# Supplementary material for: Blood Metabolite Signatures of Metabolic Syndrome in Two Cross-Cultural Older Adult Cohorts
Source: Int J Mol Sci. 2020 Feb 16;21(4):1324. doi: 10.3390/ijms21041324 (PMC7072935; doi:10.3390/ijms21041324)
Supplement: Supplementary file 1 [file ijms-21-01324-s001.zip]

Archive with 17 entries (14 files):
- Supp/
- Supp/SuppFile7_new.xlsx
- __MACOSX/
- __MACOSX/Supp/
- __MACOSX/Supp/._SuppFile7_new.xlsx
- Supp/SuppFile6_new.xlsx
- __MACOSX/Supp/._SuppFile6_new.xlsx
- Supp/SuppFile8_new.xlsx
- __MACOSX/Supp/._SuppFile8_new.xlsx
- Supp/Supplementary Text 2_15_20.docx
- __MACOSX/Supp/._Supplementary Text 2_15_20.docx
- Supp/SuppFile3_new.xlsx
- __MACOSX/Supp/._SuppFile3_new.xlsx
- Supp/SuppFile4_new.xlsx
- __MACOSX/Supp/._SuppFile4_new.xlsx
- Supp/SuppFile5_new.xlsx
- __MACOSX/Supp/._SuppFile5_new.xlsx
