# Supplementary material for: Blood Metabolite Signatures of Metabolic Syndrome in Two Cross-Cultural Older Adult Cohorts
Source: Int J Mol Sci. 2020 Feb 16;21(4):1324. doi: 10.3390/ijms21041324 (PMC7072935; doi:10.3390/ijms21041324)
Supplement: Supplementary file 1 [file ijms-21-01324-s001.zip › Supp/SuppFile7_new.xlsx]

## Sheet: BP
symbol	fullname	category	yvar	β_sex_X_metabolite	SE	P_value	FDR_adjusted_p_value
Ala	Alanine	Amino acids	bp_risk	0.0329	0.5428	0.9517	0.9706
Arg	Arginine	Amino acids	bp_risk	-0.2365	0.4784	0.6211	0.9281
Asn	Asparagine	Amino acids	bp_risk	-0.016	0.414	0.9692	0.9706
Asp	Aspartate	Amino acids	bp_risk	0.297	0.415	0.4742	0.9281
Cit	Citrulline	Amino acids	bp_risk	-0.5967	0.5186	0.2499	0.6633
Gln	Glutamine	Amino acids	bp_risk	-0.1893	0.4515	0.675	0.9281
Glu	Glutamate	Amino acids	bp_risk	0.485	0.4529	0.2843	0.6633
Gly	Glycine	Amino acids	bp_risk	-0.7039	0.4883	0.1495	0.6633
His	Histidine	Amino acids	bp_risk	1.2242	0.5027	0.0149	0.3126
Ile	Isoleucine	Amino acids	bp_risk	0.2603	0.4638	0.5747	0.9281
Leu	Leucine	Amino acids	bp_risk	0.5311	0.4676	0.256	0.6633
Lys	Lysine	Amino acids	bp_risk	-0.0511	0.4211	0.9035	0.9706
Met	Methionine	Amino acids	bp_risk	0.1576	0.4632	0.7337	0.9281
Orn	Ornithine	Amino acids	bp_risk	0.8685	0.5024	0.0839	0.6633
Phe	Phenylalanine	Amino acids	bp_risk	0.0167	0.4523	0.9706	0.9706
Pro	Proline	Amino acids	bp_risk	0.6763	0.4985	0.1748	0.6633
Ser	Serine	Amino acids	bp_risk	0.3841	0.5736	0.5031	0.9281
Thr	Threonine	Amino acids	bp_risk	0.1212	0.3825	0.7513	0.9281
Trp	Tryptophan	Amino acids	bp_risk	0.2786	0.5026	0.5794	0.9281
Tyr	Tyrosine	Amino acids	bp_risk	0.6551	0.4303	0.1279	0.6633
Val	Valine	Amino acids	bp_risk	0.5651	0.442	0.2011	0.6633
ADMA	Asymmetric dimethylarginine	Biogenic amines	bp_risk	0.4777	0.4336	0.2705	0.8797
alpha-AAA	alpha-Aminoadipic acid	Biogenic amines	bp_risk	0.0161	0.359	0.9642	0.9642
Creatinine	Creatinine	Biogenic amines	bp_risk	0.1008	0.4701	0.8302	0.9642
Kyn	Kynurenine	Biogenic amines	bp_risk	-0.2651	0.4815	0.582	0.8797
Met-SO	Methionine-Sulfoxide	Biogenic amines	bp_risk	0.2205	0.4394	0.6158	0.8797
Sarcosine	Sarcosine	Biogenic amines	bp_risk	0.2808	0.4233	0.5071	0.8797
SDMA	Symmetric dimethylarginine	Biogenic amines	bp_risk	-0.4165	0.4481	0.3526	0.8797
Serotonin	Serotonin	Biogenic amines	bp_risk	0.7866	0.4877	0.1067	0.8797
t4-OH-Pro	trans-4-Hydroxyproline	Biogenic amines	bp_risk	0.262	0.4477	0.5583	0.8797
Taurine	Taurine	Biogenic amines	bp_risk	0.0294	0.4696	0.9502	0.9642
C0	Carnitine (free)	acylcarnitines	bp_risk	0.7103	0.5364	0.1855	0.9899
C10	Decanoylcarnitine [= Caprylcarnitine]	acylcarnitines	bp_risk	0.1703	0.4004	0.6706	0.9899
C14:1	Tetradecenoylcarnitine [= Myristoleylcarnitine]	acylcarnitines	bp_risk	0.281	0.3961	0.4781	0.9899
C14:2	Tetradecadienoylcarnitine	acylcarnitines	bp_risk	0.0051	0.4022	0.9899	0.9899
C16	Hexadecanoylcarnitine [= Palmitoylcarnitine]	acylcarnitines	bp_risk	0.1979	0.5042	0.6947	0.9899
C18	Octadecanoylcarnitine [= Stearylcarnitine]	acylcarnitines	bp_risk	0.0548	0.5139	0.9151	0.9899
C18:1	Octadecenoylcarnitine [= Oleylcarnitine]	acylcarnitines	bp_risk	0.0363	0.4611	0.9373	0.9899
C18:2	Octadecadienoylcarnitine [= Linoleylcarnitine]	acylcarnitines	bp_risk	0.0082	0.4245	0.9846	0.9899
C2	Acetylcarnitine	acylcarnitines	bp_risk	-0.2467	0.4173	0.5543	0.9899
C3	Propionylcarnitine	acylcarnitines	bp_risk	0.5242	0.4894	0.2841	0.9899
C4	Butyrylcarnitine / Isobutyrylcarnitine	acylcarnitines	bp_risk	0.0601	0.42	0.8863	0.9899
C5	Isovalerylcarnitine / 2-Methylbutyrylcarnitine / Valerylcarnitine	acylcarnitines	bp_risk	0.4681	0.4614	0.3103	0.9899
H1	Glucose	hexoses	bp_risk	-0.2442	0.4847	0.6144	0.6144
lysoPC a C16:0	Lysophosphatidylcholine with acyl residue C16:0	Lysophosphatidylcholines	bp_risk	0.174	0.4513	0.6998	0.8651
lysoPC a C16:1	Lysophosphatidylcholine with acyl residue C16:1	Lysophosphatidylcholines	bp_risk	0.1811	0.4321	0.6752	0.8651
lysoPC a C17:0	Lysophosphatidylcholine with acyl residue C17:0	Lysophosphatidylcholines	bp_risk	-0.0383	0.4083	0.9252	0.9252
lysoPC a C18:0	Lysophosphatidylcholine with acyl residue C18:0	Lysophosphatidylcholines	bp_risk	-0.2526	0.4995	0.6131	0.8651
lysoPC a C18:1	Lysophosphatidylcholine with acyl residue C18:1	Lysophosphatidylcholines	bp_risk	0.1426	0.4732	0.7631	0.8651
lysoPC a C18:2	Lysophosphatidylcholine with acyl residue C18:2	Lysophosphatidylcholines	bp_risk	0.5959	0.5428	0.2723	0.8651
lysoPC a C20:3	Lysophosphatidylcholine with acyl residue C20:3	Lysophosphatidylcholines	bp_risk	0.4713	0.4125	0.2532	0.8651
lysoPC a C20:4	Lysophosphatidylcholine with acyl residue C20:4	Lysophosphatidylcholines	bp_risk	-0.4689	0.4854	0.334	0.8651
lysoPC a C26:0	Lysophosphatidylcholine with acyl residue C26:0	Lysophosphatidylcholines	bp_risk	0.1025	0.3785	0.7864	0.8651
lysoPC a C28:0	Lysophosphatidylcholine with acyl residue C28:0	Lysophosphatidylcholines	bp_risk	0.2558	0.3858	0.5074	0.8651
lysoPC a C28:1	Lysophosphatidylcholine with acyl residue C28:1	Lysophosphatidylcholines	bp_risk	-0.3223	0.381	0.3975	0.8651
PC aa C28:1	Phosphatidylcholine with diacyl residue sum C28:1	Phosphatidylcholines-diacyl	bp_risk	0.0205	0.456	0.9642	0.9661
PC aa C30:0	Phosphatidylcholine with diacyl residue sum C30:0	Phosphatidylcholines-diacyl	bp_risk	0.3372	0.4881	0.4897	0.9661
PC aa C32:0	Phosphatidylcholine with diacyl residue sum C32:0	Phosphatidylcholines-diacyl	bp_risk	0.4397	0.606	0.4681	0.9661
PC aa C32:1	Phosphatidylcholine with diacyl residue sum C32:1	Phosphatidylcholines-diacyl	bp_risk	0.0918	0.482	0.849	0.9661
PC aa C32:2	Phosphatidylcholine with diacyl residue sum C32:2	Phosphatidylcholines-diacyl	bp_risk	0.7713	0.5769	0.1813	0.8701
PC aa C32:3	Phosphatidylcholine with diacyl residue sum C32:3	Phosphatidylcholines-diacyl	bp_risk	0.6146	0.6568	0.3494	0.9661
PC aa C34:1	Phosphatidylcholine with diacyl residue sum C34:1	Phosphatidylcholines-diacyl	bp_risk	0.2319	0.4956	0.6399	0.9661
PC aa C34:2	Phosphatidylcholine with diacyl residue sum C34:2	Phosphatidylcholines-diacyl	bp_risk	1.3608	0.6123	0.0263	0.8701
PC aa C34:3	Phosphatidylcholine with diacyl residue sum C34:3	Phosphatidylcholines-diacyl	bp_risk	0.8968	0.5826	0.1238	0.8701
PC aa C34:4	Phosphatidylcholine with diacyl residue sum C34:4	Phosphatidylcholines-diacyl	bp_risk	0.1248	0.4962	0.8015	0.9661
PC aa C36:0	Phosphatidylcholine with diacyl residue sum C36:0	Phosphatidylcholines-diacyl	bp_risk	0.4699	0.5213	0.3674	0.9661
PC aa C36:1	Phosphatidylcholine with diacyl residue sum C36:1	Phosphatidylcholines-diacyl	bp_risk	0.0446	0.5394	0.9341	0.9661
PC aa C36:2	Phosphatidylcholine with diacyl residue sum C36:2	Phosphatidylcholines-diacyl	bp_risk	0.8615	0.5823	0.139	0.8701
PC aa C36:3	Phosphatidylcholine with diacyl residue sum C36:3	Phosphatidylcholines-diacyl	bp_risk	0.7772	0.523	0.1372	0.8701
PC aa C36:4	Phosphatidylcholine with diacyl residue sum C36:4	Phosphatidylcholines-diacyl	bp_risk	-0.3645	0.5071	0.4723	0.9661
PC aa C36:5	Phosphatidylcholine with diacyl residue sum C36:5	Phosphatidylcholines-diacyl	bp_risk	0.5955	0.4422	0.1781	0.8701
PC aa C36:6	Phosphatidylcholine with diacyl residue sum C36:6	Phosphatidylcholines-diacyl	bp_risk	0.3045	0.4282	0.4771	0.9661
PC aa C38:0	Phosphatidylcholine with diacyl residue sum C38:0	Phosphatidylcholines-diacyl	bp_risk	-0.081	0.5254	0.8775	0.9661
PC aa C38:1	Phosphatidylcholine with diacyl residue sum C38:1	Phosphatidylcholines-diacyl	bp_risk	-0.1662	0.5547	0.7644	0.9661
PC aa C38:3	Phosphatidylcholine with diacyl residue sum C38:3	Phosphatidylcholines-diacyl	bp_risk	0.1475	0.49	0.7634	0.9661
PC aa C38:4	Phosphatidylcholine with diacyl residue sum C38:4	Phosphatidylcholines-diacyl	bp_risk	-0.6244	0.5028	0.2143	0.8701
PC aa C38:5	Phosphatidylcholine with diacyl residue sum C38:5	Phosphatidylcholines-diacyl	bp_risk	-0.1102	0.4294	0.7974	0.9661
PC aa C38:6	Phosphatidylcholine with diacyl residue sum C38:6	Phosphatidylcholines-diacyl	bp_risk	0.0234	0.5496	0.9661	0.9661
PC aa C40:2	Phosphatidylcholine with diacyl residue sum C40:2	Phosphatidylcholines-diacyl	bp_risk	0.2287	0.5504	0.6777	0.9661
PC aa C40:3	Phosphatidylcholine with diacyl residue sum C40:3	Phosphatidylcholines-diacyl	bp_risk	-0.2226	0.5556	0.6887	0.9661
PC aa C40:4	Phosphatidylcholine with diacyl residue sum C40:4	Phosphatidylcholines-diacyl	bp_risk	-0.5215	0.4288	0.224	0.8701
PC aa C40:5	Phosphatidylcholine with diacyl residue sum C40:5	Phosphatidylcholines-diacyl	bp_risk	-0.2768	0.5297	0.6013	0.9661
PC aa C40:6	Phosphatidylcholine with diacyl residue sum C40:6	Phosphatidylcholines-diacyl	bp_risk	-0.3496	0.5069	0.4904	0.9661
PC aa C42:0	Phosphatidylcholine with diacyl residue sum C42:0	Phosphatidylcholines-diacyl	bp_risk	0.2195	0.5009	0.6612	0.9661
PC aa C42:1	Phosphatidylcholine with diacyl residue sum C42:1	Phosphatidylcholines-diacyl	bp_risk	0.0531	0.4683	0.9097	0.9661
PC aa C42:2	Phosphatidylcholine with diacyl residue sum C42:2	Phosphatidylcholines-diacyl	bp_risk	0.3164	0.573	0.5809	0.9661
PC aa C42:4	Phosphatidylcholine with diacyl residue sum C42:4	Phosphatidylcholines-diacyl	bp_risk	-0.46	0.4903	0.3481	0.9661
PC aa C42:5	Phosphatidylcholine with diacyl residue sum C42:5	Phosphatidylcholines-diacyl	bp_risk	-0.1999	0.4706	0.6711	0.9661
PC aa C42:6	Phosphatidylcholine with diacyl residue sum C42:6	Phosphatidylcholines-diacyl	bp_risk	-0.6102	0.5087	0.2303	0.8701
PC ae C30:0	Phosphatidylcholine with acyl-alkyl residue sum C30:0	Phosphatidylcholines-acyl-alkyl	bp_risk	0.1569	0.4986	0.753	0.9347
PC ae C30:1	Phosphatidylcholine with acyl-alkyl residue sum C30:1	Phosphatidylcholines-acyl-alkyl	bp_risk	-0.353	0.4394	0.4217	0.8459
PC ae C32:1	Phosphatidylcholine with acyl-alkyl residue sum C32:1	Phosphatidylcholines-acyl-alkyl	bp_risk	0.569	0.6149	0.3547	0.8459
PC ae C32:2	Phosphatidylcholine with acyl-alkyl residue sum C32:2	Phosphatidylcholines-acyl-alkyl	bp_risk	0.003	0.5917	0.996	0.996
PC ae C34:0	Phosphatidylcholine with acyl-alkyl residue sum C34:0	Phosphatidylcholines-acyl-alkyl	bp_risk	-0.0479	0.4277	0.9109	0.98
PC ae C34:1	Phosphatidylcholine with acyl-alkyl residue sum C34:1	Phosphatidylcholines-acyl-alkyl	bp_risk	0.3688	0.5639	0.5131	0.8459
PC ae C34:2	Phosphatidylcholine with acyl-alkyl residue sum C34:2	Phosphatidylcholines-acyl-alkyl	bp_risk	1.0153	0.5885	0.0845	0.8459
PC ae C34:3	Phosphatidylcholine with acyl-alkyl residue sum C34:3	Phosphatidylcholines-acyl-alkyl	bp_risk	1.0689	0.5879	0.069	0.8459
PC ae C36:0	Phosphatidylcholine with acyl-alkyl residue sum C36:0	Phosphatidylcholines-acyl-alkyl	bp_risk	-0.1071	0.4627	0.817	0.9738
PC ae C36:1	Phosphatidylcholine with acyl-alkyl residue sum C36:1	Phosphatidylcholines-acyl-alkyl	bp_risk	0.0704	0.4839	0.8843	0.98
PC ae C36:2	Phosphatidylcholine with acyl-alkyl residue sum C36:2	Phosphatidylcholines-acyl-alkyl	bp_risk	0.7494	0.6121	0.2208	0.8459
PC ae C36:3	Phosphatidylcholine with acyl-alkyl residue sum C36:3	Phosphatidylcholines-acyl-alkyl	bp_risk	1.0012	0.6197	0.1062	0.8459
PC ae C36:4	Phosphatidylcholine with acyl-alkyl residue sum C36:4	Phosphatidylcholines-acyl-alkyl	bp_risk	-0.0427	0.4678	0.9273	0.98
PC ae C36:5	Phosphatidylcholine with acyl-alkyl residue sum C36:5	Phosphatidylcholines-acyl-alkyl	bp_risk	0.3427	0.5715	0.5487	0.8459
PC ae C38:0	Phosphatidylcholine with acyl-alkyl residue sum C38:0	Phosphatidylcholines-acyl-alkyl	bp_risk	0.2649	0.4367	0.5441	0.8459
PC ae C38:1	Phosphatidylcholine with acyl-alkyl residue sum C38:1	Phosphatidylcholines-acyl-alkyl	bp_risk	-0.5401	0.5205	0.2994	0.8459
PC ae C38:2	Phosphatidylcholine with acyl-alkyl residue sum C38:2	Phosphatidylcholines-acyl-alkyl	bp_risk	0.5929	0.5753	0.3028	0.8459
PC ae C38:3	Phosphatidylcholine with acyl-alkyl residue sum C38:3	Phosphatidylcholines-acyl-alkyl	bp_risk	0.2078	0.4642	0.6544	0.8726
PC ae C38:4	Phosphatidylcholine with acyl-alkyl residue sum C38:4	Phosphatidylcholines-acyl-alkyl	bp_risk	-0.5842	0.4098	0.154	0.8459
PC ae C38:5	Phosphatidylcholine with acyl-alkyl residue sum C38:5	Phosphatidylcholines-acyl-alkyl	bp_risk	-0.3724	0.486	0.4434	0.8459
PC ae C38:6	Phosphatidylcholine with acyl-alkyl residue sum C38:6	Phosphatidylcholines-acyl-alkyl	bp_risk	0.268	0.5267	0.6109	0.8459
PC ae C40:1	Phosphatidylcholine with acyl-alkyl residue sum C40:1	Phosphatidylcholines-acyl-alkyl	bp_risk	-0.2765	0.5064	0.5851	0.8459
PC ae C40:2	Phosphatidylcholine with acyl-alkyl residue sum C40:2	Phosphatidylcholines-acyl-alkyl	bp_risk	0.5024	0.4546	0.269	0.8459
PC ae C40:3	Phosphatidylcholine with acyl-alkyl residue sum C40:3	Phosphatidylcholines-acyl-alkyl	bp_risk	0.3239	0.5668	0.5677	0.8459
PC ae C40:4	Phosphatidylcholine with acyl-alkyl residue sum C40:4	Phosphatidylcholines-acyl-alkyl	bp_risk	-0.6007	0.4773	0.2082	0.8459
PC ae C40:5	Phosphatidylcholine with acyl-alkyl residue sum C40:5	Phosphatidylcholines-acyl-alkyl	bp_risk	-0.6463	0.4496	0.1506	0.8459
PC ae C40:6	Phosphatidylcholine with acyl-alkyl residue sum C40:6	Phosphatidylcholines-acyl-alkyl	bp_risk	-0.3545	0.4671	0.4479	0.8459
PC ae C42:1	Phosphatidylcholine with acyl-alkyl residue sum C42:1	Phosphatidylcholines-acyl-alkyl	bp_risk	-0.5113	0.4961	0.3027	0.8459
PC ae C42:2	Phosphatidylcholine with acyl-alkyl residue sum C42:2	Phosphatidylcholines-acyl-alkyl	bp_risk	-0.1054	0.5172	0.8385	0.9738
PC ae C42:3	Phosphatidylcholine with acyl-alkyl residue sum C42:3	Phosphatidylcholines-acyl-alkyl	bp_risk	-0.0337	0.5692	0.9528	0.98
PC ae C42:4	Phosphatidylcholine with acyl-alkyl residue sum C42:4	Phosphatidylcholines-acyl-alkyl	bp_risk	0.2601	0.4868	0.5932	0.8459
PC ae C42:5	Phosphatidylcholine with acyl-alkyl residue sum C42:5	Phosphatidylcholines-acyl-alkyl	bp_risk	-0.4441	0.462	0.3364	0.8459
PC ae C44:3	Phosphatidylcholine with acyl-alkyl residue sum C44:3	Phosphatidylcholines-acyl-alkyl	bp_risk	0.4152	0.5038	0.4098	0.8459
PC ae C44:4	Phosphatidylcholine with acyl-alkyl residue sum C44:4	Phosphatidylcholines-acyl-alkyl	bp_risk	0.2487	0.4796	0.6041	0.8459
PC ae C44:5	Phosphatidylcholine with acyl-alkyl residue sum C44:5	Phosphatidylcholines-acyl-alkyl	bp_risk	-0.1799	0.5387	0.7384	0.9347
PC ae C44:6	Phosphatidylcholine with acyl-alkyl residue sum C44:6	Phosphatidylcholines-acyl-alkyl	bp_risk	0.3173	0.5248	0.5454	0.8459
SM C16:0	Sphingomyelin with acyl residue sum C16:0	Sphingomyelins	bp_risk	0.1033	0.5418	0.8488	0.902
SM C16:1	Sphingomyelin with acyl residue sum C16:1	Sphingomyelins	bp_risk	-0.3207	0.5968	0.5911	0.902
SM C18:0	Sphingomyelin with acyl residue sum C18:0	Sphingomyelins	bp_risk	0.374	0.5149	0.4677	0.902
SM C18:1	Sphingomyelin with acyl residue sum C18:1	Sphingomyelins	bp_risk	0.1803	0.591	0.7603	0.902
SM C20:2	Sphingomyelin with acyl residue sum C20:2	Sphingomyelins	bp_risk	0.8568	0.5933	0.1487	0.8095
SM C24:0	Sphingomyelin with acyl residue sum C24:0	Sphingomyelins	bp_risk	0.6303	0.5266	0.2313	0.8095
SM C24:1	Sphingomyelin with acyl residue sum C24:1	Sphingomyelins	bp_risk	0.5011	0.5667	0.3766	0.902
SM C26:0	Sphingomyelin with acyl residue sum C26:0	Sphingomyelins	bp_risk	0.0499	0.4048	0.902	0.902
SM C26:1	Sphingomyelin with acyl residue sum C26:1	Sphingomyelins	bp_risk	0.396	0.5309	0.4557	0.902
SM (OH) C14:1	Hydroxysphingomyelin with acyl residue sum C14:1	Sphingomyelins	bp_risk	0.098	0.515	0.8491	0.902
SM (OH) C16:1	Hydroxysphingomyelin with acyl residue sum C16:1	Sphingomyelins	bp_risk	0.1988	0.5162	0.7002	0.902
SM (OH) C22:1	Hydroxysphingomyelin with acyl residue sum C22:1	Sphingomyelins	bp_risk	0.6324	0.4502	0.1601	0.8095
SM (OH) C22:2	Hydroxysphingomyelin with acyl residue sum C22:2	Sphingomyelins	bp_risk	0.3643	0.6013	0.5446	0.902
SM (OH) C24:1	Hydroxysphingomyelin with acyl residue sum C24:1	Sphingomyelins	bp_risk	0.667	0.5083	0.1894	0.8095
CA	Cholic Acid	Bile Acids	bp_risk	-0.2057	0.293	0.4828	0.4828
CDCA	Chenodeoxycholic Acid	Bile Acids	bp_risk	-0.3294	0.3643	0.3659	0.4433
DCA	Deoxycholic Acid	Bile Acids	bp_risk	-0.5145	0.3861	0.1828	0.3782
GCA	Glycocholic Acid	Bile Acids	bp_risk	0.4823	0.4325	0.2647	0.3782
GCDCA	Glycochenodeoxycholic Acid	Bile Acids	bp_risk	0.6283	0.4107	0.126	0.3782
GDCA	Glycodeoxycholic Acid	Bile Acids	bp_risk	0.8959	0.4929	0.0691	0.3455
GUDCA	Glycoursodeoxycholic Acid	Bile Acids	bp_risk	-0.5009	0.4277	0.2416	0.3782
TCA	Taurocholic Acid	Bile Acids	bp_risk	0.3514	0.4166	0.399	0.4433
TCDCA	Taurochenodeoxycholic Acid	Bile Acids	bp_risk	1.3817	0.4642	0.0029	0.0292
TDCA	Taurodeoxycholic Acid	Bile Acids	bp_risk	0.5347	0.4363	0.2204	0.3782
c-C18:1w9	Oleic acid	Free Fatty Acid	bp_risk	-0.0385	0.4362	0.9296	0.9296
c-C18:2w6	Linoleic acid	Free Fatty Acid	bp_risk	0.4883	0.5445	0.3698	0.9296
c-C20:1w9	cis-11-Eicosenoic acid	Free Fatty Acid	bp_risk	0.0562	0.4426	0.899	0.9296
c-C20:2w6	cis-11,14-Eicosadienoic acid	Free Fatty Acid	bp_risk	0.0537	0.4224	0.8989	0.9296
c-C20:3w6	cis-8,11,14-Eicosatrienoic acid	Free Fatty Acid	bp_risk	0.2888	0.4136	0.485	0.9296
c-C20:4w6	Arachidonic acid	Free Fatty Acid	bp_risk	-0.7429	0.4861	0.1265	0.9296
c-C20:5w3 (EPA)	Eicosapentaenoic acid	Free Fatty Acid	bp_risk	0.4986	0.4457	0.2633	0.9296
c-C22:6w3 (DHA)	cis-4,7,10,13,16,19-docosahexaenoic acid	Free Fatty Acid	bp_risk	-0.1513	0.4346	0.7277	0.9296
N-C16:0-Cer		Ceramides	bp_risk	-0.3255	0.3773	0.3884	0.9438
N-C18:0-Cer		Ceramides	bp_risk	-0.3106	0.4638	0.503	0.9438
N-C20:0-Cer		Ceramides	bp_risk	-0.0366	0.4816	0.9394	0.9438
N-C22:0-Cer		Ceramides	bp_risk	0.0289	0.4099	0.9438	0.9438
N-C23:0-Cer		Ceramides	bp_risk	0.0839	0.4456	0.8506	0.9438
N-C24:0-Cer		Ceramides	bp_risk	0.4304	0.4724	0.3623	0.9438
N-C24:0-Cer(2H)		Ceramides	bp_risk	-0.142	0.4438	0.7489	0.9438
N-C24:1-Cer		Ceramides	bp_risk	-0.0572	0.414	0.8902	0.9438
N-C25:0-Cer		Ceramides	bp_risk	0.4771	0.5138	0.3532	0.9438
N-C26:1-Cer		Ceramides	bp_risk	0.2803	0.5481	0.6091	0.9438
Supp Table 7a. Blood Pressure (BP) Associations with Sex Interaction in BLSA. symbol: Metabolite symbol; fullname: Metabolite fullname; category: Metabolite category; yvar: association tested; β_sex_X_metabolite: beta vale of the sex-metabolite interaction; SE: standard error; Pvalue: p-value; FDRadjustedpvalue: False Discovery Rate adjusted p-value; Lysopcac: Lysophosphatidylcholines; Pcaac: Pho…

## Sheet: GLU
symbol	fullname	category	yvar	β_sex_X_metabolite	SE	P_value	FDR_adjusted_p_value
Ala	Alanine	Amino acids	glu_risk	0.353	0.5955	0.5533	0.7746
Arg	Arginine	Amino acids	glu_risk	0.1389	0.5174	0.7884	0.8278
Asn	Asparagine	Amino acids	glu_risk	-0.5405	0.4177	0.1957	0.7695
Asp	Aspartate	Amino acids	glu_risk	-0.45	0.3846	0.2421	0.7695
Cit	Citrulline	Amino acids	glu_risk	-0.4392	0.5111	0.3902	0.7695
Gln	Glutamine	Amino acids	glu_risk	0.7386	0.4621	0.11	0.7695
Glu	Glutamate	Amino acids	glu_risk	-0.299	0.4202	0.4768	0.7695
Gly	Glycine	Amino acids	glu_risk	-0.4726	0.4806	0.3255	0.7695
His	Histidine	Amino acids	glu_risk	0.3158	0.4827	0.513	0.7695
Ile	Isoleucine	Amino acids	glu_risk	0.6983	0.5356	0.1923	0.7695
Leu	Leucine	Amino acids	glu_risk	0.4097	0.4735	0.3869	0.7695
Lys	Lysine	Amino acids	glu_risk	-0.4275	0.4202	0.3089	0.7695
Met	Methionine	Amino acids	glu_risk	0.1972	0.4587	0.6673	0.8046
Orn	Ornithine	Amino acids	glu_risk	0.1503	0.451	0.739	0.8167
Phe	Phenylalanine	Amino acids	glu_risk	0.3265	0.451	0.469	0.7695
Pro	Proline	Amino acids	glu_risk	0.472	0.5215	0.3654	0.7695
Ser	Serine	Amino acids	glu_risk	-0.4537	0.5431	0.4035	0.7695
Thr	Threonine	Amino acids	glu_risk	-0.1983	0.3868	0.6082	0.7983
Trp	Tryptophan	Amino acids	glu_risk	0.8152	0.5181	0.1156	0.7695
Tyr	Tyrosine	Amino acids	glu_risk	-0.0247	0.4163	0.9526	0.9526
Val	Valine	Amino acids	glu_risk	0.1793	0.4489	0.6897	0.8046
ADMA	Asymmetric dimethylarginine	Biogenic amines	glu_risk	0.0816	0.4247	0.8477	0.8966
alpha-AAA	alpha-Aminoadipic acid	Biogenic amines	glu_risk	0.3863	0.4036	0.3385	0.677
Creatinine	Creatinine	Biogenic amines	glu_risk	-0.179	0.4687	0.7025	0.8966
Kyn	Kynurenine	Biogenic amines	glu_risk	0.2218	0.488	0.6495	0.8966
Met-SO	Methionine-Sulfoxide	Biogenic amines	glu_risk	0.0567	0.4364	0.8966	0.8966
Sarcosine	Sarcosine	Biogenic amines	glu_risk	-0.0968	0.3974	0.8075	0.8966
SDMA	Symmetric dimethylarginine	Biogenic amines	glu_risk	-1.0745	0.4921	0.029	0.29
Serotonin	Serotonin	Biogenic amines	glu_risk	-0.6289	0.5056	0.2135	0.5338
t4-OH-Pro	trans-4-Hydroxyproline	Biogenic amines	glu_risk	0.6377	0.4862	0.1896	0.5338
Taurine	Taurine	Biogenic amines	glu_risk	-0.8481	0.4818	0.0783	0.3917
C0	Carnitine (free)	acylcarnitines	glu_risk	0.5404	0.5221	0.3006	0.8409
C10	Decanoylcarnitine [= Caprylcarnitine]	acylcarnitines	glu_risk	-0.1258	0.4029	0.7549	0.8409
C14:1	Tetradecenoylcarnitine [= Myristoleylcarnitine]	acylcarnitines	glu_risk	-0.153	0.396	0.6992	0.8409
C14:2	Tetradecadienoylcarnitine	acylcarnitines	glu_risk	-0.4226	0.4118	0.3047	0.8409
C16	Hexadecanoylcarnitine [= Palmitoylcarnitine]	acylcarnitines	glu_risk	0.285	0.4807	0.5532	0.8409
C18	Octadecanoylcarnitine [= Stearylcarnitine]	acylcarnitines	glu_risk	0.6857	0.5517	0.2139	0.8409
C18:1	Octadecenoylcarnitine [= Oleylcarnitine]	acylcarnitines	glu_risk	0.1371	0.4705	0.7708	0.8409
C18:2	Octadecadienoylcarnitine [= Linoleylcarnitine]	acylcarnitines	glu_risk	0.3259	0.4273	0.4456	0.8409
C2	Acetylcarnitine	acylcarnitines	glu_risk	-0.1691	0.4129	0.6821	0.8409
C3	Propionylcarnitine	acylcarnitines	glu_risk	0.8831	0.5381	0.1008	0.8409
C4	Butyrylcarnitine / Isobutyrylcarnitine	acylcarnitines	glu_risk	0.3493	0.4248	0.4109	0.8409
C5	Isovalerylcarnitine / 2-Methylbutyrylcarnitine / Valerylcarnitine	acylcarnitines	glu_risk	-0.0461	0.449	0.9183	0.9183
H1	Glucose	hexoses	glu_risk	1.6166	1.1872	0.1733	0.1733
lysoPC a C16:0	Lysophosphatidylcholine with acyl residue C16:0	Lysophosphatidylcholines	glu_risk	0.4359	0.4654	0.349	0.6892
lysoPC a C16:1	Lysophosphatidylcholine with acyl residue C16:1	Lysophosphatidylcholines	glu_risk	0.6664	0.4427	0.1323	0.3638
lysoPC a C17:0	Lysophosphatidylcholine with acyl residue C17:0	Lysophosphatidylcholines	glu_risk	0.2083	0.4125	0.6135	0.6892
lysoPC a C18:0	Lysophosphatidylcholine with acyl residue C18:0	Lysophosphatidylcholines	glu_risk	0.2698	0.5128	0.5988	0.6892
lysoPC a C18:1	Lysophosphatidylcholine with acyl residue C18:1	Lysophosphatidylcholines	glu_risk	0.1828	0.4572	0.6892	0.6892
lysoPC a C18:2	Lysophosphatidylcholine with acyl residue C18:2	Lysophosphatidylcholines	glu_risk	0.3344	0.4898	0.4948	0.6892
lysoPC a C20:3	Lysophosphatidylcholine with acyl residue C20:3	Lysophosphatidylcholines	glu_risk	0.7065	0.4506	0.1169	0.3638
lysoPC a C20:4	Lysophosphatidylcholine with acyl residue C20:4	Lysophosphatidylcholines	glu_risk	0.3691	0.4917	0.4528	0.6892
lysoPC a C26:0	Lysophosphatidylcholine with acyl residue C26:0	Lysophosphatidylcholines	glu_risk	0.7006	0.4308	0.1039	0.3638
lysoPC a C28:0	Lysophosphatidylcholine with acyl residue C28:0	Lysophosphatidylcholines	glu_risk	0.721	0.4325	0.0955	0.3638
lysoPC a C28:1	Lysophosphatidylcholine with acyl residue C28:1	Lysophosphatidylcholines	glu_risk	0.1745	0.4119	0.6718	0.6892
PC aa C28:1	Phosphatidylcholine with diacyl residue sum C28:1	Phosphatidylcholines-diacyl	glu_risk	0.1308	0.4572	0.7748	0.8936
PC aa C30:0	Phosphatidylcholine with diacyl residue sum C30:0	Phosphatidylcholines-diacyl	glu_risk	0.0823	0.4732	0.8619	0.9158
PC aa C32:0	Phosphatidylcholine with diacyl residue sum C32:0	Phosphatidylcholines-diacyl	glu_risk	0.3678	0.5727	0.5208	0.7083
PC aa C32:1	Phosphatidylcholine with diacyl residue sum C32:1	Phosphatidylcholines-diacyl	glu_risk	0.8712	0.5039	0.0838	0.5102
PC aa C32:2	Phosphatidylcholine with diacyl residue sum C32:2	Phosphatidylcholines-diacyl	glu_risk	0.4004	0.5378	0.4566	0.7056
PC aa C32:3	Phosphatidylcholine with diacyl residue sum C32:3	Phosphatidylcholines-diacyl	glu_risk	0.1924	0.6611	0.771	0.8936
PC aa C34:1	Phosphatidylcholine with diacyl residue sum C34:1	Phosphatidylcholines-diacyl	glu_risk	0.9262	0.4938	0.0607	0.5102
PC aa C34:2	Phosphatidylcholine with diacyl residue sum C34:2	Phosphatidylcholines-diacyl	glu_risk	0.7174	0.5171	0.1654	0.5102
PC aa C34:3	Phosphatidylcholine with diacyl residue sum C34:3	Phosphatidylcholines-diacyl	glu_risk	0.7151	0.5334	0.1801	0.5102
PC aa C34:4	Phosphatidylcholine with diacyl residue sum C34:4	Phosphatidylcholines-diacyl	glu_risk	0.7904	0.5215	0.1296	0.5102
PC aa C36:0	Phosphatidylcholine with diacyl residue sum C36:0	Phosphatidylcholines-diacyl	glu_risk	-0.1587	0.4832	0.7426	0.8936
PC aa C36:1	Phosphatidylcholine with diacyl residue sum C36:1	Phosphatidylcholines-diacyl	glu_risk	0.9806	0.527	0.0628	0.5102
PC aa C36:2	Phosphatidylcholine with diacyl residue sum C36:2	Phosphatidylcholines-diacyl	glu_risk	0.5774	0.5318	0.2776	0.59
PC aa C36:3	Phosphatidylcholine with diacyl residue sum C36:3	Phosphatidylcholines-diacyl	glu_risk	0.945	0.5343	0.0769	0.5102
PC aa C36:4	Phosphatidylcholine with diacyl residue sum C36:4	Phosphatidylcholines-diacyl	glu_risk	0.7578	0.5229	0.1473	0.5102
PC aa C36:5	Phosphatidylcholine with diacyl residue sum C36:5	Phosphatidylcholines-diacyl	glu_risk	0.1038	0.4432	0.8148	0.8936
PC aa C36:6	Phosphatidylcholine with diacyl residue sum C36:6	Phosphatidylcholines-diacyl	glu_risk	0.3764	0.4454	0.3981	0.6445
PC aa C38:0	Phosphatidylcholine with diacyl residue sum C38:0	Phosphatidylcholines-diacyl	glu_risk	-0.9073	0.5605	0.1055	0.5102
PC aa C38:1	Phosphatidylcholine with diacyl residue sum C38:1	Phosphatidylcholines-diacyl	glu_risk	-0.6656	0.562	0.2362	0.5603
PC aa C38:3	Phosphatidylcholine with diacyl residue sum C38:3	Phosphatidylcholines-diacyl	glu_risk	1.0979	0.5513	0.0464	0.5102
PC aa C38:4	Phosphatidylcholine with diacyl residue sum C38:4	Phosphatidylcholines-diacyl	glu_risk	0.4981	0.4998	0.319	0.6025
PC aa C38:5	Phosphatidylcholine with diacyl residue sum C38:5	Phosphatidylcholines-diacyl	glu_risk	0.5216	0.4507	0.2472	0.5603
PC aa C38:6	Phosphatidylcholine with diacyl residue sum C38:6	Phosphatidylcholines-diacyl	glu_risk	0.1342	0.5575	0.8098	0.8936
PC aa C40:2	Phosphatidylcholine with diacyl residue sum C40:2	Phosphatidylcholines-diacyl	glu_risk	-0.0098	0.4705	0.9834	0.9834
PC aa C40:3	Phosphatidylcholine with diacyl residue sum C40:3	Phosphatidylcholines-diacyl	glu_risk	-0.3858	0.5645	0.4944	0.7083
PC aa C40:4	Phosphatidylcholine with diacyl residue sum C40:4	Phosphatidylcholines-diacyl	glu_risk	0.5106	0.4334	0.2388	0.5603
PC aa C40:5	Phosphatidylcholine with diacyl residue sum C40:5	Phosphatidylcholines-diacyl	glu_risk	0.7696	0.5439	0.157	0.5102
PC aa C40:6	Phosphatidylcholine with diacyl residue sum C40:6	Phosphatidylcholines-diacyl	glu_risk	0.2329	0.5245	0.657	0.8592
PC aa C42:0	Phosphatidylcholine with diacyl residue sum C42:0	Phosphatidylcholines-diacyl	glu_risk	-0.0584	0.4956	0.9063	0.9337
PC aa C42:1	Phosphatidylcholine with diacyl residue sum C42:1	Phosphatidylcholines-diacyl	glu_risk	-0.6819	0.484	0.1588	0.5102
PC aa C42:2	Phosphatidylcholine with diacyl residue sum C42:2	Phosphatidylcholines-diacyl	glu_risk	0.3198	0.4831	0.508	0.7083
PC aa C42:4	Phosphatidylcholine with diacyl residue sum C42:4	Phosphatidylcholines-diacyl	glu_risk	-0.4784	0.4618	0.3002	0.6004
PC aa C42:5	Phosphatidylcholine with diacyl residue sum C42:5	Phosphatidylcholines-diacyl	glu_risk	0.4019	0.4711	0.3936	0.6445
PC aa C42:6	Phosphatidylcholine with diacyl residue sum C42:6	Phosphatidylcholines-diacyl	glu_risk	-0.4349	0.5051	0.3892	0.6445
PC ae C30:0	Phosphatidylcholine with acyl-alkyl residue sum C30:0	Phosphatidylcholines-acyl-alkyl	glu_risk	0.2531	0.5393	0.6389	0.9866
PC ae C30:1	Phosphatidylcholine with acyl-alkyl residue sum C30:1	Phosphatidylcholines-acyl-alkyl	glu_risk	0.6573	0.4553	0.1489	0.9866
PC ae C32:1	Phosphatidylcholine with acyl-alkyl residue sum C32:1	Phosphatidylcholines-acyl-alkyl	glu_risk	0.5401	0.6246	0.3872	0.9866
PC ae C32:2	Phosphatidylcholine with acyl-alkyl residue sum C32:2	Phosphatidylcholines-acyl-alkyl	glu_risk	-0.049	0.61	0.936	0.9866
PC ae C34:0	Phosphatidylcholine with acyl-alkyl residue sum C34:0	Phosphatidylcholines-acyl-alkyl	glu_risk	0.4781	0.4475	0.2854	0.9866
PC ae C34:1	Phosphatidylcholine with acyl-alkyl residue sum C34:1	Phosphatidylcholines-acyl-alkyl	glu_risk	0.3978	0.6113	0.5152	0.9866
PC ae C34:2	Phosphatidylcholine with acyl-alkyl residue sum C34:2	Phosphatidylcholines-acyl-alkyl	glu_risk	-0.0466	0.6002	0.9381	0.9866
PC ae C34:3	Phosphatidylcholine with acyl-alkyl residue sum C34:3	Phosphatidylcholines-acyl-alkyl	glu_risk	0.4436	0.6311	0.4821	0.9866
PC ae C36:0	Phosphatidylcholine with acyl-alkyl residue sum C36:0	Phosphatidylcholines-acyl-alkyl	glu_risk	0.1793	0.4408	0.6842	0.9866
PC ae C36:1	Phosphatidylcholine with acyl-alkyl residue sum C36:1	Phosphatidylcholines-acyl-alkyl	glu_risk	0.7031	0.5177	0.1744	0.9866
PC ae C36:2	Phosphatidylcholine with acyl-alkyl residue sum C36:2	Phosphatidylcholines-acyl-alkyl	glu_risk	0.2248	0.6358	0.7237	0.9866
PC ae C36:3	Phosphatidylcholine with acyl-alkyl residue sum C36:3	Phosphatidylcholines-acyl-alkyl	glu_risk	0.463	0.665	0.4863	0.9866
PC ae C36:4	Phosphatidylcholine with acyl-alkyl residue sum C36:4	Phosphatidylcholines-acyl-alkyl	glu_risk	0.0656	0.4709	0.8892	0.9866
PC ae C36:5	Phosphatidylcholine with acyl-alkyl residue sum C36:5	Phosphatidylcholines-acyl-alkyl	glu_risk	0.3647	0.5614	0.5159	0.9866
PC ae C38:0	Phosphatidylcholine with acyl-alkyl residue sum C38:0	Phosphatidylcholines-acyl-alkyl	glu_risk	-0.0184	0.425	0.9655	0.9866
PC ae C38:1	Phosphatidylcholine with acyl-alkyl residue sum C38:1	Phosphatidylcholines-acyl-alkyl	glu_risk	0.3438	0.5271	0.5143	0.9866
PC ae C38:2	Phosphatidylcholine with acyl-alkyl residue sum C38:2	Phosphatidylcholines-acyl-alkyl	glu_risk	-0.0167	0.5824	0.9771	0.9866
PC ae C38:3	Phosphatidylcholine with acyl-alkyl residue sum C38:3	Phosphatidylcholines-acyl-alkyl	glu_risk	0.8436	0.5653	0.1356	0.9866
PC ae C38:4	Phosphatidylcholine with acyl-alkyl residue sum C38:4	Phosphatidylcholines-acyl-alkyl	glu_risk	0.1149	0.4195	0.7841	0.9866
PC ae C38:5	Phosphatidylcholine with acyl-alkyl residue sum C38:5	Phosphatidylcholines-acyl-alkyl	glu_risk	-0.2818	0.4956	0.5696	0.9866
PC ae C38:6	Phosphatidylcholine with acyl-alkyl residue sum C38:6	Phosphatidylcholines-acyl-alkyl	glu_risk	-0.1855	0.5189	0.7207	0.9866
PC ae C40:1	Phosphatidylcholine with acyl-alkyl residue sum C40:1	Phosphatidylcholines-acyl-alkyl	glu_risk	-0.1276	0.5032	0.7999	0.9866
PC ae C40:2	Phosphatidylcholine with acyl-alkyl residue sum C40:2	Phosphatidylcholines-acyl-alkyl	glu_risk	-0.1175	0.4953	0.8125	0.9866
PC ae C40:3	Phosphatidylcholine with acyl-alkyl residue sum C40:3	Phosphatidylcholines-acyl-alkyl	glu_risk	0.6548	0.7144	0.3594	0.9866
PC ae C40:4	Phosphatidylcholine with acyl-alkyl residue sum C40:4	Phosphatidylcholines-acyl-alkyl	glu_risk	-0.048	0.5061	0.9245	0.9866
PC ae C40:5	Phosphatidylcholine with acyl-alkyl residue sum C40:5	Phosphatidylcholines-acyl-alkyl	glu_risk	-0.0367	0.4712	0.9379	0.9866
PC ae C40:6	Phosphatidylcholine with acyl-alkyl residue sum C40:6	Phosphatidylcholines-acyl-alkyl	glu_risk	-0.375	0.4925	0.4465	0.9866
PC ae C42:1	Phosphatidylcholine with acyl-alkyl residue sum C42:1	Phosphatidylcholines-acyl-alkyl	glu_risk	-0.0331	0.5128	0.9485	0.9866
PC ae C42:2	Phosphatidylcholine with acyl-alkyl residue sum C42:2	Phosphatidylcholines-acyl-alkyl	glu_risk	0.0507	0.592	0.9318	0.9866
PC ae C42:3	Phosphatidylcholine with acyl-alkyl residue sum C42:3	Phosphatidylcholines-acyl-alkyl	glu_risk	-0.5084	0.5852	0.385	0.9866
PC ae C42:4	Phosphatidylcholine with acyl-alkyl residue sum C42:4	Phosphatidylcholines-acyl-alkyl	glu_risk	-0.255	0.5045	0.6133	0.9866
PC ae C42:5	Phosphatidylcholine with acyl-alkyl residue sum C42:5	Phosphatidylcholines-acyl-alkyl	glu_risk	0.0113	0.5289	0.983	0.9866
PC ae C44:3	Phosphatidylcholine with acyl-alkyl residue sum C44:3	Phosphatidylcholines-acyl-alkyl	glu_risk	0.0224	0.493	0.9637	0.9866
PC ae C44:4	Phosphatidylcholine with acyl-alkyl residue sum C44:4	Phosphatidylcholines-acyl-alkyl	glu_risk	-0.172	0.5193	0.7405	0.9866
PC ae C44:5	Phosphatidylcholine with acyl-alkyl residue sum C44:5	Phosphatidylcholines-acyl-alkyl	glu_risk	0.0098	0.5808	0.9866	0.9866
PC ae C44:6	Phosphatidylcholine with acyl-alkyl residue sum C44:6	Phosphatidylcholines-acyl-alkyl	glu_risk	0.0519	0.5374	0.923	0.9866
SM C16:0	Sphingomyelin with acyl residue sum C16:0	Sphingomyelins	glu_risk	-0.1115	0.5605	0.8423	0.9401
SM C16:1	Sphingomyelin with acyl residue sum C16:1	Sphingomyelins	glu_risk	0.4932	0.5953	0.4074	0.9401
SM C18:0	Sphingomyelin with acyl residue sum C18:0	Sphingomyelins	glu_risk	0.821	0.5241	0.1172	0.9401
SM C18:1	Sphingomyelin with acyl residue sum C18:1	Sphingomyelins	glu_risk	0.8499	0.59	0.1497	0.9401
SM C20:2	Sphingomyelin with acyl residue sum C20:2	Sphingomyelins	glu_risk	0.3913	0.5359	0.4653	0.9401
SM C24:0	Sphingomyelin with acyl residue sum C24:0	Sphingomyelins	glu_risk	-0.0544	0.4964	0.9127	0.9401
SM C24:1	Sphingomyelin with acyl residue sum C24:1	Sphingomyelins	glu_risk	-0.178	0.5731	0.7561	0.9401
SM C26:0	Sphingomyelin with acyl residue sum C26:0	Sphingomyelins	glu_risk	-0.444	0.4245	0.2957	0.9401
SM C26:1	Sphingomyelin with acyl residue sum C26:1	Sphingomyelins	glu_risk	0.0396	0.5263	0.94	0.9401
SM (OH) C14:1	Hydroxysphingomyelin with acyl residue sum C14:1	Sphingomyelins	glu_risk	-0.3905	0.5688	0.4923	0.9401
SM (OH) C16:1	Hydroxysphingomyelin with acyl residue sum C16:1	Sphingomyelins	glu_risk	-0.1315	0.5561	0.813	0.9401
SM (OH) C22:1	Hydroxysphingomyelin with acyl residue sum C22:1	Sphingomyelins	glu_risk	0.0955	0.4467	0.8307	0.9401
SM (OH) C22:2	Hydroxysphingomyelin with acyl residue sum C22:2	Sphingomyelins	glu_risk	-0.0963	0.646	0.8815	0.9401
SM (OH) C24:1	Hydroxysphingomyelin with acyl residue sum C24:1	Sphingomyelins	glu_risk	-0.204	0.5132	0.691	0.9401
CA	Cholic Acid	Bile Acids	glu_risk	0.0288	0.2964	0.9225	0.9225
CDCA	Chenodeoxycholic Acid	Bile Acids	glu_risk	-0.096	0.355	0.7868	0.9225
DCA	Deoxycholic Acid	Bile Acids	glu_risk	0.1003	0.3992	0.8015	0.9225
GCA	Glycocholic Acid	Bile Acids	glu_risk	0.8395	0.5187	0.1056	0.2111
GCDCA	Glycochenodeoxycholic Acid	Bile Acids	glu_risk	0.7309	0.4142	0.0776	0.194
GDCA	Glycodeoxycholic Acid	Bile Acids	glu_risk	1.2777	0.5782	0.0271	0.1356
GUDCA	Glycoursodeoxycholic Acid	Bile Acids	glu_risk	0.069	0.4212	0.87	0.9225
TCA	Taurocholic Acid	Bile Acids	glu_risk	0.3381	0.4209	0.4218	0.703
TCDCA	Taurochenodeoxycholic Acid	Bile Acids	glu_risk	0.8078	0.42	0.0544	0.1815
TDCA	Taurodeoxycholic Acid	Bile Acids	glu_risk	1.6023	0.6268	0.0106	0.1058
c-C18:1w9	Oleic acid	Free Fatty Acid	glu_risk	-0.4804	0.4458	0.2812	0.5059
c-C18:2w6	Linoleic acid	Free Fatty Acid	glu_risk	-0.5552	0.4988	0.2656	0.5059
c-C20:1w9	cis-11-Eicosenoic acid	Free Fatty Acid	glu_risk	-1.3605	0.4834	0.0049	0.0391
c-C20:2w6	cis-11,14-Eicosadienoic acid	Free Fatty Acid	glu_risk	-0.7121	0.4258	0.0944	0.3777
c-C20:3w6	cis-8,11,14-Eicosatrienoic acid	Free Fatty Acid	glu_risk	0.4529	0.4518	0.3162	0.5059
c-C20:4w6	Arachidonic acid	Free Fatty Acid	glu_risk	0.2146	0.4829	0.6568	0.7506
c-C20:5w3 (EPA)	Eicosapentaenoic acid	Free Fatty Acid	glu_risk	-0.1077	0.4395	0.8064	0.8064
c-C22:6w3 (DHA)	cis-4,7,10,13,16,19-docosahexaenoic acid	Free Fatty Acid	glu_risk	-0.2418	0.4314	0.5751	0.7506
N-C16:0-Cer		Ceramides	glu_risk	0.3108	0.3705	0.4015	0.6936
N-C18:0-Cer		Ceramides	glu_risk	0.7211	0.4785	0.1318	0.6936
N-C20:0-Cer		Ceramides	glu_risk	0.2375	0.4848	0.6243	0.6936
N-C22:0-Cer		Ceramides	glu_risk	0.2036	0.3867	0.5985	0.6936
N-C23:0-Cer		Ceramides	glu_risk	0.4438	0.4487	0.3226	0.6936
N-C24:0-Cer		Ceramides	glu_risk	0.2155	0.4376	0.6223	0.6936
N-C24:0-Cer(2H)		Ceramides	glu_risk	0.0177	0.4513	0.9686	0.9686
N-C24:1-Cer		Ceramides	glu_risk	0.2939	0.4174	0.4814	0.6936
N-C25:0-Cer		Ceramides	glu_risk	0.5089	0.5031	0.3118	0.6936
N-C26:1-Cer		Ceramides	glu_risk	-0.7112	0.5604	0.2044	0.6936
Supp Table 7b. Covariate-adjusted Fasting Glucose (GLU) Associations with Sex Interaction in BLSA. symbol: Metabolite symbol; fullname: Metabolite fullname; category: Metabolite category; yvar: association tested; β_sex_X_metabolite: beta vale of the sex-metabolite interaction; SE: standard error; Pvalue: p-value; FDRadjustedpvalue: False Discovery Rate adjusted p-value; Lysopcac: Lysophosphatidy…

## Sheet: HDL
symbol	fullname	category	yvar	β_sex_X_metabolite	SE	P_value	FDR_adjusted_p_value
Ala	Alanine	Amino acids	hdl_risk	0.2652	0.5504	0.63	0.9975
Arg	Arginine	Amino acids	hdl_risk	0.0692	0.4967	0.8892	0.9975
Asn	Asparagine	Amino acids	hdl_risk	0.1181	0.424	0.7807	0.9975
Asp	Aspartate	Amino acids	hdl_risk	-0.5217	0.3978	0.1897	0.9975
Cit	Citrulline	Amino acids	hdl_risk	-0.2016	0.5041	0.6892	0.9975
Gln	Glutamine	Amino acids	hdl_risk	0.0032	0.4648	0.9945	0.9975
Glu	Glutamate	Amino acids	hdl_risk	-0.284	0.4449	0.5232	0.9975
Gly	Glycine	Amino acids	hdl_risk	0.1159	0.4771	0.808	0.9975
His	Histidine	Amino acids	hdl_risk	0.8364	0.4932	0.0899	0.9975
Ile	Isoleucine	Amino acids	hdl_risk	-0.1	0.4801	0.8351	0.9975
Leu	Leucine	Amino acids	hdl_risk	-0.1992	0.4712	0.6725	0.9975
Lys	Lysine	Amino acids	hdl_risk	-0.0925	0.4242	0.8273	0.9975
Met	Methionine	Amino acids	hdl_risk	0.1389	0.4672	0.7662	0.9975
Orn	Ornithine	Amino acids	hdl_risk	-0.0733	0.4529	0.8714	0.9975
Phe	Phenylalanine	Amino acids	hdl_risk	-0.2689	0.4967	0.5882	0.9975
Pro	Proline	Amino acids	hdl_risk	0.6826	0.5001	0.1723	0.9975
Ser	Serine	Amino acids	hdl_risk	0.0017	0.5504	0.9975	0.9975
Thr	Threonine	Amino acids	hdl_risk	0.2215	0.3916	0.5716	0.9975
Trp	Tryptophan	Amino acids	hdl_risk	0.1833	0.5416	0.735	0.9975
Tyr	Tyrosine	Amino acids	hdl_risk	0.1997	0.4358	0.6468	0.9975
Val	Valine	Amino acids	hdl_risk	-0.0544	0.4565	0.9051	0.9975
ADMA	Asymmetric dimethylarginine	Biogenic amines	hdl_risk	-0.9281	0.4631	0.0451	0.4508
alpha-AAA	alpha-Aminoadipic acid	Biogenic amines	hdl_risk	0.2336	0.3995	0.5587	0.9247
Creatinine	Creatinine	Biogenic amines	hdl_risk	-0.0646	0.4731	0.8915	0.9448
Kyn	Kynurenine	Biogenic amines	hdl_risk	-0.2239	0.4893	0.6473	0.9247
Met-SO	Methionine-Sulfoxide	Biogenic amines	hdl_risk	0.4972	0.449	0.2681	0.9247
Sarcosine	Sarcosine	Biogenic amines	hdl_risk	0.3168	0.3945	0.422	0.9247
SDMA	Symmetric dimethylarginine	Biogenic amines	hdl_risk	-0.4089	0.4593	0.3733	0.9247
Serotonin	Serotonin	Biogenic amines	hdl_risk	-0.0322	0.4654	0.9448	0.9448
t4-OH-Pro	trans-4-Hydroxyproline	Biogenic amines	hdl_risk	0.0407	0.4472	0.9274	0.9448
Taurine	Taurine	Biogenic amines	hdl_risk	-0.3246	0.4717	0.4914	0.9247
C0	Carnitine (free)	acylcarnitines	hdl_risk	0.0474	0.5346	0.9294	0.9471
C10	Decanoylcarnitine [= Caprylcarnitine]	acylcarnitines	hdl_risk	0.316	0.3925	0.4208	0.8416
C14:1	Tetradecenoylcarnitine [= Myristoleylcarnitine]	acylcarnitines	hdl_risk	0.3686	0.4094	0.3679	0.8416
C14:2	Tetradecadienoylcarnitine	acylcarnitines	hdl_risk	-0.1046	0.3995	0.7935	0.9471
C16	Hexadecanoylcarnitine [= Palmitoylcarnitine]	acylcarnitines	hdl_risk	0.3172	0.477	0.5061	0.8677
C18	Octadecanoylcarnitine [= Stearylcarnitine]	acylcarnitines	hdl_risk	0.2528	0.526	0.6309	0.9463
C18:1	Octadecenoylcarnitine [= Oleylcarnitine]	acylcarnitines	hdl_risk	-0.125	0.4622	0.7869	0.9471
C18:2	Octadecadienoylcarnitine [= Linoleylcarnitine]	acylcarnitines	hdl_risk	-0.3799	0.4302	0.3772	0.8416
C2	Acetylcarnitine	acylcarnitines	hdl_risk	-0.3511	0.4305	0.4147	0.8416
C3	Propionylcarnitine	acylcarnitines	hdl_risk	-0.4696	0.4883	0.3363	0.8416
C4	Butyrylcarnitine / Isobutyrylcarnitine	acylcarnitines	hdl_risk	0.0278	0.4183	0.9471	0.9471
C5	Isovalerylcarnitine / 2-Methylbutyrylcarnitine / Valerylcarnitine	acylcarnitines	hdl_risk	-0.5246	0.4456	0.239	0.8416
H1	Glucose	hexoses	hdl_risk	-0.4296	0.4627	0.3532	0.3532
lysoPC a C16:0	Lysophosphatidylcholine with acyl residue C16:0	Lysophosphatidylcholines	hdl_risk	0.3484	0.4656	0.4543	0.8112
lysoPC a C16:1	Lysophosphatidylcholine with acyl residue C16:1	Lysophosphatidylcholines	hdl_risk	0.0662	0.436	0.8793	0.9438
lysoPC a C17:0	Lysophosphatidylcholine with acyl residue C17:0	Lysophosphatidylcholines	hdl_risk	0.2592	0.4165	0.5337	0.8112
lysoPC a C18:0	Lysophosphatidylcholine with acyl residue C18:0	Lysophosphatidylcholines	hdl_risk	0.0382	0.5419	0.9438	0.9438
lysoPC a C18:1	Lysophosphatidylcholine with acyl residue C18:1	Lysophosphatidylcholines	hdl_risk	0.3672	0.4748	0.4392	0.8112
lysoPC a C18:2	Lysophosphatidylcholine with acyl residue C18:2	Lysophosphatidylcholines	hdl_risk	0.3666	0.5133	0.4751	0.8112
lysoPC a C20:3	Lysophosphatidylcholine with acyl residue C20:3	Lysophosphatidylcholines	hdl_risk	0.4115	0.4129	0.3189	0.8112
lysoPC a C20:4	Lysophosphatidylcholine with acyl residue C20:4	Lysophosphatidylcholines	hdl_risk	0.267	0.5219	0.6089	0.8112
lysoPC a C26:0	Lysophosphatidylcholine with acyl residue C26:0	Lysophosphatidylcholines	hdl_risk	0.1646	0.3787	0.6637	0.8112
lysoPC a C28:0	Lysophosphatidylcholine with acyl residue C28:0	Lysophosphatidylcholines	hdl_risk	0.3135	0.3959	0.4285	0.8112
lysoPC a C28:1	Lysophosphatidylcholine with acyl residue C28:1	Lysophosphatidylcholines	hdl_risk	0.3136	0.384	0.4142	0.8112
PC aa C28:1	Phosphatidylcholine with diacyl residue sum C28:1	Phosphatidylcholines-diacyl	hdl_risk	0.6519	0.4579	0.1545	0.5646
PC aa C30:0	Phosphatidylcholine with diacyl residue sum C30:0	Phosphatidylcholines-diacyl	hdl_risk	0.792	0.5352	0.1389	0.5646
PC aa C32:0	Phosphatidylcholine with diacyl residue sum C32:0	Phosphatidylcholines-diacyl	hdl_risk	0.6069	0.6354	0.3396	0.7216
PC aa C32:1	Phosphatidylcholine with diacyl residue sum C32:1	Phosphatidylcholines-diacyl	hdl_risk	-0.1607	0.4904	0.7431	0.9589
PC aa C32:2	Phosphatidylcholine with diacyl residue sum C32:2	Phosphatidylcholines-diacyl	hdl_risk	0.0296	0.5958	0.9604	0.9849
PC aa C32:3	Phosphatidylcholine with diacyl residue sum C32:3	Phosphatidylcholines-diacyl	hdl_risk	-1.0647	0.7548	0.1584	0.5646
PC aa C34:1	Phosphatidylcholine with diacyl residue sum C34:1	Phosphatidylcholines-diacyl	hdl_risk	0.1058	0.4969	0.8314	0.9589
PC aa C34:2	Phosphatidylcholine with diacyl residue sum C34:2	Phosphatidylcholines-diacyl	hdl_risk	-0.1197	0.6168	0.8461	0.9589
PC aa C34:3	Phosphatidylcholine with diacyl residue sum C34:3	Phosphatidylcholines-diacyl	hdl_risk	-0.7044	0.6107	0.2487	0.6784
PC aa C34:4	Phosphatidylcholine with diacyl residue sum C34:4	Phosphatidylcholines-diacyl	hdl_risk	0.2505	0.4931	0.6115	0.8579
PC aa C36:0	Phosphatidylcholine with diacyl residue sum C36:0	Phosphatidylcholines-diacyl	hdl_risk	0.4135	0.4965	0.405	0.765
PC aa C36:1	Phosphatidylcholine with diacyl residue sum C36:1	Phosphatidylcholines-diacyl	hdl_risk	0.0812	0.5766	0.888	0.9739
PC aa C36:2	Phosphatidylcholine with diacyl residue sum C36:2	Phosphatidylcholines-diacyl	hdl_risk	-0.3387	0.6318	0.592	0.8579
PC aa C36:3	Phosphatidylcholine with diacyl residue sum C36:3	Phosphatidylcholines-diacyl	hdl_risk	-0.1075	0.5302	0.8393	0.9589
PC aa C36:4	Phosphatidylcholine with diacyl residue sum C36:4	Phosphatidylcholines-diacyl	hdl_risk	0.0493	0.5113	0.9232	0.9809
PC aa C36:5	Phosphatidylcholine with diacyl residue sum C36:5	Phosphatidylcholines-diacyl	hdl_risk	0.7805	0.4788	0.1031	0.5646
PC aa C36:6	Phosphatidylcholine with diacyl residue sum C36:6	Phosphatidylcholines-diacyl	hdl_risk	0.5017	0.4448	0.2594	0.6784
PC aa C38:0	Phosphatidylcholine with diacyl residue sum C38:0	Phosphatidylcholines-diacyl	hdl_risk	0.3077	0.526	0.5585	0.8579
PC aa C38:1	Phosphatidylcholine with diacyl residue sum C38:1	Phosphatidylcholines-diacyl	hdl_risk	0.4684	0.5551	0.3988	0.765
PC aa C38:3	Phosphatidylcholine with diacyl residue sum C38:3	Phosphatidylcholines-diacyl	hdl_risk	-0.1055	0.5027	0.8338	0.9589
PC aa C38:4	Phosphatidylcholine with diacyl residue sum C38:4	Phosphatidylcholines-diacyl	hdl_risk	0.0097	0.5124	0.9848	0.9849
PC aa C38:5	Phosphatidylcholine with diacyl residue sum C38:5	Phosphatidylcholines-diacyl	hdl_risk	0.912	0.5067	0.0719	0.5646
PC aa C38:6	Phosphatidylcholine with diacyl residue sum C38:6	Phosphatidylcholines-diacyl	hdl_risk	0.5426	0.5662	0.3379	0.7216
PC aa C40:2	Phosphatidylcholine with diacyl residue sum C40:2	Phosphatidylcholines-diacyl	hdl_risk	0.6794	0.5075	0.1806	0.5646
PC aa C40:3	Phosphatidylcholine with diacyl residue sum C40:3	Phosphatidylcholines-diacyl	hdl_risk	0.7105	0.6639	0.2845	0.691
PC aa C40:4	Phosphatidylcholine with diacyl residue sum C40:4	Phosphatidylcholines-diacyl	hdl_risk	0.2375	0.4338	0.5841	0.8579
PC aa C40:5	Phosphatidylcholine with diacyl residue sum C40:5	Phosphatidylcholines-diacyl	hdl_risk	0.7625	0.5722	0.1827	0.5646
PC aa C40:6	Phosphatidylcholine with diacyl residue sum C40:6	Phosphatidylcholines-diacyl	hdl_risk	0.3042	0.527	0.5637	0.8579
PC aa C42:0	Phosphatidylcholine with diacyl residue sum C42:0	Phosphatidylcholines-diacyl	hdl_risk	1.0575	0.5179	0.0412	0.5646
PC aa C42:1	Phosphatidylcholine with diacyl residue sum C42:1	Phosphatidylcholines-diacyl	hdl_risk	0.6884	0.4563	0.1314	0.5646
PC aa C42:2	Phosphatidylcholine with diacyl residue sum C42:2	Phosphatidylcholines-diacyl	hdl_risk	0.2381	0.4954	0.6308	0.8579
PC aa C42:4	Phosphatidylcholine with diacyl residue sum C42:4	Phosphatidylcholines-diacyl	hdl_risk	0.3297	0.4782	0.4905	0.8579
PC aa C42:5	Phosphatidylcholine with diacyl residue sum C42:5	Phosphatidylcholines-diacyl	hdl_risk	0.7454	0.4851	0.1244	0.5646
PC aa C42:6	Phosphatidylcholine with diacyl residue sum C42:6	Phosphatidylcholines-diacyl	hdl_risk	0.9732	0.5318	0.0673	0.5646
PC ae C30:0	Phosphatidylcholine with acyl-alkyl residue sum C30:0	Phosphatidylcholines-acyl-alkyl	hdl_risk	0.39	0.5156	0.4495	0.8363
PC ae C30:1	Phosphatidylcholine with acyl-alkyl residue sum C30:1	Phosphatidylcholines-acyl-alkyl	hdl_risk	0.2773	0.3997	0.4879	0.8363
PC ae C32:1	Phosphatidylcholine with acyl-alkyl residue sum C32:1	Phosphatidylcholines-acyl-alkyl	hdl_risk	-0.1018	0.6597	0.8774	0.987
PC ae C32:2	Phosphatidylcholine with acyl-alkyl residue sum C32:2	Phosphatidylcholines-acyl-alkyl	hdl_risk	-0.8424	0.6411	0.1889	0.8363
PC ae C34:0	Phosphatidylcholine with acyl-alkyl residue sum C34:0	Phosphatidylcholines-acyl-alkyl	hdl_risk	0.0024	0.4396	0.9957	0.9957
PC ae C34:1	Phosphatidylcholine with acyl-alkyl residue sum C34:1	Phosphatidylcholines-acyl-alkyl	hdl_risk	0.4738	0.6168	0.4423	0.8363
PC ae C34:2	Phosphatidylcholine with acyl-alkyl residue sum C34:2	Phosphatidylcholines-acyl-alkyl	hdl_risk	-0.1255	0.5602	0.8227	0.9554
PC ae C34:3	Phosphatidylcholine with acyl-alkyl residue sum C34:3	Phosphatidylcholines-acyl-alkyl	hdl_risk	-0.2556	0.5702	0.654	0.8938
PC ae C36:0	Phosphatidylcholine with acyl-alkyl residue sum C36:0	Phosphatidylcholines-acyl-alkyl	hdl_risk	0.1941	0.4561	0.6704	0.8938
PC ae C36:1	Phosphatidylcholine with acyl-alkyl residue sum C36:1	Phosphatidylcholines-acyl-alkyl	hdl_risk	0.0036	0.4918	0.9942	0.9957
PC ae C36:2	Phosphatidylcholine with acyl-alkyl residue sum C36:2	Phosphatidylcholines-acyl-alkyl	hdl_risk	-0.3192	0.6253	0.6097	0.878
PC ae C36:3	Phosphatidylcholine with acyl-alkyl residue sum C36:3	Phosphatidylcholines-acyl-alkyl	hdl_risk	-0.3736	0.6104	0.5405	0.878
PC ae C36:4	Phosphatidylcholine with acyl-alkyl residue sum C36:4	Phosphatidylcholines-acyl-alkyl	hdl_risk	-0.5805	0.4866	0.2328	0.8363
PC ae C36:5	Phosphatidylcholine with acyl-alkyl residue sum C36:5	Phosphatidylcholines-acyl-alkyl	hdl_risk	-0.0458	0.5738	0.9364	0.9915
PC ae C38:0	Phosphatidylcholine with acyl-alkyl residue sum C38:0	Phosphatidylcholines-acyl-alkyl	hdl_risk	0.3806	0.4471	0.3947	0.8363
PC ae C38:1	Phosphatidylcholine with acyl-alkyl residue sum C38:1	Phosphatidylcholines-acyl-alkyl	hdl_risk	0.1249	0.5469	0.8193	0.9554
PC ae C38:2	Phosphatidylcholine with acyl-alkyl residue sum C38:2	Phosphatidylcholines-acyl-alkyl	hdl_risk	0.3542	0.615	0.5647	0.878
PC ae C38:3	Phosphatidylcholine with acyl-alkyl residue sum C38:3	Phosphatidylcholines-acyl-alkyl	hdl_risk	-0.2624	0.4827	0.5868	0.878
PC ae C38:4	Phosphatidylcholine with acyl-alkyl residue sum C38:4	Phosphatidylcholines-acyl-alkyl	hdl_risk	-0.3234	0.4128	0.4334	0.8363
PC ae C38:5	Phosphatidylcholine with acyl-alkyl residue sum C38:5	Phosphatidylcholines-acyl-alkyl	hdl_risk	-0.0413	0.4921	0.9331	0.9915
PC ae C38:6	Phosphatidylcholine with acyl-alkyl residue sum C38:6	Phosphatidylcholines-acyl-alkyl	hdl_risk	0.4123	0.5303	0.4369	0.8363
PC ae C40:1	Phosphatidylcholine with acyl-alkyl residue sum C40:1	Phosphatidylcholines-acyl-alkyl	hdl_risk	0.6637	0.5312	0.2115	0.8363
PC ae C40:2	Phosphatidylcholine with acyl-alkyl residue sum C40:2	Phosphatidylcholines-acyl-alkyl	hdl_risk	-0.3343	0.4583	0.4657	0.8363
PC ae C40:3	Phosphatidylcholine with acyl-alkyl residue sum C40:3	Phosphatidylcholines-acyl-alkyl	hdl_risk	-0.1581	0.5875	0.7879	0.9554
PC ae C40:4	Phosphatidylcholine with acyl-alkyl residue sum C40:4	Phosphatidylcholines-acyl-alkyl	hdl_risk	-0.1439	0.4887	0.7684	0.9554
PC ae C40:5	Phosphatidylcholine with acyl-alkyl residue sum C40:5	Phosphatidylcholines-acyl-alkyl	hdl_risk	0.3324	0.4603	0.4702	0.8363
PC ae C40:6	Phosphatidylcholine with acyl-alkyl residue sum C40:6	Phosphatidylcholines-acyl-alkyl	hdl_risk	0.4047	0.4796	0.3987	0.8363
PC ae C42:1	Phosphatidylcholine with acyl-alkyl residue sum C42:1	Phosphatidylcholines-acyl-alkyl	hdl_risk	0.4861	0.508	0.3386	0.8363
PC ae C42:2	Phosphatidylcholine with acyl-alkyl residue sum C42:2	Phosphatidylcholines-acyl-alkyl	hdl_risk	0.7947	0.5807	0.1711	0.8363
PC ae C42:3	Phosphatidylcholine with acyl-alkyl residue sum C42:3	Phosphatidylcholines-acyl-alkyl	hdl_risk	0.8295	0.6066	0.1715	0.8363
PC ae C42:4	Phosphatidylcholine with acyl-alkyl residue sum C42:4	Phosphatidylcholines-acyl-alkyl	hdl_risk	0.555	0.4841	0.2516	0.8363
PC ae C42:5	Phosphatidylcholine with acyl-alkyl residue sum C42:5	Phosphatidylcholines-acyl-alkyl	hdl_risk	0.4024	0.4725	0.3944	0.8363
PC ae C44:3	Phosphatidylcholine with acyl-alkyl residue sum C44:3	Phosphatidylcholines-acyl-alkyl	hdl_risk	0.7302	0.4629	0.1147	0.8363
PC ae C44:4	Phosphatidylcholine with acyl-alkyl residue sum C44:4	Phosphatidylcholines-acyl-alkyl	hdl_risk	0.485	0.4682	0.3002	0.8363
PC ae C44:5	Phosphatidylcholine with acyl-alkyl residue sum C44:5	Phosphatidylcholines-acyl-alkyl	hdl_risk	0.4239	0.5025	0.3989	0.8363
PC ae C44:6	Phosphatidylcholine with acyl-alkyl residue sum C44:6	Phosphatidylcholines-acyl-alkyl	hdl_risk	0.7344	0.5129	0.1522	0.8363
SM C16:0	Sphingomyelin with acyl residue sum C16:0	Sphingomyelins	hdl_risk	-0.2374	0.5695	0.6767	0.8477
SM C16:1	Sphingomyelin with acyl residue sum C16:1	Sphingomyelins	hdl_risk	-0.2357	0.6387	0.712	0.8477
SM C18:0	Sphingomyelin with acyl residue sum C18:0	Sphingomyelins	hdl_risk	-0.6263	0.5301	0.2374	0.6697
SM C18:1	Sphingomyelin with acyl residue sum C18:1	Sphingomyelins	hdl_risk	-0.7132	0.5797	0.2186	0.6697
SM C20:2	Sphingomyelin with acyl residue sum C20:2	Sphingomyelins	hdl_risk	-0.5872	0.5505	0.2861	0.6697
SM C24:0	Sphingomyelin with acyl residue sum C24:0	Sphingomyelins	hdl_risk	0.3999	0.5242	0.4455	0.7796
SM C24:1	Sphingomyelin with acyl residue sum C24:1	Sphingomyelins	hdl_risk	-0.2049	0.5861	0.7266	0.8477
SM C26:0	Sphingomyelin with acyl residue sum C26:0	Sphingomyelins	hdl_risk	-0.6158	0.4314	0.1535	0.6697
SM C26:1	Sphingomyelin with acyl residue sum C26:1	Sphingomyelins	hdl_risk	0.0238	0.533	0.9643	0.9643
SM (OH) C14:1	Hydroxysphingomyelin with acyl residue sum C14:1	Sphingomyelins	hdl_risk	0.0527	0.5175	0.9189	0.9643
SM (OH) C16:1	Hydroxysphingomyelin with acyl residue sum C16:1	Sphingomyelins	hdl_risk	-0.6493	0.5402	0.2294	0.6697
SM (OH) C22:1	Hydroxysphingomyelin with acyl residue sum C22:1	Sphingomyelins	hdl_risk	-0.276	0.4502	0.5399	0.8398
SM (OH) C22:2	Hydroxysphingomyelin with acyl residue sum C22:2	Sphingomyelins	hdl_risk	-0.5442	0.6167	0.3775	0.755
SM (OH) C24:1	Hydroxysphingomyelin with acyl residue sum C24:1	Sphingomyelins	hdl_risk	-0.5418	0.5088	0.287	0.6697
CA	Cholic Acid	Bile Acids	hdl_risk	-0.165	0.3158	0.6015	0.701
CDCA	Chenodeoxycholic Acid	Bile Acids	hdl_risk	-0.099	0.3721	0.7901	0.7902
DCA	Deoxycholic Acid	Bile Acids	hdl_risk	0.1891	0.3936	0.6309	0.701
GCA	Glycocholic Acid	Bile Acids	hdl_risk	0.8126	0.4623	0.0788	0.1575
GCDCA	Glycochenodeoxycholic Acid	Bile Acids	hdl_risk	1.0785	0.4338	0.0129	0.0519
GDCA	Glycodeoxycholic Acid	Bile Acids	hdl_risk	0.918	0.4989	0.0657	0.1575
GUDCA	Glycoursodeoxycholic Acid	Bile Acids	hdl_risk	0.2841	0.4584	0.5355	0.701
TCA	Taurocholic Acid	Bile Acids	hdl_risk	1.2748	0.5271	0.0156	0.0519
TCDCA	Taurochenodeoxycholic Acid	Bile Acids	hdl_risk	1.215	0.4654	0.009	0.0519
TDCA	Taurodeoxycholic Acid	Bile Acids	hdl_risk	0.5775	0.4593	0.2086	0.3477
c-C18:1w9	Oleic acid	Free Fatty Acid	hdl_risk	-0.1737	0.4485	0.6986	0.9315
c-C18:2w6	Linoleic acid	Free Fatty Acid	hdl_risk	-0.2703	0.5294	0.6097	0.9315
c-C20:1w9	cis-11-Eicosenoic acid	Free Fatty Acid	hdl_risk	0.005	0.437	0.9908	0.9908
c-C20:2w6	cis-11,14-Eicosadienoic acid	Free Fatty Acid	hdl_risk	-0.2046	0.4292	0.6336	0.9315
c-C20:3w6	cis-8,11,14-Eicosatrienoic acid	Free Fatty Acid	hdl_risk	0.0903	0.4133	0.8271	0.9453
c-C20:4w6	Arachidonic acid	Free Fatty Acid	hdl_risk	-0.2835	0.488	0.5613	0.9315
c-C20:5w3 (EPA)	Eicosapentaenoic acid	Free Fatty Acid	hdl_risk	0.4786	0.4986	0.3371	0.9315
c-C22:6w3 (DHA)	cis-4,7,10,13,16,19-docosahexaenoic acid	Free Fatty Acid	hdl_risk	0.2282	0.4407	0.6046	0.9315
N-C16:0-Cer		Ceramides	hdl_risk	0.3287	0.3727	0.3778	0.9432
N-C18:0-Cer		Ceramides	hdl_risk	-0.4582	0.4814	0.3412	0.9432
N-C20:0-Cer		Ceramides	hdl_risk	-0.3438	0.5026	0.4939	0.9432
N-C22:0-Cer		Ceramides	hdl_risk	0.2107	0.4407	0.6326	0.9432
N-C23:0-Cer		Ceramides	hdl_risk	-0.1034	0.4903	0.833	0.9432
N-C24:0-Cer		Ceramides	hdl_risk	0.4948	0.4869	0.3094	0.9432
N-C24:0-Cer(2H)		Ceramides	hdl_risk	0.1816	0.45	0.6865	0.9432
N-C24:1-Cer		Ceramides	hdl_risk	-0.3641	0.4588	0.4274	0.9432
N-C25:0-Cer		Ceramides	hdl_risk	-0.0218	0.5025	0.9653	0.9653
N-C26:1-Cer		Ceramides	hdl_risk	-0.104	0.5457	0.8489	0.9432
Supp Table 7c. Covariate-adjusted High Density Lipoprotein (HDL) Associations with Sex Interaction in BLSA. symbol: Metabolite symbol; fullname: Metabolite fullname; category: Metabolite category; yvar: association tested; β_sex_X_metabolite: beta vale of the sex-metabolite interaction; SE: standard error; Pvalue: p-value; FDRadjustedpvalue: False Discovery Rate adjusted p-value; Lysopcac: Lysoph…

## Sheet: TRIG
symbol	fullname	category	yvar	β_sex_X_metabolite	SE	P_value	FDR_adjusted_p_value
Ala	Alanine	Amino acids	trig_risk	0.0229	0.5651	0.9676	0.9717
Arg	Arginine	Amino acids	trig_risk	-0.2292	0.5088	0.6525	0.9717
Asn	Asparagine	Amino acids	trig_risk	-0.0815	0.4331	0.8507	0.9717
Asp	Aspartate	Amino acids	trig_risk	-0.3965	0.4079	0.331	0.9717
Cit	Citrulline	Amino acids	trig_risk	0.0184	0.5182	0.9717	0.9717
Gln	Glutamine	Amino acids	trig_risk	-0.0645	0.477	0.8925	0.9717
Glu	Glutamate	Amino acids	trig_risk	-0.1127	0.4505	0.8024	0.9717
Gly	Glycine	Amino acids	trig_risk	-0.3183	0.5091	0.5319	0.9717
His	Histidine	Amino acids	trig_risk	0.8556	0.5066	0.0912	0.9717
Ile	Isoleucine	Amino acids	trig_risk	-0.1849	0.5089	0.7164	0.9717
Leu	Leucine	Amino acids	trig_risk	-0.1758	0.4966	0.7234	0.9717
Lys	Lysine	Amino acids	trig_risk	-0.0876	0.4441	0.8436	0.9717
Met	Methionine	Amino acids	trig_risk	0.0262	0.481	0.9566	0.9717
Orn	Ornithine	Amino acids	trig_risk	0.271	0.4682	0.5628	0.9717
Phe	Phenylalanine	Amino acids	trig_risk	-0.3962	0.5419	0.4647	0.9717
Pro	Proline	Amino acids	trig_risk	0.731	0.5177	0.158	0.9717
Ser	Serine	Amino acids	trig_risk	0.2067	0.5662	0.715	0.9717
Thr	Threonine	Amino acids	trig_risk	0.1547	0.403	0.701	0.9717
Trp	Tryptophan	Amino acids	trig_risk	-0.1136	0.5752	0.8435	0.9717
Tyr	Tyrosine	Amino acids	trig_risk	0.0439	0.4703	0.9257	0.9717
Val	Valine	Amino acids	trig_risk	0.0744	0.4909	0.8794	0.9717
ADMA	Asymmetric dimethylarginine	Biogenic amines	trig_risk	-0.8449	0.4784	0.0774	0.5416
alpha-AAA	alpha-Aminoadipic acid	Biogenic amines	trig_risk	0.3549	0.4769	0.4568	0.7613
Creatinine	Creatinine	Biogenic amines	trig_risk	-0.1096	0.4927	0.824	0.981
Kyn	Kynurenine	Biogenic amines	trig_risk	-0.0321	0.5058	0.9494	0.981
Met-SO	Methionine-Sulfoxide	Biogenic amines	trig_risk	0.392	0.4604	0.3945	0.7613
Sarcosine	Sarcosine	Biogenic amines	trig_risk	0.3514	0.4099	0.3914	0.7613
SDMA	Symmetric dimethylarginine	Biogenic amines	trig_risk	-0.5206	0.47	0.2681	0.7613
Serotonin	Serotonin	Biogenic amines	trig_risk	-0.0853	0.5038	0.8655	0.981
t4-OH-Pro	trans-4-Hydroxyproline	Biogenic amines	trig_risk	0.0113	0.4767	0.981	0.981
Taurine	Taurine	Biogenic amines	trig_risk	-0.7903	0.4921	0.1083	0.5416
C0	Carnitine (free)	acylcarnitines	trig_risk	0.1292	0.573	0.8216	0.9306
C10	Decanoylcarnitine [= Caprylcarnitine]	acylcarnitines	trig_risk	0.25	0.4047	0.5368	0.9306
C14:1	Tetradecenoylcarnitine [= Myristoleylcarnitine]	acylcarnitines	trig_risk	0.1687	0.4329	0.6967	0.9306
C14:2	Tetradecadienoylcarnitine	acylcarnitines	trig_risk	-0.1461	0.424	0.7303	0.9306
C16	Hexadecanoylcarnitine [= Palmitoylcarnitine]	acylcarnitines	trig_risk	0.0856	0.502	0.8646	0.9306
C18	Octadecanoylcarnitine [= Stearylcarnitine]	acylcarnitines	trig_risk	0.0465	0.5338	0.9306	0.9306
C18:1	Octadecenoylcarnitine [= Oleylcarnitine]	acylcarnitines	trig_risk	-0.2004	0.4794	0.676	0.9306
C18:2	Octadecadienoylcarnitine [= Linoleylcarnitine]	acylcarnitines	trig_risk	-0.2507	0.4431	0.5715	0.9306
C2	Acetylcarnitine	acylcarnitines	trig_risk	-0.2425	0.4754	0.61	0.9306
C3	Propionylcarnitine	acylcarnitines	trig_risk	-0.1246	0.5328	0.8152	0.9306
C4	Butyrylcarnitine / Isobutyrylcarnitine	acylcarnitines	trig_risk	0.2889	0.4649	0.5344	0.9306
C5	Isovalerylcarnitine / 2-Methylbutyrylcarnitine / Valerylcarnitine	acylcarnitines	trig_risk	-0.1822	0.4716	0.6992	0.9306
H1	Glucose	hexoses	trig_risk	-0.1241	0.4823	0.7969	0.7969
lysoPC a C16:0	Lysophosphatidylcholine with acyl residue C16:0	Lysophosphatidylcholines	trig_risk	0.4732	0.4689	0.313	0.7614
lysoPC a C16:1	Lysophosphatidylcholine with acyl residue C16:1	Lysophosphatidylcholines	trig_risk	0.2351	0.4418	0.5946	0.7614
lysoPC a C17:0	Lysophosphatidylcholine with acyl residue C17:0	Lysophosphatidylcholines	trig_risk	0.2123	0.4318	0.6229	0.7614
lysoPC a C18:0	Lysophosphatidylcholine with acyl residue C18:0	Lysophosphatidylcholines	trig_risk	-0.1373	0.5727	0.8106	0.8106
lysoPC a C18:1	Lysophosphatidylcholine with acyl residue C18:1	Lysophosphatidylcholines	trig_risk	0.3987	0.4944	0.4199	0.7614
lysoPC a C18:2	Lysophosphatidylcholine with acyl residue C18:2	Lysophosphatidylcholines	trig_risk	0.4511	0.5452	0.408	0.7614
lysoPC a C20:3	Lysophosphatidylcholine with acyl residue C20:3	Lysophosphatidylcholines	trig_risk	0.4941	0.4271	0.2473	0.7614
lysoPC a C20:4	Lysophosphatidylcholine with acyl residue C20:4	Lysophosphatidylcholines	trig_risk	0.1938	0.5484	0.7238	0.7962
lysoPC a C26:0	Lysophosphatidylcholine with acyl residue C26:0	Lysophosphatidylcholines	trig_risk	0.3063	0.3899	0.4321	0.7614
lysoPC a C28:0	Lysophosphatidylcholine with acyl residue C28:0	Lysophosphatidylcholines	trig_risk	0.2407	0.4004	0.5478	0.7614
lysoPC a C28:1	Lysophosphatidylcholine with acyl residue C28:1	Lysophosphatidylcholines	trig_risk	0.4409	0.394	0.2632	0.7614
PC aa C28:1	Phosphatidylcholine with diacyl residue sum C28:1	Phosphatidylcholines-diacyl	trig_risk	0.5172	0.4555	0.2561	0.9823
PC aa C30:0	Phosphatidylcholine with diacyl residue sum C30:0	Phosphatidylcholines-diacyl	trig_risk	0.2488	0.5013	0.6197	0.9823
PC aa C32:0	Phosphatidylcholine with diacyl residue sum C32:0	Phosphatidylcholines-diacyl	trig_risk	0.0252	0.5912	0.966	0.9823
PC aa C32:1	Phosphatidylcholine with diacyl residue sum C32:1	Phosphatidylcholines-diacyl	trig_risk	0.1291	0.4921	0.7931	0.9823
PC aa C32:2	Phosphatidylcholine with diacyl residue sum C32:2	Phosphatidylcholines-diacyl	trig_risk	0.1269	0.5905	0.8298	0.9823
PC aa C32:3	Phosphatidylcholine with diacyl residue sum C32:3	Phosphatidylcholines-diacyl	trig_risk	-0.8066	0.7225	0.2642	0.9823
PC aa C34:1	Phosphatidylcholine with diacyl residue sum C34:1	Phosphatidylcholines-diacyl	trig_risk	-0.0735	0.4733	0.8766	0.9823
PC aa C34:2	Phosphatidylcholine with diacyl residue sum C34:2	Phosphatidylcholines-diacyl	trig_risk	-0.0126	0.5707	0.9823	0.9823
PC aa C34:3	Phosphatidylcholine with diacyl residue sum C34:3	Phosphatidylcholines-diacyl	trig_risk	-0.2931	0.5683	0.606	0.9823
PC aa C34:4	Phosphatidylcholine with diacyl residue sum C34:4	Phosphatidylcholines-diacyl	trig_risk	0.1781	0.4984	0.7209	0.9823
PC aa C36:0	Phosphatidylcholine with diacyl residue sum C36:0	Phosphatidylcholines-diacyl	trig_risk	0.1015	0.5059	0.841	0.9823
PC aa C36:1	Phosphatidylcholine with diacyl residue sum C36:1	Phosphatidylcholines-diacyl	trig_risk	-0.2485	0.5424	0.6468	0.9823
PC aa C36:2	Phosphatidylcholine with diacyl residue sum C36:2	Phosphatidylcholines-diacyl	trig_risk	-0.46	0.6059	0.4477	0.9823
PC aa C36:3	Phosphatidylcholine with diacyl residue sum C36:3	Phosphatidylcholines-diacyl	trig_risk	0.0282	0.5044	0.9554	0.9823
PC aa C36:4	Phosphatidylcholine with diacyl residue sum C36:4	Phosphatidylcholines-diacyl	trig_risk	-0.0827	0.5516	0.8808	0.9823
PC aa C36:5	Phosphatidylcholine with diacyl residue sum C36:5	Phosphatidylcholines-diacyl	trig_risk	0.8926	0.5318	0.0933	0.9823
PC aa C36:6	Phosphatidylcholine with diacyl residue sum C36:6	Phosphatidylcholines-diacyl	trig_risk	0.456	0.4603	0.3218	0.9823
PC aa C38:0	Phosphatidylcholine with diacyl residue sum C38:0	Phosphatidylcholines-diacyl	trig_risk	-0.1321	0.5337	0.8045	0.9823
PC aa C38:1	Phosphatidylcholine with diacyl residue sum C38:1	Phosphatidylcholines-diacyl	trig_risk	0.2085	0.5629	0.711	0.9823
PC aa C38:3	Phosphatidylcholine with diacyl residue sum C38:3	Phosphatidylcholines-diacyl	trig_risk	-0.2523	0.5134	0.6231	0.9823
PC aa C38:4	Phosphatidylcholine with diacyl residue sum C38:4	Phosphatidylcholines-diacyl	trig_risk	-0.303	0.553	0.5837	0.9823
PC aa C38:5	Phosphatidylcholine with diacyl residue sum C38:5	Phosphatidylcholines-diacyl	trig_risk	0.4067	0.5363	0.4483	0.9823
PC aa C38:6	Phosphatidylcholine with diacyl residue sum C38:6	Phosphatidylcholines-diacyl	trig_risk	-0.1672	0.5835	0.7744	0.9823
PC aa C40:2	Phosphatidylcholine with diacyl residue sum C40:2	Phosphatidylcholines-diacyl	trig_risk	0.3699	0.507	0.4657	0.9823
PC aa C40:3	Phosphatidylcholine with diacyl residue sum C40:3	Phosphatidylcholines-diacyl	trig_risk	0.2518	0.6205	0.6849	0.9823
PC aa C40:4	Phosphatidylcholine with diacyl residue sum C40:4	Phosphatidylcholines-diacyl	trig_risk	0.0381	0.4395	0.931	0.9823
PC aa C40:5	Phosphatidylcholine with diacyl residue sum C40:5	Phosphatidylcholines-diacyl	trig_risk	0.052	0.5866	0.9294	0.9823
PC aa C40:6	Phosphatidylcholine with diacyl residue sum C40:6	Phosphatidylcholines-diacyl	trig_risk	-0.4572	0.5434	0.4002	0.9823
PC aa C42:0	Phosphatidylcholine with diacyl residue sum C42:0	Phosphatidylcholines-diacyl	trig_risk	0.6875	0.5163	0.183	0.9823
PC aa C42:1	Phosphatidylcholine with diacyl residue sum C42:1	Phosphatidylcholines-diacyl	trig_risk	0.3356	0.4567	0.4625	0.9823
PC aa C42:2	Phosphatidylcholine with diacyl residue sum C42:2	Phosphatidylcholines-diacyl	trig_risk	0.0663	0.5149	0.8976	0.9823
PC aa C42:4	Phosphatidylcholine with diacyl residue sum C42:4	Phosphatidylcholines-diacyl	trig_risk	-0.0961	0.501	0.8478	0.9823
PC aa C42:5	Phosphatidylcholine with diacyl residue sum C42:5	Phosphatidylcholines-diacyl	trig_risk	0.3638	0.4791	0.4477	0.9823
PC aa C42:6	Phosphatidylcholine with diacyl residue sum C42:6	Phosphatidylcholines-diacyl	trig_risk	0.4191	0.5236	0.4235	0.9823
PC ae C30:0	Phosphatidylcholine with acyl-alkyl residue sum C30:0	Phosphatidylcholines-acyl-alkyl	trig_risk	-0.0287	0.535	0.9573	0.9796
PC ae C30:1	Phosphatidylcholine with acyl-alkyl residue sum C30:1	Phosphatidylcholines-acyl-alkyl	trig_risk	0.0871	0.4236	0.8371	0.9796
PC ae C32:1	Phosphatidylcholine with acyl-alkyl residue sum C32:1	Phosphatidylcholines-acyl-alkyl	trig_risk	-0.505	0.656	0.4414	0.9796
PC ae C32:2	Phosphatidylcholine with acyl-alkyl residue sum C32:2	Phosphatidylcholines-acyl-alkyl	trig_risk	-1.016	0.6541	0.1204	0.9796
PC ae C34:0	Phosphatidylcholine with acyl-alkyl residue sum C34:0	Phosphatidylcholines-acyl-alkyl	trig_risk	-0.3343	0.4476	0.4551	0.9796
PC ae C34:1	Phosphatidylcholine with acyl-alkyl residue sum C34:1	Phosphatidylcholines-acyl-alkyl	trig_risk	0.0154	0.6033	0.9796	0.9796
PC ae C34:2	Phosphatidylcholine with acyl-alkyl residue sum C34:2	Phosphatidylcholines-acyl-alkyl	trig_risk	-0.0149	0.5627	0.9789	0.9796
PC ae C34:3	Phosphatidylcholine with acyl-alkyl residue sum C34:3	Phosphatidylcholines-acyl-alkyl	trig_risk	-0.1219	0.5544	0.826	0.9796
PC ae C36:0	Phosphatidylcholine with acyl-alkyl residue sum C36:0	Phosphatidylcholines-acyl-alkyl	trig_risk	-0.0315	0.447	0.9437	0.9796
PC ae C36:1	Phosphatidylcholine with acyl-alkyl residue sum C36:1	Phosphatidylcholines-acyl-alkyl	trig_risk	-0.1802	0.4921	0.7142	0.9796
PC ae C36:2	Phosphatidylcholine with acyl-alkyl residue sum C36:2	Phosphatidylcholines-acyl-alkyl	trig_risk	-0.3701	0.6518	0.5702	0.9796
PC ae C36:3	Phosphatidylcholine with acyl-alkyl residue sum C36:3	Phosphatidylcholines-acyl-alkyl	trig_risk	-0.1111	0.6075	0.8549	0.9796
PC ae C36:4	Phosphatidylcholine with acyl-alkyl residue sum C36:4	Phosphatidylcholines-acyl-alkyl	trig_risk	-0.5102	0.4987	0.3063	0.9796
PC ae C36:5	Phosphatidylcholine with acyl-alkyl residue sum C36:5	Phosphatidylcholines-acyl-alkyl	trig_risk	-0.0482	0.5988	0.9359	0.9796
PC ae C38:0	Phosphatidylcholine with acyl-alkyl residue sum C38:0	Phosphatidylcholines-acyl-alkyl	trig_risk	0.2172	0.4566	0.6342	0.9796
PC ae C38:1	Phosphatidylcholine with acyl-alkyl residue sum C38:1	Phosphatidylcholines-acyl-alkyl	trig_risk	0.2802	0.5626	0.6185	0.9796
PC ae C38:2	Phosphatidylcholine with acyl-alkyl residue sum C38:2	Phosphatidylcholines-acyl-alkyl	trig_risk	0.3082	0.6134	0.6153	0.9796
PC ae C38:3	Phosphatidylcholine with acyl-alkyl residue sum C38:3	Phosphatidylcholines-acyl-alkyl	trig_risk	-0.2133	0.4849	0.66	0.9796
PC ae C38:4	Phosphatidylcholine with acyl-alkyl residue sum C38:4	Phosphatidylcholines-acyl-alkyl	trig_risk	-0.5326	0.4268	0.212	0.9796
PC ae C38:5	Phosphatidylcholine with acyl-alkyl residue sum C38:5	Phosphatidylcholines-acyl-alkyl	trig_risk	-0.2342	0.4958	0.6367	0.9796
PC ae C38:6	Phosphatidylcholine with acyl-alkyl residue sum C38:6	Phosphatidylcholines-acyl-alkyl	trig_risk	0.0393	0.5502	0.9431	0.9796
PC ae C40:1	Phosphatidylcholine with acyl-alkyl residue sum C40:1	Phosphatidylcholines-acyl-alkyl	trig_risk	0.1565	0.527	0.7665	0.9796
PC ae C40:2	Phosphatidylcholine with acyl-alkyl residue sum C40:2	Phosphatidylcholines-acyl-alkyl	trig_risk	-0.4336	0.4746	0.361	0.9796
PC ae C40:3	Phosphatidylcholine with acyl-alkyl residue sum C40:3	Phosphatidylcholines-acyl-alkyl	trig_risk	-0.4377	0.5925	0.4601	0.9796
PC ae C40:4	Phosphatidylcholine with acyl-alkyl residue sum C40:4	Phosphatidylcholines-acyl-alkyl	trig_risk	-0.525	0.5214	0.314	0.9796
PC ae C40:5	Phosphatidylcholine with acyl-alkyl residue sum C40:5	Phosphatidylcholines-acyl-alkyl	trig_risk	-0.1421	0.4685	0.7616	0.9796
PC ae C40:6	Phosphatidylcholine with acyl-alkyl residue sum C40:6	Phosphatidylcholines-acyl-alkyl	trig_risk	-0.1648	0.4915	0.7374	0.9796
PC ae C42:1	Phosphatidylcholine with acyl-alkyl residue sum C42:1	Phosphatidylcholines-acyl-alkyl	trig_risk	-0.0273	0.5182	0.958	0.9796
PC ae C42:2	Phosphatidylcholine with acyl-alkyl residue sum C42:2	Phosphatidylcholines-acyl-alkyl	trig_risk	-0.037	0.5599	0.9473	0.9796
PC ae C42:3	Phosphatidylcholine with acyl-alkyl residue sum C42:3	Phosphatidylcholines-acyl-alkyl	trig_risk	-0.0167	0.6091	0.9781	0.9796
PC ae C42:4	Phosphatidylcholine with acyl-alkyl residue sum C42:4	Phosphatidylcholines-acyl-alkyl	trig_risk	0.1562	0.4921	0.7509	0.9796
PC ae C42:5	Phosphatidylcholine with acyl-alkyl residue sum C42:5	Phosphatidylcholines-acyl-alkyl	trig_risk	-0.064	0.4753	0.8929	0.9796
PC ae C44:3	Phosphatidylcholine with acyl-alkyl residue sum C44:3	Phosphatidylcholines-acyl-alkyl	trig_risk	0.3379	0.4662	0.4685	0.9796
PC ae C44:4	Phosphatidylcholine with acyl-alkyl residue sum C44:4	Phosphatidylcholines-acyl-alkyl	trig_risk	0.108	0.4732	0.8195	0.9796
PC ae C44:5	Phosphatidylcholine with acyl-alkyl residue sum C44:5	Phosphatidylcholines-acyl-alkyl	trig_risk	-0.1417	0.512	0.782	0.9796
PC ae C44:6	Phosphatidylcholine with acyl-alkyl residue sum C44:6	Phosphatidylcholines-acyl-alkyl	trig_risk	0.156	0.5074	0.7585	0.9796
SM C16:0	Sphingomyelin with acyl residue sum C16:0	Sphingomyelins	trig_risk	-0.588	0.5816	0.312	0.5939
SM C16:1	Sphingomyelin with acyl residue sum C16:1	Sphingomyelins	trig_risk	-0.2671	0.6315	0.6723	0.8859
SM C18:0	Sphingomyelin with acyl residue sum C18:0	Sphingomyelins	trig_risk	-0.8175	0.5452	0.1337	0.5939
SM C18:1	Sphingomyelin with acyl residue sum C18:1	Sphingomyelins	trig_risk	-0.9955	0.5986	0.0963	0.5939
SM C20:2	Sphingomyelin with acyl residue sum C20:2	Sphingomyelins	trig_risk	-0.0089	0.576	0.9877	0.9877
SM C24:0	Sphingomyelin with acyl residue sum C24:0	Sphingomyelins	trig_risk	0.0941	0.5208	0.8566	0.9225
SM C24:1	Sphingomyelin with acyl residue sum C24:1	Sphingomyelins	trig_risk	-0.4603	0.5784	0.4261	0.6629
SM C26:0	Sphingomyelin with acyl residue sum C26:0	Sphingomyelins	trig_risk	-0.5961	0.4272	0.1629	0.5939
SM C26:1	Sphingomyelin with acyl residue sum C26:1	Sphingomyelins	trig_risk	-0.2086	0.5341	0.6961	0.8859
SM (OH) C14:1	Hydroxysphingomyelin with acyl residue sum C14:1	Sphingomyelins	trig_risk	0.1259	0.5286	0.8117	0.9225
SM (OH) C16:1	Hydroxysphingomyelin with acyl residue sum C16:1	Sphingomyelins	trig_risk	-0.6887	0.5536	0.2136	0.5939
SM (OH) C22:1	Hydroxysphingomyelin with acyl residue sum C22:1	Sphingomyelins	trig_risk	-0.4463	0.4558	0.3275	0.5939
SM (OH) C22:2	Hydroxysphingomyelin with acyl residue sum C22:2	Sphingomyelins	trig_risk	-0.6003	0.6284	0.3394	0.5939
SM (OH) C24:1	Hydroxysphingomyelin with acyl residue sum C24:1	Sphingomyelins	trig_risk	-0.5916	0.5171	0.2527	0.5939
CA	Cholic Acid	Bile Acids	trig_risk	-0.2131	0.3527	0.5458	0.7797
CDCA	Chenodeoxycholic Acid	Bile Acids	trig_risk	-0.0366	0.387	0.9246	0.9246
DCA	Deoxycholic Acid	Bile Acids	trig_risk	-0.1089	0.4132	0.7922	0.8802
GCA	Glycocholic Acid	Bile Acids	trig_risk	0.7315	0.497	0.1411	0.2821
GCDCA	Glycochenodeoxycholic Acid	Bile Acids	trig_risk	0.6032	0.4006	0.1322	0.2821
GDCA	Glycodeoxycholic Acid	Bile Acids	trig_risk	0.8047	0.5229	0.1238	0.2821
GUDCA	Glycoursodeoxycholic Acid	Bile Acids	trig_risk	-0.1858	0.4725	0.6942	0.8677
TCA	Taurocholic Acid	Bile Acids	trig_risk	1.651	0.626	0.0084	0.0675
TCDCA	Taurochenodeoxycholic Acid	Bile Acids	trig_risk	1.4323	0.5798	0.0135	0.0675
TDCA	Taurodeoxycholic Acid	Bile Acids	trig_risk	0.3808	0.5155	0.4601	0.7668
c-C18:1w9	Oleic acid	Free Fatty Acid	trig_risk	0.0732	0.4963	0.8827	0.977
c-C18:2w6	Linoleic acid	Free Fatty Acid	trig_risk	0.4003	0.5295	0.4496	0.977
c-C20:1w9	cis-11-Eicosenoic acid	Free Fatty Acid	trig_risk	0.3818	0.4537	0.4001	0.977
c-C20:2w6	cis-11,14-Eicosadienoic acid	Free Fatty Acid	trig_risk	0.072	0.4379	0.8694	0.977
c-C20:3w6	cis-8,11,14-Eicosatrienoic acid	Free Fatty Acid	trig_risk	0.2811	0.4304	0.5136	0.977
c-C20:4w6	Arachidonic acid	Free Fatty Acid	trig_risk	-0.0168	0.583	0.977	0.977
c-C20:5w3 (EPA)	Eicosapentaenoic acid	Free Fatty Acid	trig_risk	0.9339	0.6215	0.133	0.977
c-C22:6w3 (DHA)	cis-4,7,10,13,16,19-docosahexaenoic acid	Free Fatty Acid	trig_risk	0.12	0.4625	0.7953	0.977
N-C16:0-Cer		Ceramides	trig_risk	0.002	0.3675	0.9956	0.9956
N-C18:0-Cer		Ceramides	trig_risk	-1.0643	0.5546	0.055	0.5497
N-C20:0-Cer		Ceramides	trig_risk	-0.7653	0.5223	0.1429	0.7143
N-C22:0-Cer		Ceramides	trig_risk	-0.0834	0.4318	0.8468	0.9956
N-C23:0-Cer		Ceramides	trig_risk	-0.3397	0.4871	0.4855	0.9956
N-C24:0-Cer		Ceramides	trig_risk	0.2961	0.4798	0.5371	0.9956
N-C24:0-Cer(2H)		Ceramides	trig_risk	-0.024	0.4592	0.9583	0.9956
N-C24:1-Cer		Ceramides	trig_risk	-0.4949	0.4425	0.2633	0.8778
N-C25:0-Cer		Ceramides	trig_risk	-0.2221	0.5006	0.6572	0.9956
N-C26:1-Cer		Ceramides	trig_risk	-0.1367	0.5574	0.8063	0.9956
Supp Table 7d. Covariate-adjusted Triglycerides Associations with Sex Interaction in BLSA. symbol: Metabolite symbol; fullname: Metabolite fullname; category: Metabolite category; yvar: association tested; β_sex_X_metabolite: beta vale of the sex-metabolite interaction; SE: standard error; Pvalue: p-value; FDRadjustedpvalue: False Discovery Rate adjusted p-value; Lysopcac: Lysophosphatidylcholine…

## Sheet: WC
symbol	fullname	category	yvar	β_sex_X_metabolite	SE	P_value	FDR_adjusted_p_value
Ala	Alanine	Amino acids	wc_risk	-0.0417	0.5613	0.9408	0.9728
Arg	Arginine	Amino acids	wc_risk	0.1852	0.4888	0.7048	0.9728
Asn	Asparagine	Amino acids	wc_risk	-0.6684	0.4763	0.1606	0.9728
Asp	Aspartate	Amino acids	wc_risk	0.3078	0.3939	0.4346	0.9728
Cit	Citrulline	Amino acids	wc_risk	0.2124	0.5319	0.6896	0.9728
Gln	Glutamine	Amino acids	wc_risk	-0.1707	0.4572	0.7088	0.9728
Glu	Glutamate	Amino acids	wc_risk	-0.2883	0.4534	0.5249	0.9728
Gly	Glycine	Amino acids	wc_risk	-0.2912	0.5056	0.5646	0.9728
His	Histidine	Amino acids	wc_risk	0.6531	0.4855	0.1785	0.9728
Ile	Isoleucine	Amino acids	wc_risk	-0.0173	0.5071	0.9727	0.9728
Leu	Leucine	Amino acids	wc_risk	0.1763	0.4754	0.7108	0.9728
Lys	Lysine	Amino acids	wc_risk	0.0228	0.4229	0.957	0.9728
Met	Methionine	Amino acids	wc_risk	-0.1547	0.4571	0.735	0.9728
Orn	Ornithine	Amino acids	wc_risk	0.0489	0.4482	0.9132	0.9728
Phe	Phenylalanine	Amino acids	wc_risk	-0.5241	0.4556	0.25	0.9728
Pro	Proline	Amino acids	wc_risk	-0.0302	0.5089	0.9526	0.9728
Ser	Serine	Amino acids	wc_risk	0.0803	0.5518	0.8843	0.9728
Thr	Threonine	Amino acids	wc_risk	-0.3055	0.3947	0.4388	0.9728
Trp	Tryptophan	Amino acids	wc_risk	0.0174	0.5086	0.9728	0.9728
Tyr	Tyrosine	Amino acids	wc_risk	-0.6967	0.4773	0.1444	0.9728
Val	Valine	Amino acids	wc_risk	0.0915	0.4536	0.8402	0.9728
ADMA	Asymmetric dimethylarginine	Biogenic amines	wc_risk	-0.0115	0.4374	0.979	0.979
alpha-AAA	alpha-Aminoadipic acid	Biogenic amines	wc_risk	-0.3625	0.3697	0.3268	0.6537
Creatinine	Creatinine	Biogenic amines	wc_risk	-0.3198	0.4752	0.5009	0.7713
Kyn	Kynurenine	Biogenic amines	wc_risk	-0.5524	0.4892	0.2588	0.6537
Met-SO	Methionine-Sulfoxide	Biogenic amines	wc_risk	-0.2637	0.444	0.5527	0.7713
Sarcosine	Sarcosine	Biogenic amines	wc_risk	-0.8063	0.4739	0.0889	0.6537
SDMA	Symmetric dimethylarginine	Biogenic amines	wc_risk	-0.4871	0.4635	0.2933	0.6537
Serotonin	Serotonin	Biogenic amines	wc_risk	0.057	0.491	0.9076	0.979
t4-OH-Pro	trans-4-Hydroxyproline	Biogenic amines	wc_risk	-0.5804	0.4622	0.2092	0.6537
Taurine	Taurine	Biogenic amines	wc_risk	-0.2392	0.4784	0.6171	0.7713
C0	Carnitine (free)	acylcarnitines	wc_risk	0.1229	0.5178	0.8124	0.9749
C10	Decanoylcarnitine [= Caprylcarnitine]	acylcarnitines	wc_risk	0.0113	0.4012	0.9776	0.9776
C14:1	Tetradecenoylcarnitine [= Myristoleylcarnitine]	acylcarnitines	wc_risk	-0.146	0.3913	0.7091	0.9455
C14:2	Tetradecadienoylcarnitine	acylcarnitines	wc_risk	-0.3317	0.4198	0.4295	0.7362
C16	Hexadecanoylcarnitine [= Palmitoylcarnitine]	acylcarnitines	wc_risk	-0.8266	0.5422	0.1274	0.5095
C18	Octadecanoylcarnitine [= Stearylcarnitine]	acylcarnitines	wc_risk	-0.223	0.5221	0.6693	0.9455
C18:1	Octadecenoylcarnitine [= Oleylcarnitine]	acylcarnitines	wc_risk	-0.4319	0.4713	0.3595	0.719
C18:2	Octadecadienoylcarnitine [= Linoleylcarnitine]	acylcarnitines	wc_risk	-0.7479	0.4505	0.0969	0.5095
C2	Acetylcarnitine	acylcarnitines	wc_risk	-0.5668	0.428	0.1854	0.5562
C3	Propionylcarnitine	acylcarnitines	wc_risk	-0.5167	0.4948	0.2964	0.7115
C4	Butyrylcarnitine / Isobutyrylcarnitine	acylcarnitines	wc_risk	-0.7358	0.4442	0.0977	0.5095
C5	Isovalerylcarnitine / 2-Methylbutyrylcarnitine / Valerylcarnitine	acylcarnitines	wc_risk	0.0217	0.5124	0.9663	0.9776
H1	Glucose	hexoses	wc_risk	0.1287	0.4775	0.7876	0.7876
lysoPC a C16:0	Lysophosphatidylcholine with acyl residue C16:0	Lysophosphatidylcholines	wc_risk	0.1421	0.4505	0.7524	0.9762
lysoPC a C16:1	Lysophosphatidylcholine with acyl residue C16:1	Lysophosphatidylcholines	wc_risk	-0.1949	0.4304	0.6507	0.9762
lysoPC a C17:0	Lysophosphatidylcholine with acyl residue C17:0	Lysophosphatidylcholines	wc_risk	0.4794	0.4477	0.2842	0.9762
lysoPC a C18:0	Lysophosphatidylcholine with acyl residue C18:0	Lysophosphatidylcholines	wc_risk	0.0789	0.5173	0.8788	0.9762
lysoPC a C18:1	Lysophosphatidylcholine with acyl residue C18:1	Lysophosphatidylcholines	wc_risk	0.2289	0.545	0.6745	0.9762
lysoPC a C18:2	Lysophosphatidylcholine with acyl residue C18:2	Lysophosphatidylcholines	wc_risk	-0.0793	0.5603	0.8875	0.9762
lysoPC a C20:3	Lysophosphatidylcholine with acyl residue C20:3	Lysophosphatidylcholines	wc_risk	0.0056	0.4029	0.9889	0.9889
lysoPC a C20:4	Lysophosphatidylcholine with acyl residue C20:4	Lysophosphatidylcholines	wc_risk	-0.1619	0.4778	0.7347	0.9762
lysoPC a C26:0	Lysophosphatidylcholine with acyl residue C26:0	Lysophosphatidylcholines	wc_risk	0.1113	0.3828	0.7711	0.9762
lysoPC a C28:0	Lysophosphatidylcholine with acyl residue C28:0	Lysophosphatidylcholines	wc_risk	-0.0818	0.3923	0.8348	0.9762
lysoPC a C28:1	Lysophosphatidylcholine with acyl residue C28:1	Lysophosphatidylcholines	wc_risk	-0.0996	0.4223	0.8136	0.9762
PC aa C28:1	Phosphatidylcholine with diacyl residue sum C28:1	Phosphatidylcholines-diacyl	wc_risk	0.4882	0.4432	0.2707	0.9871
PC aa C30:0	Phosphatidylcholine with diacyl residue sum C30:0	Phosphatidylcholines-diacyl	wc_risk	-0.0705	0.4741	0.8818	0.9871
PC aa C32:0	Phosphatidylcholine with diacyl residue sum C32:0	Phosphatidylcholines-diacyl	wc_risk	-0.1556	0.546	0.7757	0.9871
PC aa C32:1	Phosphatidylcholine with diacyl residue sum C32:1	Phosphatidylcholines-diacyl	wc_risk	-0.3018	0.4817	0.5309	0.9871
PC aa C32:2	Phosphatidylcholine with diacyl residue sum C32:2	Phosphatidylcholines-diacyl	wc_risk	0.0469	0.5417	0.931	0.9871
PC aa C32:3	Phosphatidylcholine with diacyl residue sum C32:3	Phosphatidylcholines-diacyl	wc_risk	-0.2392	0.6641	0.7187	0.9871
PC aa C34:1	Phosphatidylcholine with diacyl residue sum C34:1	Phosphatidylcholines-diacyl	wc_risk	0.1839	0.4668	0.6936	0.9871
PC aa C34:2	Phosphatidylcholine with diacyl residue sum C34:2	Phosphatidylcholines-diacyl	wc_risk	0.1029	0.5007	0.8371	0.9871
PC aa C34:3	Phosphatidylcholine with diacyl residue sum C34:3	Phosphatidylcholines-diacyl	wc_risk	-0.1692	0.5244	0.7469	0.9871
PC aa C34:4	Phosphatidylcholine with diacyl residue sum C34:4	Phosphatidylcholines-diacyl	wc_risk	0.2929	0.5051	0.562	0.9871
PC aa C36:0	Phosphatidylcholine with diacyl residue sum C36:0	Phosphatidylcholines-diacyl	wc_risk	-0.4063	0.5366	0.449	0.9871
PC aa C36:1	Phosphatidylcholine with diacyl residue sum C36:1	Phosphatidylcholines-diacyl	wc_risk	0.2882	0.5161	0.5765	0.9871
PC aa C36:2	Phosphatidylcholine with diacyl residue sum C36:2	Phosphatidylcholines-diacyl	wc_risk	0.1816	0.5178	0.7258	0.9871
PC aa C36:3	Phosphatidylcholine with diacyl residue sum C36:3	Phosphatidylcholines-diacyl	wc_risk	0.0754	0.4682	0.8721	0.9871
PC aa C36:4	Phosphatidylcholine with diacyl residue sum C36:4	Phosphatidylcholines-diacyl	wc_risk	-0.0628	0.5248	0.9048	0.9871
PC aa C36:5	Phosphatidylcholine with diacyl residue sum C36:5	Phosphatidylcholines-diacyl	wc_risk	0.1878	0.4197	0.6546	0.9871
PC aa C36:6	Phosphatidylcholine with diacyl residue sum C36:6	Phosphatidylcholines-diacyl	wc_risk	0.223	0.4174	0.5931	0.9871
PC aa C38:0	Phosphatidylcholine with diacyl residue sum C38:0	Phosphatidylcholines-diacyl	wc_risk	-0.0389	0.5885	0.9473	0.9871
PC aa C38:1	Phosphatidylcholine with diacyl residue sum C38:1	Phosphatidylcholines-diacyl	wc_risk	-0.062	0.6268	0.9212	0.9871
PC aa C38:3	Phosphatidylcholine with diacyl residue sum C38:3	Phosphatidylcholines-diacyl	wc_risk	0.2277	0.4978	0.6474	0.9871
PC aa C38:4	Phosphatidylcholine with diacyl residue sum C38:4	Phosphatidylcholines-diacyl	wc_risk	0.0081	0.5006	0.9871	0.9871
PC aa C38:5	Phosphatidylcholine with diacyl residue sum C38:5	Phosphatidylcholines-diacyl	wc_risk	0.0225	0.4316	0.9585	0.9871
PC aa C38:6	Phosphatidylcholine with diacyl residue sum C38:6	Phosphatidylcholines-diacyl	wc_risk	0.6042	0.56	0.2806	0.9871
PC aa C40:2	Phosphatidylcholine with diacyl residue sum C40:2	Phosphatidylcholines-diacyl	wc_risk	0.0368	0.5072	0.9421	0.9871
PC aa C40:3	Phosphatidylcholine with diacyl residue sum C40:3	Phosphatidylcholines-diacyl	wc_risk	-0.0366	0.597	0.951	0.9871
PC aa C40:4	Phosphatidylcholine with diacyl residue sum C40:4	Phosphatidylcholines-diacyl	wc_risk	0.0845	0.4266	0.8431	0.9871
PC aa C40:5	Phosphatidylcholine with diacyl residue sum C40:5	Phosphatidylcholines-diacyl	wc_risk	0.3126	0.5311	0.5561	0.9871
PC aa C40:6	Phosphatidylcholine with diacyl residue sum C40:6	Phosphatidylcholines-diacyl	wc_risk	0.519	0.5155	0.314	0.9871
PC aa C42:0	Phosphatidylcholine with diacyl residue sum C42:0	Phosphatidylcholines-diacyl	wc_risk	0.4983	0.541	0.3569	0.9871
PC aa C42:1	Phosphatidylcholine with diacyl residue sum C42:1	Phosphatidylcholines-diacyl	wc_risk	0.491	0.5278	0.3522	0.9871
PC aa C42:2	Phosphatidylcholine with diacyl residue sum C42:2	Phosphatidylcholines-diacyl	wc_risk	0.4396	0.5362	0.4123	0.9871
PC aa C42:4	Phosphatidylcholine with diacyl residue sum C42:4	Phosphatidylcholines-diacyl	wc_risk	0.4186	0.466	0.369	0.9871
PC aa C42:5	Phosphatidylcholine with diacyl residue sum C42:5	Phosphatidylcholines-diacyl	wc_risk	0.4911	0.4873	0.3136	0.9871
PC aa C42:6	Phosphatidylcholine with diacyl residue sum C42:6	Phosphatidylcholines-diacyl	wc_risk	0.2791	0.5332	0.6007	0.9871
PC ae C30:0	Phosphatidylcholine with acyl-alkyl residue sum C30:0	Phosphatidylcholines-acyl-alkyl	wc_risk	-0.4762	0.5119	0.3523	0.9962
PC ae C30:1	Phosphatidylcholine with acyl-alkyl residue sum C30:1	Phosphatidylcholines-acyl-alkyl	wc_risk	-0.221	0.4872	0.6501	0.9962
PC ae C32:1	Phosphatidylcholine with acyl-alkyl residue sum C32:1	Phosphatidylcholines-acyl-alkyl	wc_risk	-0.5985	0.5968	0.316	0.9962
PC ae C32:2	Phosphatidylcholine with acyl-alkyl residue sum C32:2	Phosphatidylcholines-acyl-alkyl	wc_risk	-0.4293	0.5884	0.4656	0.9962
PC ae C34:0	Phosphatidylcholine with acyl-alkyl residue sum C34:0	Phosphatidylcholines-acyl-alkyl	wc_risk	0.0613	0.4307	0.8869	0.9962
PC ae C34:1	Phosphatidylcholine with acyl-alkyl residue sum C34:1	Phosphatidylcholines-acyl-alkyl	wc_risk	0.1618	0.5796	0.7802	0.9962
PC ae C34:2	Phosphatidylcholine with acyl-alkyl residue sum C34:2	Phosphatidylcholines-acyl-alkyl	wc_risk	-0.0697	0.6117	0.9093	0.9962
PC ae C34:3	Phosphatidylcholine with acyl-alkyl residue sum C34:3	Phosphatidylcholines-acyl-alkyl	wc_risk	-0.5148	0.6345	0.4172	0.9962
PC ae C36:0	Phosphatidylcholine with acyl-alkyl residue sum C36:0	Phosphatidylcholines-acyl-alkyl	wc_risk	-0.2114	0.4741	0.6557	0.9962
PC ae C36:1	Phosphatidylcholine with acyl-alkyl residue sum C36:1	Phosphatidylcholines-acyl-alkyl	wc_risk	0.5541	0.4954	0.2633	0.9962
PC ae C36:2	Phosphatidylcholine with acyl-alkyl residue sum C36:2	Phosphatidylcholines-acyl-alkyl	wc_risk	0.4968	0.6475	0.4429	0.9962
PC ae C36:3	Phosphatidylcholine with acyl-alkyl residue sum C36:3	Phosphatidylcholines-acyl-alkyl	wc_risk	-0.2535	0.6289	0.6869	0.9962
PC ae C36:4	Phosphatidylcholine with acyl-alkyl residue sum C36:4	Phosphatidylcholines-acyl-alkyl	wc_risk	-0.6134	0.4795	0.2008	0.9962
PC ae C36:5	Phosphatidylcholine with acyl-alkyl residue sum C36:5	Phosphatidylcholines-acyl-alkyl	wc_risk	-0.787	0.588	0.1807	0.9962
PC ae C38:0	Phosphatidylcholine with acyl-alkyl residue sum C38:0	Phosphatidylcholines-acyl-alkyl	wc_risk	0.0542	0.4424	0.9025	0.9962
PC ae C38:1	Phosphatidylcholine with acyl-alkyl residue sum C38:1	Phosphatidylcholines-acyl-alkyl	wc_risk	-0.7867	0.5686	0.1665	0.9962
PC ae C38:2	Phosphatidylcholine with acyl-alkyl residue sum C38:2	Phosphatidylcholines-acyl-alkyl	wc_risk	0.0529	0.6114	0.931	0.9962
PC ae C38:3	Phosphatidylcholine with acyl-alkyl residue sum C38:3	Phosphatidylcholines-acyl-alkyl	wc_risk	0.0215	0.4766	0.964	0.9962
PC ae C38:4	Phosphatidylcholine with acyl-alkyl residue sum C38:4	Phosphatidylcholines-acyl-alkyl	wc_risk	-0.1425	0.4106	0.7285	0.9962
PC ae C38:5	Phosphatidylcholine with acyl-alkyl residue sum C38:5	Phosphatidylcholines-acyl-alkyl	wc_risk	-0.621	0.5099	0.2232	0.9962
PC ae C38:6	Phosphatidylcholine with acyl-alkyl residue sum C38:6	Phosphatidylcholines-acyl-alkyl	wc_risk	-0.3632	0.555	0.5129	0.9962
PC ae C40:1	Phosphatidylcholine with acyl-alkyl residue sum C40:1	Phosphatidylcholines-acyl-alkyl	wc_risk	0.2042	0.5308	0.7005	0.9962
PC ae C40:2	Phosphatidylcholine with acyl-alkyl residue sum C40:2	Phosphatidylcholines-acyl-alkyl	wc_risk	-0.154	0.457	0.7362	0.9962
PC ae C40:3	Phosphatidylcholine with acyl-alkyl residue sum C40:3	Phosphatidylcholines-acyl-alkyl	wc_risk	0.2168	0.5891	0.7129	0.9962
PC ae C40:4	Phosphatidylcholine with acyl-alkyl residue sum C40:4	Phosphatidylcholines-acyl-alkyl	wc_risk	-0.1419	0.492	0.7731	0.9962
PC ae C40:5	Phosphatidylcholine with acyl-alkyl residue sum C40:5	Phosphatidylcholines-acyl-alkyl	wc_risk	-0.0022	0.4742	0.9962	0.9962
PC ae C40:6	Phosphatidylcholine with acyl-alkyl residue sum C40:6	Phosphatidylcholines-acyl-alkyl	wc_risk	0.556	0.5416	0.3047	0.9962
PC ae C42:1	Phosphatidylcholine with acyl-alkyl residue sum C42:1	Phosphatidylcholines-acyl-alkyl	wc_risk	0.0101	0.5309	0.9848	0.9962
PC ae C42:2	Phosphatidylcholine with acyl-alkyl residue sum C42:2	Phosphatidylcholines-acyl-alkyl	wc_risk	-0.0675	0.5702	0.9058	0.9962
PC ae C42:3	Phosphatidylcholine with acyl-alkyl residue sum C42:3	Phosphatidylcholines-acyl-alkyl	wc_risk	0.2262	0.6431	0.725	0.9962
PC ae C42:4	Phosphatidylcholine with acyl-alkyl residue sum C42:4	Phosphatidylcholines-acyl-alkyl	wc_risk	0.2191	0.5222	0.6748	0.9962
PC ae C42:5	Phosphatidylcholine with acyl-alkyl residue sum C42:5	Phosphatidylcholines-acyl-alkyl	wc_risk	-0.1567	0.4971	0.7526	0.9962
PC ae C44:3	Phosphatidylcholine with acyl-alkyl residue sum C44:3	Phosphatidylcholines-acyl-alkyl	wc_risk	-0.0969	0.518	0.8516	0.9962
PC ae C44:4	Phosphatidylcholine with acyl-alkyl residue sum C44:4	Phosphatidylcholines-acyl-alkyl	wc_risk	-0.2195	0.4923	0.6557	0.9962
PC ae C44:5	Phosphatidylcholine with acyl-alkyl residue sum C44:5	Phosphatidylcholines-acyl-alkyl	wc_risk	-0.201	0.5485	0.714	0.9962
PC ae C44:6	Phosphatidylcholine with acyl-alkyl residue sum C44:6	Phosphatidylcholines-acyl-alkyl	wc_risk	-0.0158	0.5305	0.9762	0.9962
SM C16:0	Sphingomyelin with acyl residue sum C16:0	Sphingomyelins	wc_risk	-0.1803	0.5287	0.7332	0.9331
SM C16:1	Sphingomyelin with acyl residue sum C16:1	Sphingomyelins	wc_risk	0.1452	0.5972	0.8079	0.9425
SM C18:0	Sphingomyelin with acyl residue sum C18:0	Sphingomyelins	wc_risk	0.5046	0.5353	0.3459	0.7938
SM C18:1	Sphingomyelin with acyl residue sum C18:1	Sphingomyelins	wc_risk	0.4598	0.6077	0.4493	0.7938
SM C20:2	Sphingomyelin with acyl residue sum C20:2	Sphingomyelins	wc_risk	0.5463	0.5589	0.3284	0.7938
SM C24:0	Sphingomyelin with acyl residue sum C24:0	Sphingomyelins	wc_risk	1.0075	0.5174	0.0515	0.7213
SM C24:1	Sphingomyelin with acyl residue sum C24:1	Sphingomyelins	wc_risk	-0.0115	0.5674	0.9838	0.9838
SM C26:0	Sphingomyelin with acyl residue sum C26:0	Sphingomyelins	wc_risk	0.0375	0.4169	0.9284	0.9838
SM C26:1	Sphingomyelin with acyl residue sum C26:1	Sphingomyelins	wc_risk	-0.2297	0.5555	0.6793	0.9331
SM (OH) C14:1	Hydroxysphingomyelin with acyl residue sum C14:1	Sphingomyelins	wc_risk	0.1769	0.5124	0.7299	0.9331
SM (OH) C16:1	Hydroxysphingomyelin with acyl residue sum C16:1	Sphingomyelins	wc_risk	0.3948	0.5268	0.4536	0.7938
SM (OH) C22:1	Hydroxysphingomyelin with acyl residue sum C22:1	Sphingomyelins	wc_risk	0.6402	0.448	0.153	0.7938
SM (OH) C22:2	Hydroxysphingomyelin with acyl residue sum C22:2	Sphingomyelins	wc_risk	0.5281	0.6159	0.3912	0.7938
SM (OH) C24:1	Hydroxysphingomyelin with acyl residue sum C24:1	Sphingomyelins	wc_risk	0.3871	0.4988	0.4378	0.7938
CA	Cholic Acid	Bile Acids	wc_risk	-0.4425	0.3062	0.1485	0.5418
CDCA	Chenodeoxycholic Acid	Bile Acids	wc_risk	-0.3049	0.3795	0.4218	0.5946
DCA	Deoxycholic Acid	Bile Acids	wc_risk	0.1288	0.3922	0.7425	0.825
GCA	Glycocholic Acid	Bile Acids	wc_risk	0.3776	0.4189	0.3674	0.5946
GCDCA	Glycochenodeoxycholic Acid	Bile Acids	wc_risk	0.0216	0.3495	0.9506	0.9506
GDCA	Glycodeoxycholic Acid	Bile Acids	wc_risk	0.6701	0.4798	0.1625	0.5418
GUDCA	Glycoursodeoxycholic Acid	Bile Acids	wc_risk	-0.3874	0.4461	0.3852	0.5946
TCA	Taurocholic Acid	Bile Acids	wc_risk	0.3006	0.4215	0.4757	0.5946
TCDCA	Taurochenodeoxycholic Acid	Bile Acids	wc_risk	0.5481	0.35	0.1174	0.5418
TDCA	Taurodeoxycholic Acid	Bile Acids	wc_risk	0.3197	0.415	0.4412	0.5946
c-C18:1w9	Oleic acid	Free Fatty Acid	wc_risk	0.3463	0.4428	0.4342	0.8684
c-C18:2w6	Linoleic acid	Free Fatty Acid	wc_risk	0.2671	0.498	0.5917	0.9467
c-C20:1w9	cis-11-Eicosenoic acid	Free Fatty Acid	wc_risk	0.4506	0.449	0.3156	0.8684
c-C20:2w6	cis-11,14-Eicosadienoic acid	Free Fatty Acid	wc_risk	0.4052	0.4358	0.3525	0.8684
c-C20:3w6	cis-8,11,14-Eicosatrienoic acid	Free Fatty Acid	wc_risk	0.013	0.4111	0.9747	0.9747
c-C20:4w6	Arachidonic acid	Free Fatty Acid	wc_risk	-0.0563	0.4739	0.9054	0.9747
c-C20:5w3 (EPA)	Eicosapentaenoic acid	Free Fatty Acid	wc_risk	-0.0317	0.4236	0.9403	0.9747
c-C22:6w3 (DHA)	cis-4,7,10,13,16,19-docosahexaenoic acid	Free Fatty Acid	wc_risk	0.6292	0.45	0.1621	0.8684
N-C16:0-Cer		Ceramides	wc_risk	-0.3992	0.3632	0.2717	0.8804
N-C18:0-Cer		Ceramides	wc_risk	-0.3869	0.5693	0.4968	0.8804
N-C20:0-Cer		Ceramides	wc_risk	-0.4858	0.5194	0.3496	0.8804
N-C22:0-Cer		Ceramides	wc_risk	-0.0171	0.4073	0.9665	0.9799
N-C23:0-Cer		Ceramides	wc_risk	0.0285	0.4456	0.949	0.9799
N-C24:0-Cer		Ceramides	wc_risk	0.6931	0.4549	0.1276	0.8804
N-C24:0-Cer(2H)		Ceramides	wc_risk	0.2874	0.4651	0.5366	0.8804
N-C24:1-Cer		Ceramides	wc_risk	-0.3033	0.4131	0.4629	0.8804
N-C25:0-Cer		Ceramides	wc_risk	-0.2431	0.4851	0.6163	0.8804
N-C26:1-Cer		Ceramides	wc_risk	-0.0136	0.5408	0.9799	0.9799
Supp Table 7e. Covariate-adjusted Waist Circumference Associations with Sex Interaction in BLSA. symbol: Metabolite symbol; fullname: Metabolite fullname; category: Metabolite category; yvar: association tested; β_sex_X_metabolite: beta vale of the sex-metabolite interaction; SE: standard error; Pvalue: p-value; FDRadjustedpvalue: False Discovery Rate adjusted p-value; Lysopcac: Lysophosphatidylc…

## Sheet: MetS
symbol	fullname	category	yvar	β_sex_X_metabolite	SE	P_value	FDR_adjusted_p_value
Ala	Alanine	Amino acids	metabolic_syndrom	-0.0585	0.5376	0.9133	0.944
Arg	Arginine	Amino acids	metabolic_syndrom	-0.602	0.4836	0.2132	0.944
Asn	Asparagine	Amino acids	metabolic_syndrom	-0.2581	0.4416	0.5589	0.944
Asp	Aspartate	Amino acids	metabolic_syndrom	-0.213	0.379	0.5741	0.944
Cit	Citrulline	Amino acids	metabolic_syndrom	-0.0443	0.4982	0.9291	0.944
Gln	Glutamine	Amino acids	metabolic_syndrom	-0.1835	0.4534	0.6857	0.944
Glu	Glutamate	Amino acids	metabolic_syndrom	-0.0906	0.4122	0.826	0.944
Gly	Glycine	Amino acids	metabolic_syndrom	-0.2562	0.4928	0.6032	0.944
His	Histidine	Amino acids	metabolic_syndrom	0.988	0.4877	0.0428	0.8986
Ile	Isoleucine	Amino acids	metabolic_syndrom	-0.2236	0.4932	0.6503	0.944
Leu	Leucine	Amino acids	metabolic_syndrom	-0.1238	0.461	0.7882	0.944
Lys	Lysine	Amino acids	metabolic_syndrom	-0.2924	0.4177	0.484	0.944
Met	Methionine	Amino acids	metabolic_syndrom	-0.3427	0.4511	0.4474	0.944
Orn	Ornithine	Amino acids	metabolic_syndrom	0.6416	0.4556	0.159	0.944
Phe	Phenylalanine	Amino acids	metabolic_syndrom	-0.4906	0.4732	0.2998	0.944
Pro	Proline	Amino acids	metabolic_syndrom	0.5847	0.4987	0.241	0.944
Ser	Serine	Amino acids	metabolic_syndrom	0.1076	0.5401	0.8421	0.944
Thr	Threonine	Amino acids	metabolic_syndrom	-0.0265	0.377	0.944	0.944
Trp	Tryptophan	Amino acids	metabolic_syndrom	0.165	0.503	0.7429	0.944
Tyr	Tyrosine	Amino acids	metabolic_syndrom	-0.3287	0.428	0.4425	0.944
Val	Valine	Amino acids	metabolic_syndrom	0.0418	0.448	0.9256	0.944
ADMA	Asymmetric dimethylarginine	Biogenic amines	metabolic_syndrom	-0.1098	0.4207	0.7941	0.9849
alpha-AAA	alpha-Aminoadipic acid	Biogenic amines	metabolic_syndrom	-0.385	0.4062	0.3432	0.7349
Creatinine	Creatinine	Biogenic amines	metabolic_syndrom	-0.4301	0.4706	0.3608	0.7349
Kyn	Kynurenine	Biogenic amines	metabolic_syndrom	-0.4298	0.4769	0.3674	0.7349
Met-SO	Methionine-Sulfoxide	Biogenic amines	metabolic_syndrom	0.1841	0.4297	0.6683	0.9849
Sarcosine	Sarcosine	Biogenic amines	metabolic_syndrom	0.0063	0.3972	0.9873	0.9873
SDMA	Symmetric dimethylarginine	Biogenic amines	metabolic_syndrom	-0.8279	0.4682	0.077	0.7349
Serotonin	Serotonin	Biogenic amines	metabolic_syndrom	0.0665	0.4655	0.8864	0.9849
t4-OH-Pro	trans-4-Hydroxyproline	Biogenic amines	metabolic_syndrom	-0.1659	0.459	0.7178	0.9849
Taurine	Taurine	Biogenic amines	metabolic_syndrom	-0.4675	0.4615	0.3111	0.7349
C0	Carnitine (free)	acylcarnitines	metabolic_syndrom	0.2107	0.5267	0.689	0.7807
C10	Decanoylcarnitine [= Caprylcarnitine]	acylcarnitines	metabolic_syndrom	-0.1623	0.3798	0.6691	0.7807
C14:1	Tetradecenoylcarnitine [= Myristoleylcarnitine]	acylcarnitines	metabolic_syndrom	-0.3765	0.3887	0.3327	0.7222
C14:2	Tetradecadienoylcarnitine	acylcarnitines	metabolic_syndrom	-0.8165	0.4122	0.0476	0.2855
C16	Hexadecanoylcarnitine [= Palmitoylcarnitine]	acylcarnitines	metabolic_syndrom	-0.2481	0.4996	0.6195	0.7807
C18	Octadecanoylcarnitine [= Stearylcarnitine]	acylcarnitines	metabolic_syndrom	-0.0343	0.5178	0.9472	0.9472
C18:1	Octadecenoylcarnitine [= Oleylcarnitine]	acylcarnitines	metabolic_syndrom	-0.1667	0.4575	0.7156	0.7807
C18:2	Octadecadienoylcarnitine [= Linoleylcarnitine]	acylcarnitines	metabolic_syndrom	-0.7085	0.4366	0.1046	0.4186
C2	Acetylcarnitine	acylcarnitines	metabolic_syndrom	-0.9547	0.4713	0.0428	0.2855
C3	Propionylcarnitine	acylcarnitines	metabolic_syndrom	-0.4663	0.5106	0.3611	0.7222
C4	Butyrylcarnitine / Isobutyrylcarnitine	acylcarnitines	metabolic_syndrom	-0.393	0.4174	0.3465	0.7222
C5	Isovalerylcarnitine / 2-Methylbutyrylcarnitine / Valerylcarnitine	acylcarnitines	metabolic_syndrom	-0.3671	0.4913	0.4549	0.7799
H1	Glucose	hexoses	metabolic_syndrom	-0.8473	0.6469	0.1903	0.1903
lysoPC a C16:0	Lysophosphatidylcholine with acyl residue C16:0	Lysophosphatidylcholines	metabolic_syndrom	0.4511	0.4452	0.311	0.8553
lysoPC a C16:1	Lysophosphatidylcholine with acyl residue C16:1	Lysophosphatidylcholines	metabolic_syndrom	0.2823	0.4239	0.5054	0.9284
lysoPC a C17:0	Lysophosphatidylcholine with acyl residue C17:0	Lysophosphatidylcholines	metabolic_syndrom	0.5024	0.415	0.226	0.8553
lysoPC a C18:0	Lysophosphatidylcholine with acyl residue C18:0	Lysophosphatidylcholines	metabolic_syndrom	-0.045	0.5008	0.9284	0.9284
lysoPC a C18:1	Lysophosphatidylcholine with acyl residue C18:1	Lysophosphatidylcholines	metabolic_syndrom	0.6084	0.5091	0.2321	0.8553
lysoPC a C18:2	Lysophosphatidylcholine with acyl residue C18:2	Lysophosphatidylcholines	metabolic_syndrom	0.3533	0.5343	0.5085	0.9284
lysoPC a C20:3	Lysophosphatidylcholine with acyl residue C20:3	Lysophosphatidylcholines	metabolic_syndrom	0.4388	0.4076	0.2817	0.8553
lysoPC a C20:4	Lysophosphatidylcholine with acyl residue C20:4	Lysophosphatidylcholines	metabolic_syndrom	-0.1269	0.4932	0.797	0.9284
lysoPC a C26:0	Lysophosphatidylcholine with acyl residue C26:0	Lysophosphatidylcholines	metabolic_syndrom	-0.1228	0.3723	0.7416	0.9284
lysoPC a C28:0	Lysophosphatidylcholine with acyl residue C28:0	Lysophosphatidylcholines	metabolic_syndrom	-0.0471	0.3824	0.9021	0.9284
lysoPC a C28:1	Lysophosphatidylcholine with acyl residue C28:1	Lysophosphatidylcholines	metabolic_syndrom	-0.1591	0.3977	0.689	0.9284
PC aa C28:1	Phosphatidylcholine with diacyl residue sum C28:1	Phosphatidylcholines-diacyl	metabolic_syndrom	0.7631	0.4801	0.1119	0.997
PC aa C30:0	Phosphatidylcholine with diacyl residue sum C30:0	Phosphatidylcholines-diacyl	metabolic_syndrom	0.4268	0.523	0.4145	0.997
PC aa C32:0	Phosphatidylcholine with diacyl residue sum C32:0	Phosphatidylcholines-diacyl	metabolic_syndrom	-0.1403	0.5843	0.8103	0.997
PC aa C32:1	Phosphatidylcholine with diacyl residue sum C32:1	Phosphatidylcholines-diacyl	metabolic_syndrom	0.0017	0.4681	0.9971	0.997
PC aa C32:2	Phosphatidylcholine with diacyl residue sum C32:2	Phosphatidylcholines-diacyl	metabolic_syndrom	0.1215	0.5659	0.83	0.997
PC aa C32:3	Phosphatidylcholine with diacyl residue sum C32:3	Phosphatidylcholines-diacyl	metabolic_syndrom	-0.743	0.6874	0.2798	0.997
PC aa C34:1	Phosphatidylcholine with diacyl residue sum C34:1	Phosphatidylcholines-diacyl	metabolic_syndrom	0.2634	0.4747	0.579	0.997
PC aa C34:2	Phosphatidylcholine with diacyl residue sum C34:2	Phosphatidylcholines-diacyl	metabolic_syndrom	0.148	0.5406	0.7843	0.997
PC aa C34:3	Phosphatidylcholine with diacyl residue sum C34:3	Phosphatidylcholines-diacyl	metabolic_syndrom	-0.1083	0.5502	0.8439	0.997
PC aa C34:4	Phosphatidylcholine with diacyl residue sum C34:4	Phosphatidylcholines-diacyl	metabolic_syndrom	0.0591	0.4826	0.9025	0.997
PC aa C36:0	Phosphatidylcholine with diacyl residue sum C36:0	Phosphatidylcholines-diacyl	metabolic_syndrom	-0.0826	0.4789	0.863	0.997
PC aa C36:1	Phosphatidylcholine with diacyl residue sum C36:1	Phosphatidylcholines-diacyl	metabolic_syndrom	0.0267	0.5465	0.9611	0.997
PC aa C36:2	Phosphatidylcholine with diacyl residue sum C36:2	Phosphatidylcholines-diacyl	metabolic_syndrom	-0.034	0.5644	0.9519	0.997
PC aa C36:3	Phosphatidylcholine with diacyl residue sum C36:3	Phosphatidylcholines-diacyl	metabolic_syndrom	0.461	0.5247	0.3796	0.997
PC aa C36:4	Phosphatidylcholine with diacyl residue sum C36:4	Phosphatidylcholines-diacyl	metabolic_syndrom	-0.286	0.511	0.5758	0.997
PC aa C36:5	Phosphatidylcholine with diacyl residue sum C36:5	Phosphatidylcholines-diacyl	metabolic_syndrom	0.3607	0.4502	0.423	0.997
PC aa C36:6	Phosphatidylcholine with diacyl residue sum C36:6	Phosphatidylcholines-diacyl	metabolic_syndrom	0.2308	0.4248	0.587	0.997
PC aa C38:0	Phosphatidylcholine with diacyl residue sum C38:0	Phosphatidylcholines-diacyl	metabolic_syndrom	-0.4728	0.525	0.3679	0.997
PC aa C38:1	Phosphatidylcholine with diacyl residue sum C38:1	Phosphatidylcholines-diacyl	metabolic_syndrom	-0.071	0.5578	0.8986	0.997
PC aa C38:3	Phosphatidylcholine with diacyl residue sum C38:3	Phosphatidylcholines-diacyl	metabolic_syndrom	0.1022	0.4886	0.8344	0.997
PC aa C38:4	Phosphatidylcholine with diacyl residue sum C38:4	Phosphatidylcholines-diacyl	metabolic_syndrom	-0.5704	0.5126	0.2658	0.997
PC aa C38:5	Phosphatidylcholine with diacyl residue sum C38:5	Phosphatidylcholines-diacyl	metabolic_syndrom	0.2662	0.4685	0.5699	0.997
PC aa C38:6	Phosphatidylcholine with diacyl residue sum C38:6	Phosphatidylcholines-diacyl	metabolic_syndrom	0.1659	0.5523	0.7638	0.997
PC aa C40:2	Phosphatidylcholine with diacyl residue sum C40:2	Phosphatidylcholines-diacyl	metabolic_syndrom	0.2512	0.5181	0.6278	0.997
PC aa C40:3	Phosphatidylcholine with diacyl residue sum C40:3	Phosphatidylcholines-diacyl	metabolic_syndrom	0.2573	0.6385	0.687	0.997
PC aa C40:4	Phosphatidylcholine with diacyl residue sum C40:4	Phosphatidylcholines-diacyl	metabolic_syndrom	-0.2029	0.4212	0.63	0.997
PC aa C40:5	Phosphatidylcholine with diacyl residue sum C40:5	Phosphatidylcholines-diacyl	metabolic_syndrom	-0.0145	0.537	0.9784	0.997
PC aa C40:6	Phosphatidylcholine with diacyl residue sum C40:6	Phosphatidylcholines-diacyl	metabolic_syndrom	-0.25	0.519	0.63	0.997
PC aa C42:0	Phosphatidylcholine with diacyl residue sum C42:0	Phosphatidylcholines-diacyl	metabolic_syndrom	0.3464	0.4926	0.482	0.997
PC aa C42:1	Phosphatidylcholine with diacyl residue sum C42:1	Phosphatidylcholines-diacyl	metabolic_syndrom	0.1808	0.4585	0.6934	0.997
PC aa C42:2	Phosphatidylcholine with diacyl residue sum C42:2	Phosphatidylcholines-diacyl	metabolic_syndrom	0.2346	0.5358	0.6615	0.997
PC aa C42:4	Phosphatidylcholine with diacyl residue sum C42:4	Phosphatidylcholines-diacyl	metabolic_syndrom	-0.2898	0.5262	0.5819	0.997
PC aa C42:5	Phosphatidylcholine with diacyl residue sum C42:5	Phosphatidylcholines-diacyl	metabolic_syndrom	0.2178	0.4607	0.6365	0.997
PC aa C42:6	Phosphatidylcholine with diacyl residue sum C42:6	Phosphatidylcholines-diacyl	metabolic_syndrom	-0.1537	0.5022	0.7595	0.997
PC ae C30:0	Phosphatidylcholine with acyl-alkyl residue sum C30:0	Phosphatidylcholines-acyl-alkyl	metabolic_syndrom	0.3507	0.5735	0.5409	0.9594
PC ae C30:1	Phosphatidylcholine with acyl-alkyl residue sum C30:1	Phosphatidylcholines-acyl-alkyl	metabolic_syndrom	-0.5166	0.4477	0.2485	0.9594
PC ae C32:1	Phosphatidylcholine with acyl-alkyl residue sum C32:1	Phosphatidylcholines-acyl-alkyl	metabolic_syndrom	-0.1298	0.6999	0.8528	0.9594
PC ae C32:2	Phosphatidylcholine with acyl-alkyl residue sum C32:2	Phosphatidylcholines-acyl-alkyl	metabolic_syndrom	-0.8518	0.6453	0.1868	0.9594
PC ae C34:0	Phosphatidylcholine with acyl-alkyl residue sum C34:0	Phosphatidylcholines-acyl-alkyl	metabolic_syndrom	0.0624	0.4511	0.89	0.9594
PC ae C34:1	Phosphatidylcholine with acyl-alkyl residue sum C34:1	Phosphatidylcholines-acyl-alkyl	metabolic_syndrom	0.7803	0.6543	0.233	0.9594
PC ae C34:2	Phosphatidylcholine with acyl-alkyl residue sum C34:2	Phosphatidylcholines-acyl-alkyl	metabolic_syndrom	0.4205	0.6631	0.526	0.9594
PC ae C34:3	Phosphatidylcholine with acyl-alkyl residue sum C34:3	Phosphatidylcholines-acyl-alkyl	metabolic_syndrom	-0.4946	0.7046	0.4827	0.9594
PC ae C36:0	Phosphatidylcholine with acyl-alkyl residue sum C36:0	Phosphatidylcholines-acyl-alkyl	metabolic_syndrom	-0.1759	0.4761	0.7118	0.9594
PC ae C36:1	Phosphatidylcholine with acyl-alkyl residue sum C36:1	Phosphatidylcholines-acyl-alkyl	metabolic_syndrom	0.3743	0.5059	0.4593	0.9594
PC ae C36:2	Phosphatidylcholine with acyl-alkyl residue sum C36:2	Phosphatidylcholines-acyl-alkyl	metabolic_syndrom	0.4592	0.7005	0.5121	0.9594
PC ae C36:3	Phosphatidylcholine with acyl-alkyl residue sum C36:3	Phosphatidylcholines-acyl-alkyl	metabolic_syndrom	0.3023	0.6934	0.6628	0.9594
PC ae C36:4	Phosphatidylcholine with acyl-alkyl residue sum C36:4	Phosphatidylcholines-acyl-alkyl	metabolic_syndrom	-0.5629	0.4691	0.2302	0.9594
PC ae C36:5	Phosphatidylcholine with acyl-alkyl residue sum C36:5	Phosphatidylcholines-acyl-alkyl	metabolic_syndrom	-0.4471	0.5635	0.4275	0.9594
PC ae C38:0	Phosphatidylcholine with acyl-alkyl residue sum C38:0	Phosphatidylcholines-acyl-alkyl	metabolic_syndrom	0.1206	0.4272	0.7777	0.9594
PC ae C38:1	Phosphatidylcholine with acyl-alkyl residue sum C38:1	Phosphatidylcholines-acyl-alkyl	metabolic_syndrom	-0.2476	0.5634	0.6603	0.9594
PC ae C38:2	Phosphatidylcholine with acyl-alkyl residue sum C38:2	Phosphatidylcholines-acyl-alkyl	metabolic_syndrom	0.6665	0.6749	0.3233	0.9594
PC ae C38:3	Phosphatidylcholine with acyl-alkyl residue sum C38:3	Phosphatidylcholines-acyl-alkyl	metabolic_syndrom	0.3209	0.5038	0.5241	0.9594
PC ae C38:4	Phosphatidylcholine with acyl-alkyl residue sum C38:4	Phosphatidylcholines-acyl-alkyl	metabolic_syndrom	-0.4108	0.4115	0.3181	0.9594
PC ae C38:5	Phosphatidylcholine with acyl-alkyl residue sum C38:5	Phosphatidylcholines-acyl-alkyl	metabolic_syndrom	-0.4749	0.4958	0.3381	0.9594
PC ae C38:6	Phosphatidylcholine with acyl-alkyl residue sum C38:6	Phosphatidylcholines-acyl-alkyl	metabolic_syndrom	-0.1765	0.5105	0.7295	0.9594
PC ae C40:1	Phosphatidylcholine with acyl-alkyl residue sum C40:1	Phosphatidylcholines-acyl-alkyl	metabolic_syndrom	-0.0432	0.5114	0.9327	0.9594
PC ae C40:2	Phosphatidylcholine with acyl-alkyl residue sum C40:2	Phosphatidylcholines-acyl-alkyl	metabolic_syndrom	0.1496	0.4457	0.7371	0.9594
PC ae C40:3	Phosphatidylcholine with acyl-alkyl residue sum C40:3	Phosphatidylcholines-acyl-alkyl	metabolic_syndrom	0.309	0.6411	0.6298	0.9594
PC ae C40:4	Phosphatidylcholine with acyl-alkyl residue sum C40:4	Phosphatidylcholines-acyl-alkyl	metabolic_syndrom	-0.4911	0.5364	0.3599	0.9594
PC ae C40:5	Phosphatidylcholine with acyl-alkyl residue sum C40:5	Phosphatidylcholines-acyl-alkyl	metabolic_syndrom	-0.2353	0.4674	0.6147	0.9594
PC ae C40:6	Phosphatidylcholine with acyl-alkyl residue sum C40:6	Phosphatidylcholines-acyl-alkyl	metabolic_syndrom	-0.0613	0.464	0.8949	0.9594
PC ae C42:1	Phosphatidylcholine with acyl-alkyl residue sum C42:1	Phosphatidylcholines-acyl-alkyl	metabolic_syndrom	-0.3679	0.5415	0.4969	0.9594
PC ae C42:2	Phosphatidylcholine with acyl-alkyl residue sum C42:2	Phosphatidylcholines-acyl-alkyl	metabolic_syndrom	-0.0108	0.5774	0.9851	0.9851
PC ae C42:3	Phosphatidylcholine with acyl-alkyl residue sum C42:3	Phosphatidylcholines-acyl-alkyl	metabolic_syndrom	0.1637	0.6327	0.7959	0.9594
PC ae C42:4	Phosphatidylcholine with acyl-alkyl residue sum C42:4	Phosphatidylcholines-acyl-alkyl	metabolic_syndrom	0.6292	0.613	0.3047	0.9594
PC ae C42:5	Phosphatidylcholine with acyl-alkyl residue sum C42:5	Phosphatidylcholines-acyl-alkyl	metabolic_syndrom	0.0956	0.5292	0.8566	0.9594
PC ae C44:3	Phosphatidylcholine with acyl-alkyl residue sum C44:3	Phosphatidylcholines-acyl-alkyl	metabolic_syndrom	0.3078	0.5138	0.5491	0.9594
PC ae C44:4	Phosphatidylcholine with acyl-alkyl residue sum C44:4	Phosphatidylcholines-acyl-alkyl	metabolic_syndrom	0.063	0.5417	0.9075	0.9594
PC ae C44:5	Phosphatidylcholine with acyl-alkyl residue sum C44:5	Phosphatidylcholines-acyl-alkyl	metabolic_syndrom	0.2004	0.5908	0.7345	0.9594
PC ae C44:6	Phosphatidylcholine with acyl-alkyl residue sum C44:6	Phosphatidylcholines-acyl-alkyl	metabolic_syndrom	0.3106	0.53	0.5579	0.9594
SM C16:0	Sphingomyelin with acyl residue sum C16:0	Sphingomyelins	metabolic_syndrom	-0.4172	0.596	0.484	0.9267
SM C16:1	Sphingomyelin with acyl residue sum C16:1	Sphingomyelins	metabolic_syndrom	-0.5719	0.6025	0.3425	0.9267
SM C18:0	Sphingomyelin with acyl residue sum C18:0	Sphingomyelins	metabolic_syndrom	-0.1225	0.5037	0.8079	0.9658
SM C18:1	Sphingomyelin with acyl residue sum C18:1	Sphingomyelins	metabolic_syndrom	-0.4793	0.5696	0.4001	0.9267
SM C20:2	Sphingomyelin with acyl residue sum C20:2	Sphingomyelins	metabolic_syndrom	0.3581	0.5426	0.5092	0.9267
SM C24:0	Sphingomyelin with acyl residue sum C24:0	Sphingomyelins	metabolic_syndrom	0.4421	0.5325	0.4064	0.9267
SM C24:1	Sphingomyelin with acyl residue sum C24:1	Sphingomyelins	metabolic_syndrom	-0.0276	0.5819	0.9622	0.9658
SM C26:0	Sphingomyelin with acyl residue sum C26:0	Sphingomyelins	metabolic_syndrom	-0.4213	0.427	0.3238	0.9267
SM C26:1	Sphingomyelin with acyl residue sum C26:1	Sphingomyelins	metabolic_syndrom	-0.0401	0.5266	0.9393	0.9658
SM (OH) C14:1	Hydroxysphingomyelin with acyl residue sum C14:1	Sphingomyelins	metabolic_syndrom	0.346	0.5377	0.5199	0.9267
SM (OH) C16:1	Hydroxysphingomyelin with acyl residue sum C16:1	Sphingomyelins	metabolic_syndrom	-0.0577	0.5245	0.9124	0.9658
SM (OH) C22:1	Hydroxysphingomyelin with acyl residue sum C22:1	Sphingomyelins	metabolic_syndrom	0.2796	0.4448	0.5295	0.9267
SM (OH) C22:2	Hydroxysphingomyelin with acyl residue sum C22:2	Sphingomyelins	metabolic_syndrom	-0.0261	0.6078	0.9658	0.9658
SM (OH) C24:1	Hydroxysphingomyelin with acyl residue sum C24:1	Sphingomyelins	metabolic_syndrom	0.1355	0.5009	0.7868	0.9658
CA	Cholic Acid	Bile Acids	metabolic_syndrom	0.0274	0.3002	0.9273	0.9584
CDCA	Chenodeoxycholic Acid	Bile Acids	metabolic_syndrom	0.0185	0.3557	0.9584	0.9584
DCA	Deoxycholic Acid	Bile Acids	metabolic_syndrom	0.1318	0.3879	0.734	0.9175
GCA	Glycocholic Acid	Bile Acids	metabolic_syndrom	0.669	0.4569	0.1431	0.2385
GCDCA	Glycochenodeoxycholic Acid	Bile Acids	metabolic_syndrom	1.001	0.4155	0.016	0.0751
GDCA	Glycodeoxycholic Acid	Bile Acids	metabolic_syndrom	1.1539	0.5275	0.0287	0.0751
GUDCA	Glycoursodeoxycholic Acid	Bile Acids	metabolic_syndrom	-0.422	0.4273	0.3233	0.4619
TCA	Taurocholic Acid	Bile Acids	metabolic_syndrom	1.0045	0.463	0.03	0.0751
TCDCA	Taurochenodeoxycholic Acid	Bile Acids	metabolic_syndrom	1.827	0.5886	0.0019	0.0191
TDCA	Taurodeoxycholic Acid	Bile Acids	metabolic_syndrom	1.0781	0.5408	0.0462	0.0924
c-C18:1w9	Oleic acid	Free Fatty Acid	metabolic_syndrom	-0.435	0.4407	0.3236	0.6471
c-C18:2w6	Linoleic acid	Free Fatty Acid	metabolic_syndrom	-0.5293	0.5092	0.2985	0.6471
c-C20:1w9	cis-11-Eicosenoic acid	Free Fatty Acid	metabolic_syndrom	-0.1788	0.4284	0.6764	0.9363
c-C20:2w6	cis-11,14-Eicosadienoic acid	Free Fatty Acid	metabolic_syndrom	-0.4407	0.4231	0.2975	0.6471
c-C20:3w6	cis-8,11,14-Eicosatrienoic acid	Free Fatty Acid	metabolic_syndrom	0.0321	0.4025	0.9363	0.9363
c-C20:4w6	Arachidonic acid	Free Fatty Acid	metabolic_syndrom	-0.7627	0.5104	0.135	0.6471
c-C20:5w3 (EPA)	Eicosapentaenoic acid	Free Fatty Acid	metabolic_syndrom	-0.055	0.4693	0.9067	0.9363
c-C22:6w3 (DHA)	cis-4,7,10,13,16,19-docosahexaenoic acid	Free Fatty Acid	metabolic_syndrom	-0.0527	0.434	0.9033	0.9363
N-C16:0-Cer		Ceramides	metabolic_syndrom	-0.1801	0.3591	0.6161	0.7702
N-C18:0-Cer		Ceramides	metabolic_syndrom	-0.6873	0.5045	0.173	0.7654
N-C20:0-Cer		Ceramides	metabolic_syndrom	-0.2946	0.4765	0.5363	0.7662
N-C22:0-Cer		Ceramides	metabolic_syndrom	0.3098	0.4089	0.4487	0.7654
N-C23:0-Cer		Ceramides	metabolic_syndrom	0.4231	0.4715	0.3695	0.7654
N-C24:0-Cer		Ceramides	metabolic_syndrom	1.0121	0.5263	0.0545	0.5448
N-C24:0-Cer(2H)		Ceramides	metabolic_syndrom	-0.0717	0.4382	0.87	0.87
N-C24:1-Cer		Ceramides	metabolic_syndrom	0.092	0.421	0.8271	0.87
N-C25:0-Cer		Ceramides	metabolic_syndrom	0.3959	0.535	0.4593	0.7654
N-C26:1-Cer		Ceramides	metabolic_syndrom	0.4984	0.5437	0.3593	0.7654
Supp Table 7f. Covariate-adjusted MetS Associations with Sex Interaction in BLSA. symbol: Metabolite symbol; fullname: Metabolite fullname; category: Metabolite category; yvar: association tested; β_sex_X_metabolite: beta vale of the sex-metabolite interaction; SE: standard error; Pvalue: p-value; FDRadjustedpvalue: False Discovery Rate adjusted p-value; Lysopcac: Lysophosphatidylcholines; Pcaac:…
