# Supplementary material for: Blood Metabolite Signatures of Metabolic Syndrome in Two Cross-Cultural Older Adult Cohorts
Source: Int J Mol Sci. 2020 Feb 16;21(4):1324. doi: 10.3390/ijms21041324 (PMC7072935; doi:10.3390/ijms21041324)
Supplement: Supplementary file 1 [file ijms-21-01324-s001.zip › Supp/SuppFile6_new.xlsx]

## Sheet: BP
symbol	fullname	category	yvar	OddsRatioEstimate	Lower95CIofOddsRatio	Upper95CIofOddsRatio	Pvalue	FDRadjustedpvalue
Ala	Alanine	Amino acids	bp_risk	1.093	0.57	2.097	0.7889	0.9588
Arg	Arginine	Amino acids	bp_risk	0.9	0.493	1.641	0.73	0.9588
Asn	Asparagine	Amino acids	bp_risk	0.587	0.32	1.079	0.0862	0.7834
Asp	Aspartate	Amino acids	bp_risk	0.88	0.487	1.592	0.6733	0.9588
Cit	Citrulline	Amino acids	bp_risk	1.258	0.71	2.228	0.4318	0.9344
Gln	Glutamine	Amino acids	bp_risk	0.693	0.399	1.204	0.1929	0.7834
Glu	Glutamate	Amino acids	bp_risk	0.753	0.409	1.385	0.3608	0.9344
Gly	Glycine	Amino acids	bp_risk	1.347	0.754	2.407	0.3148	0.9344
His	Histidine	Amino acids	bp_risk	1.245	0.71	2.183	0.445	0.9344
Ile	Isoleucine	Amino acids	bp_risk	1.044	0.577	1.891	0.8864	0.9588
Leu	Leucine	Amino acids	bp_risk	0.969	0.515	1.822	0.9216	0.9588
Lys	Lysine	Amino acids	bp_risk	1.15	0.621	2.131	0.6563	0.9588
Met	Methionine	Amino acids	bp_risk	0.916	0.499	1.682	0.7782	0.9588
Orn	Ornithine	Amino acids	bp_risk	0.972	0.537	1.757	0.9239	0.9588
Phe	Phenylalanine	Amino acids	bp_risk	0.619	0.358	1.07	0.0857	0.7834
Pro	Proline	Amino acids	bp_risk	1.039	0.56	1.926	0.9038	0.9588
Ser	Serine	Amino acids	bp_risk	1.013	0.62	1.657	0.9588	0.9588
Thr	Threonine	Amino acids	bp_risk	1.552	0.764	3.154	0.2238	0.7834
Trp	Tryptophan	Amino acids	bp_risk	0.671	0.354	1.273	0.2218	0.7834
Tyr	Tyrosine	Amino acids	bp_risk	0.642	0.371	1.113	0.1144	0.7834
Val	Valine	Amino acids	bp_risk	1.146	0.654	2.008	0.634	0.9588
ADMA	Asymmetric dimethylarginine	Biogenic amines	bp_risk	1.125	0.643	1.971	0.6797	0.9102
alpha-AAA	alpha-Aminoadipic acid	Biogenic amines	bp_risk	0.915	0.471	1.776	0.7923	0.9102
Creatinine	Creatinine	Biogenic amines	bp_risk	1.071	0.46	2.495	0.873	0.9102
Kyn	Kynurenine	Biogenic amines	bp_risk	0.936	0.534	1.639	0.8165	0.9102
Met-SO	Methionine-Sulfoxide	Biogenic amines	bp_risk	1.527	0.833	2.8	0.1709	0.9102
Sarcosine	Sarcosine	Biogenic amines	bp_risk	0.837	0.481	1.459	0.5307	0.9102
SDMA	Symmetric dimethylarginine	Biogenic amines	bp_risk	1.414	0.749	2.668	0.2857	0.9102
Serotonin	Serotonin	Biogenic amines	bp_risk	1.033	0.59	1.809	0.9102	0.9102
t4-OH-Pro	trans-4-Hydroxyproline	Biogenic amines	bp_risk	0.834	0.499	1.394	0.4877	0.9102
Taurine	Taurine	Biogenic amines	bp_risk	1.374	0.783	2.411	0.2686	0.9102
C0	Carnitine (free)	acylcarnitines	bp_risk	1.335	0.702	2.541	0.3785	0.8473
C2	Acetylcarnitine	acylcarnitines	bp_risk	1.487	0.855	2.586	0.1599	0.7118
C3	Propionylcarnitine	acylcarnitines	bp_risk	0.993	0.56	1.762	0.9815	0.9815
C4	Butyrylcarnitine / Isobutyrylcarnitine	acylcarnitines	bp_risk	0.882	0.463	1.679	0.7024	0.8925
C5	Isovalerylcarnitine / 2-Methylbutyrylcarnitine / Valerylcarnitine	acylcarnitines	bp_risk	1.139	0.55	2.358	0.7264	0.8925
C10	Decanoylcarnitine [= Caprylcarnitine]	acylcarnitines	bp_risk	1.495	0.851	2.628	0.1621	0.7118
C14:1	Tetradecenoylcarnitine [= Myristoleylcarnitine]	acylcarnitines	bp_risk	1.254	0.793	1.981	0.3334	0.8473
C14:2	Tetradecadienoylcarnitine	acylcarnitines	bp_risk	1.233	0.738	2.062	0.4236	0.8473
C16	Hexadecanoylcarnitine [= Palmitoylcarnitine]	acylcarnitines	bp_risk	1.092	0.646	1.846	0.7437	0.8925
C18	Octadecanoylcarnitine [= Stearylcarnitine]	acylcarnitines	bp_risk	0.886	0.498	1.576	0.6808	0.8925
C18:1	Octadecenoylcarnitine [= Oleylcarnitine]	acylcarnitines	bp_risk	1.364	0.868	2.144	0.178	0.7118
C18:2	Octadecadienoylcarnitine [= Linoleylcarnitine]	acylcarnitines	bp_risk	1.036	0.582	1.845	0.9047	0.9815
H1	Glucose	hexoses	bp_risk	1.069	0.651	1.756	0.7911	0.7911
lysoPC a C16:0	Lysophosphatidylcholine with acyl residue C16:0	Lysophosphatidylcholines	bp_risk	1.195	0.677	2.109	0.5389	0.8809
lysoPC a C16:1	Lysophosphatidylcholine with acyl residue C16:1	Lysophosphatidylcholines	bp_risk	1.857	0.948	3.639	0.0714	0.4756
lysoPC a C17:0	Lysophosphatidylcholine with acyl residue C17:0	Lysophosphatidylcholines	bp_risk	0.961	0.519	1.778	0.8994	0.9609
lysoPC a C18:0	Lysophosphatidylcholine with acyl residue C18:0	Lysophosphatidylcholines	bp_risk	1.013	0.605	1.696	0.9609	0.9609
lysoPC a C18:1	Lysophosphatidylcholine with acyl residue C18:1	Lysophosphatidylcholines	bp_risk	1.328	0.747	2.363	0.3338	0.7371
lysoPC a C18:2	Lysophosphatidylcholine with acyl residue C18:2	Lysophosphatidylcholines	bp_risk	0.86	0.462	1.601	0.6344	0.8809
lysoPC a C20:3	Lysophosphatidylcholine with acyl residue C20:3	Lysophosphatidylcholines	bp_risk	1.101	0.65	1.865	0.7208	0.8809
lysoPC a C20:4	Lysophosphatidylcholine with acyl residue C20:4	Lysophosphatidylcholines	bp_risk	1.579	0.937	2.661	0.0865	0.4756
lysoPC a C26:0	Lysophosphatidylcholine with acyl residue C26:0	Lysophosphatidylcholines	bp_risk	0.734	0.392	1.376	0.335	0.7371
lysoPC a C28:0	Lysophosphatidylcholine with acyl residue C28:0	Lysophosphatidylcholines	bp_risk	0.67	0.398	1.126	0.1307	0.4794
lysoPC a C28:1	Lysophosphatidylcholine with acyl residue C28:1	Lysophosphatidylcholines	bp_risk	0.859	0.437	1.69	0.6594	0.8809
PC aa C28:1	Phosphatidylcholine with diacyl residue sum C28:1	Phosphatidylcholines-diacyl	bp_risk	0.766	0.425	1.38	0.375	0.6355
PC aa C30:0	Phosphatidylcholine with diacyl residue sum C30:0	Phosphatidylcholines-diacyl	bp_risk	0.7	0.402	1.219	0.2074	0.6355
PC aa C32:0	Phosphatidylcholine with diacyl residue sum C32:0	Phosphatidylcholines-diacyl	bp_risk	0.777	0.46	1.313	0.3462	0.6355
PC aa C32:1	Phosphatidylcholine with diacyl residue sum C32:1	Phosphatidylcholines-diacyl	bp_risk	0.809	0.457	1.432	0.4673	0.6355
PC aa C32:2	Phosphatidylcholine with diacyl residue sum C32:2	Phosphatidylcholines-diacyl	bp_risk	0.891	0.499	1.589	0.6951	0.844
PC aa C32:3	Phosphatidylcholine with diacyl residue sum C32:3	Phosphatidylcholines-diacyl	bp_risk	0.919	0.462	1.827	0.8091	0.9114
PC aa C34:1	Phosphatidylcholine with diacyl residue sum C34:1	Phosphatidylcholines-diacyl	bp_risk	0.838	0.456	1.539	0.5685	0.7159
PC aa C34:2	Phosphatidylcholine with diacyl residue sum C34:2	Phosphatidylcholines-diacyl	bp_risk	0.661	0.38	1.15	0.1425	0.6355
PC aa C34:3	Phosphatidylcholine with diacyl residue sum C34:3	Phosphatidylcholines-diacyl	bp_risk	0.749	0.444	1.261	0.2764	0.6355
PC aa C34:4	Phosphatidylcholine with diacyl residue sum C34:4	Phosphatidylcholines-diacyl	bp_risk	1.403	0.782	2.517	0.2565	0.6355
PC aa C36:0	Phosphatidylcholine with diacyl residue sum C36:0	Phosphatidylcholines-diacyl	bp_risk	1.38	0.784	2.428	0.2647	0.6355
PC aa C36:1	Phosphatidylcholine with diacyl residue sum C36:1	Phosphatidylcholines-diacyl	bp_risk	0.766	0.448	1.31	0.3302	0.6355
PC aa C36:2	Phosphatidylcholine with diacyl residue sum C36:2	Phosphatidylcholines-diacyl	bp_risk	0.595	0.334	1.06	0.0779	0.6355
PC aa C36:3	Phosphatidylcholine with diacyl residue sum C36:3	Phosphatidylcholines-diacyl	bp_risk	0.797	0.455	1.396	0.427	0.6355
PC aa C36:4	Phosphatidylcholine with diacyl residue sum C36:4	Phosphatidylcholines-diacyl	bp_risk	1.206	0.739	1.968	0.4529	0.6355
PC aa C36:5	Phosphatidylcholine with diacyl residue sum C36:5	Phosphatidylcholines-diacyl	bp_risk	1.775	0.961	3.277	0.0669	0.6355
PC aa C36:6	Phosphatidylcholine with diacyl residue sum C36:6	Phosphatidylcholines-diacyl	bp_risk	1.88	1.02	3.464	0.0431	0.6355
PC aa C38:0	Phosphatidylcholine with diacyl residue sum C38:0	Phosphatidylcholines-diacyl	bp_risk	1.595	0.843	3.017	0.151	0.6355
PC aa C38:1	Phosphatidylcholine with diacyl residue sum C38:1	Phosphatidylcholines-diacyl	bp_risk	1.635	0.847	3.154	0.1426	0.6355
PC aa C38:3	Phosphatidylcholine with diacyl residue sum C38:3	Phosphatidylcholines-diacyl	bp_risk	0.941	0.537	1.649	0.831	0.9114
PC aa C38:4	Phosphatidylcholine with diacyl residue sum C38:4	Phosphatidylcholines-diacyl	bp_risk	1.43	0.8	2.554	0.2272	0.6355
PC aa C38:5	Phosphatidylcholine with diacyl residue sum C38:5	Phosphatidylcholines-diacyl	bp_risk	1.454	0.886	2.385	0.1384	0.6355
PC aa C38:6	Phosphatidylcholine with diacyl residue sum C38:6	Phosphatidylcholines-diacyl	bp_risk	1.396	0.748	2.606	0.295	0.6355
PC aa C40:2	Phosphatidylcholine with diacyl residue sum C40:2	Phosphatidylcholines-diacyl	bp_risk	1.361	0.786	2.358	0.2716	0.6355
PC aa C40:3	Phosphatidylcholine with diacyl residue sum C40:3	Phosphatidylcholines-diacyl	bp_risk	1.291	0.716	2.326	0.3958	0.6355
PC aa C40:4	Phosphatidylcholine with diacyl residue sum C40:4	Phosphatidylcholines-diacyl	bp_risk	1.002	0.57	1.761	0.9939	0.9939
PC aa C40:5	Phosphatidylcholine with diacyl residue sum C40:5	Phosphatidylcholines-diacyl	bp_risk	1.061	0.551	2.04	0.8598	0.9135
PC aa C40:6	Phosphatidylcholine with diacyl residue sum C40:6	Phosphatidylcholines-diacyl	bp_risk	1.088	0.575	2.059	0.7963	0.9114
PC aa C42:0	Phosphatidylcholine with diacyl residue sum C42:0	Phosphatidylcholines-diacyl	bp_risk	1.555	0.79	3.061	0.2017	0.6355
PC aa C42:1	Phosphatidylcholine with diacyl residue sum C42:1	Phosphatidylcholines-diacyl	bp_risk	1.217	0.694	2.135	0.494	0.646
PC aa C42:2	Phosphatidylcholine with diacyl residue sum C42:2	Phosphatidylcholines-diacyl	bp_risk	1.247	0.762	2.043	0.3795	0.6355
PC aa C42:4	Phosphatidylcholine with diacyl residue sum C42:4	Phosphatidylcholines-diacyl	bp_risk	0.983	0.555	1.742	0.9542	0.9831
PC aa C42:5	Phosphatidylcholine with diacyl residue sum C42:5	Phosphatidylcholines-diacyl	bp_risk	1.247	0.692	2.247	0.4628	0.6355
PC aa C42:6	Phosphatidylcholine with diacyl residue sum C42:6	Phosphatidylcholines-diacyl	bp_risk	1.285	0.75	2.2	0.3612	0.6355
PC ae C30:0	Phosphatidylcholine with acyl-alkyl residue sum C30:0	Phosphatidylcholines-acyl-alkyl	bp_risk	0.857	0.514	1.428	0.5535	0.8155
PC ae C30:1	Phosphatidylcholine with acyl-alkyl residue sum C30:1	Phosphatidylcholines-acyl-alkyl	bp_risk	1.083	0.617	1.9	0.7806	0.9124
PC ae C32:1	Phosphatidylcholine with acyl-alkyl residue sum C32:1	Phosphatidylcholines-acyl-alkyl	bp_risk	0.862	0.504	1.474	0.5876	0.8155
PC ae C32:2	Phosphatidylcholine with acyl-alkyl residue sum C32:2	Phosphatidylcholines-acyl-alkyl	bp_risk	0.86	0.496	1.492	0.5925	0.8155
PC ae C34:0	Phosphatidylcholine with acyl-alkyl residue sum C34:0	Phosphatidylcholines-acyl-alkyl	bp_risk	0.784	0.439	1.398	0.4096	0.7022
PC ae C34:1	Phosphatidylcholine with acyl-alkyl residue sum C34:1	Phosphatidylcholines-acyl-alkyl	bp_risk	0.79	0.458	1.362	0.3958	0.7022
PC ae C34:2	Phosphatidylcholine with acyl-alkyl residue sum C34:2	Phosphatidylcholines-acyl-alkyl	bp_risk	0.669	0.375	1.193	0.1729	0.6201
PC ae C34:3	Phosphatidylcholine with acyl-alkyl residue sum C34:3	Phosphatidylcholines-acyl-alkyl	bp_risk	0.82	0.485	1.386	0.4585	0.7503
PC ae C36:0	Phosphatidylcholine with acyl-alkyl residue sum C36:0	Phosphatidylcholines-acyl-alkyl	bp_risk	1.017	0.595	1.74	0.9502	0.9822
PC ae C36:1	Phosphatidylcholine with acyl-alkyl residue sum C36:1	Phosphatidylcholines-acyl-alkyl	bp_risk	0.718	0.387	1.332	0.2941	0.6201
PC ae C36:2	Phosphatidylcholine with acyl-alkyl residue sum C36:2	Phosphatidylcholines-acyl-alkyl	bp_risk	0.693	0.341	1.408	0.3111	0.6201
PC ae C36:3	Phosphatidylcholine with acyl-alkyl residue sum C36:3	Phosphatidylcholines-acyl-alkyl	bp_risk	1.017	0.564	1.835	0.9549	0.9822
PC ae C36:4	Phosphatidylcholine with acyl-alkyl residue sum C36:4	Phosphatidylcholines-acyl-alkyl	bp_risk	1.516	0.766	3.002	0.2323	0.6201
PC ae C36:5	Phosphatidylcholine with acyl-alkyl residue sum C36:5	Phosphatidylcholines-acyl-alkyl	bp_risk	1.475	0.842	2.581	0.1739	0.6201
PC ae C38:0	Phosphatidylcholine with acyl-alkyl residue sum C38:0	Phosphatidylcholines-acyl-alkyl	bp_risk	1.677	0.919	3.058	0.092	0.6201
PC ae C38:1	Phosphatidylcholine with acyl-alkyl residue sum C38:1	Phosphatidylcholines-acyl-alkyl	bp_risk	1.298	0.787	2.139	0.3068	0.6201
PC ae C38:2	Phosphatidylcholine with acyl-alkyl residue sum C38:2	Phosphatidylcholines-acyl-alkyl	bp_risk	0.928	0.526	1.636	0.7954	0.9124
PC ae C38:3	Phosphatidylcholine with acyl-alkyl residue sum C38:3	Phosphatidylcholines-acyl-alkyl	bp_risk	0.928	0.505	1.707	0.811	0.9124
PC ae C38:4	Phosphatidylcholine with acyl-alkyl residue sum C38:4	Phosphatidylcholines-acyl-alkyl	bp_risk	1.584	0.769	3.261	0.2124	0.6201
PC ae C38:5	Phosphatidylcholine with acyl-alkyl residue sum C38:5	Phosphatidylcholines-acyl-alkyl	bp_risk	1.847	0.985	3.464	0.0559	0.6201
PC ae C38:6	Phosphatidylcholine with acyl-alkyl residue sum C38:6	Phosphatidylcholines-acyl-alkyl	bp_risk	1.575	0.823	3.012	0.1702	0.6201
PC ae C40:1	Phosphatidylcholine with acyl-alkyl residue sum C40:1	Phosphatidylcholines-acyl-alkyl	bp_risk	1.079	0.624	1.864	0.7861	0.9124
PC ae C40:2	Phosphatidylcholine with acyl-alkyl residue sum C40:2	Phosphatidylcholines-acyl-alkyl	bp_risk	0.994	0.504	1.962	0.9867	0.9867
PC ae C40:3	Phosphatidylcholine with acyl-alkyl residue sum C40:3	Phosphatidylcholines-acyl-alkyl	bp_risk	1.173	0.633	2.174	0.6116	0.8155
PC ae C40:4	Phosphatidylcholine with acyl-alkyl residue sum C40:4	Phosphatidylcholines-acyl-alkyl	bp_risk	1.367	0.799	2.339	0.2545	0.6201
PC ae C40:5	Phosphatidylcholine with acyl-alkyl residue sum C40:5	Phosphatidylcholines-acyl-alkyl	bp_risk	1.548	0.81	2.959	0.1858	0.6201
PC ae C40:6	Phosphatidylcholine with acyl-alkyl residue sum C40:6	Phosphatidylcholines-acyl-alkyl	bp_risk	1.518	0.73	3.155	0.264	0.6201
PC ae C42:1	Phosphatidylcholine with acyl-alkyl residue sum C42:1	Phosphatidylcholines-acyl-alkyl	bp_risk	1.212	0.682	2.155	0.5125	0.8022
PC ae C42:2	Phosphatidylcholine with acyl-alkyl residue sum C42:2	Phosphatidylcholines-acyl-alkyl	bp_risk	1.047	0.617	1.779	0.8638	0.9424
PC ae C42:3	Phosphatidylcholine with acyl-alkyl residue sum C42:3	Phosphatidylcholines-acyl-alkyl	bp_risk	1.323	0.756	2.318	0.3273	0.6201
PC ae C42:4	Phosphatidylcholine with acyl-alkyl residue sum C42:4	Phosphatidylcholines-acyl-alkyl	bp_risk	1.424	0.873	2.321	0.1566	0.6201
PC ae C42:5	Phosphatidylcholine with acyl-alkyl residue sum C42:5	Phosphatidylcholines-acyl-alkyl	bp_risk	1.297	0.844	1.994	0.236	0.6201
PC ae C44:3	Phosphatidylcholine with acyl-alkyl residue sum C44:3	Phosphatidylcholines-acyl-alkyl	bp_risk	1.096	0.596	2.014	0.7684	0.9124
PC ae C44:4	Phosphatidylcholine with acyl-alkyl residue sum C44:4	Phosphatidylcholines-acyl-alkyl	bp_risk	1.478	0.837	2.608	0.1779	0.6201
PC ae C44:5	Phosphatidylcholine with acyl-alkyl residue sum C44:5	Phosphatidylcholines-acyl-alkyl	bp_risk	1.489	0.89	2.489	0.1295	0.6201
PC ae C44:6	Phosphatidylcholine with acyl-alkyl residue sum C44:6	Phosphatidylcholines-acyl-alkyl	bp_risk	1.499	0.836	2.688	0.1745	0.6201
SM (OH) C14:1	Hydroxysphingomyelin with acyl residue sum C14:1	Sphingomyelins	bp_risk	0.66	0.382	1.141	0.1366	0.6375
SM (OH) C16:1	Hydroxysphingomyelin with acyl residue sum C16:1	Sphingomyelins	bp_risk	0.694	0.39	1.236	0.215	0.7525
SM (OH) C22:1	Hydroxysphingomyelin with acyl residue sum C22:1	Sphingomyelins	bp_risk	0.707	0.375	1.332	0.2829	0.792
SM (OH) C22:2	Hydroxysphingomyelin with acyl residue sum C22:2	Sphingomyelins	bp_risk	0.937	0.418	2.098	0.8735	0.9431
SM (OH) C24:1	Hydroxysphingomyelin with acyl residue sum C24:1	Sphingomyelins	bp_risk	0.638	0.355	1.146	0.1324	0.6375
SM C16:0	Sphingomyelin with acyl residue sum C16:0	Sphingomyelins	bp_risk	0.819	0.463	1.451	0.4942	0.8649
SM C16:1	Sphingomyelin with acyl residue sum C16:1	Sphingomyelins	bp_risk	1.045	0.599	1.825	0.8757	0.9431
SM C18:0	Sphingomyelin with acyl residue sum C18:0	Sphingomyelins	bp_risk	0.976	0.5	1.906	0.9435	0.9435
SM C18:1	Sphingomyelin with acyl residue sum C18:1	Sphingomyelins	bp_risk	1.162	0.593	2.277	0.6621	0.8735
SM C20:2	Sphingomyelin with acyl residue sum C20:2	Sphingomyelins	bp_risk	1.369	0.671	2.794	0.3886	0.8649
SM C24:0	Sphingomyelin with acyl residue sum C24:0	Sphingomyelins	bp_risk	0.804	0.465	1.389	0.4338	0.8649
SM C24:1	Sphingomyelin with acyl residue sum C24:1	Sphingomyelins	bp_risk	1.119	0.649	1.928	0.6863	0.8735
SM C26:0	Sphingomyelin with acyl residue sum C26:0	Sphingomyelins	bp_risk	0.473	0.243	0.92	0.0275	0.3845
SM C26:1	Sphingomyelin with acyl residue sum C26:1	Sphingomyelins	bp_risk	0.872	0.512	1.485	0.6141	0.8735
CA	Cholic Acid	Bile Acids	bp_risk	1.135	0.763	1.689	0.532	0.5911
CDCA	Chenodeoxycholic Acid	Bile Acids	bp_risk	1.628	0.841	3.151	0.1481	0.4011
DCA	Deoxycholic Acid	Bile Acids	bp_risk	0.704	0.459	1.082	0.1094	0.4011
GCA	Glycocholic Acid	Bile Acids	bp_risk	1.507	0.824	2.758	0.1833	0.4011
GCDCA	Glycochenodeoxycholic Acid	Bile Acids	bp_risk	1.653	0.899	3.04	0.106	0.4011
GDCA	Glycodeoxycholic Acid	Bile Acids	bp_risk	1.139	0.767	1.69	0.5189	0.5911
GUDCA	Glycoursodeoxycholic Acid	Bile Acids	bp_risk	1.224	0.739	2.029	0.4318	0.5911
TCA	Taurocholic Acid	Bile Acids	bp_risk	1.293	0.872	1.917	0.2005	0.4011
TCDCA	Taurochenodeoxycholic Acid	Bile Acids	bp_risk	1.257	0.794	1.991	0.3295	0.5491
TDCA	Taurodeoxycholic Acid	Bile Acids	bp_risk	0.986	0.678	1.434	0.9428	0.9428
c-C18:1w9	Oleic acid	Free Fatty Acid	bp_risk	1.555	0.823	2.94	0.1742	0.2323
c-C18:2w6	Linoleic acid	Free Fatty Acid	bp_risk	1.26	0.743	2.136	0.3906	0.3906
c-C20:1w9	cis-11-Eicosenoic acid	Free Fatty Acid	bp_risk	1.913	1.06	3.452	0.0313	0.1387
c-C20:2w6	cis-11,14-Eicosadienoic acid	Free Fatty Acid	bp_risk	1.29	0.793	2.098	0.3055	0.3492
c-C20:3w6	cis-8,11,14-Eicosatrienoic acid	Free Fatty Acid	bp_risk	1.98	0.948	4.135	0.0689	0.1387
c-C20:4w6	Arachidonic acid	Free Fatty Acid	bp_risk	1.587	0.875	2.876	0.1281	0.2049
c-C20:5w3 (EPA)	Eicosapentaenoic acid	Free Fatty Acid	bp_risk	1.591	0.964	2.626	0.0694	0.1387
c-C22:6w3 (DHA)	cis-4,7,10,13,16,19-docosahexaenoic acid	Free Fatty Acid	bp_risk	1.93	1.036	3.598	0.0385	0.1387
N-C16:0-Cer		Ceramides	bp_risk	1.001	0.635	1.577	0.9982	0.9982
N-C18:0-Cer		Ceramides	bp_risk	0.703	0.398	1.243	0.2256	0.8475
N-C20:0-Cer		Ceramides	bp_risk	0.937	0.542	1.622	0.8167	0.9982
N-C22:0-Cer		Ceramides	bp_risk	0.767	0.444	1.325	0.3414	0.8536
N-C23:0-Cer		Ceramides	bp_risk	0.707	0.389	1.283	0.2542	0.8475
N-C24:0-Cer		Ceramides	bp_risk	0.788	0.432	1.436	0.4361	0.8721
N-C24:0-Cer(2H)		Ceramides	bp_risk	1.027	0.624	1.692	0.9157	0.9982
N-C24:1-Cer		Ceramides	bp_risk	1.095	0.652	1.838	0.7314	0.9982
N-C25:0-Cer		Ceramides	bp_risk	0.517	0.273	0.98	0.043	0.4304
N-C26:1-Cer		Ceramides	bp_risk	1.072	0.682	1.684	0.7628	0.9982
Supp Table 6a. Covariate-adjusted Blood Pressure (BP) Associations in TMCS. symbol: Metabolite symbol; fullname: Metabolite fullname; category: Metabolite category; yvar: association tested; OddsRatioEstimate: odds ratio estimate; Lower95CIofOddsRatio: lower bound of a 95% confidence interval; Upper95CIofOddsRato: lower bound of a 95% confidence interval; Pvalue: p-value; FDRadjustedpvalue: False…

## Sheet: GLU
symbol	fullname	category	yvar	OddsRatioEstimate	Lower95CIofOddsRatio	Upper95CIofOddsRatio	Pvalue	FDRadjustedpvalue
Ala	Alanine	Amino acids	glu_risk	2.605	1.303	5.21	0.0068	0.0475
Arg	Arginine	Amino acids	glu_risk	1.455	0.82	2.583	0.2004	0.457
Asn	Asparagine	Amino acids	glu_risk	0.865	0.501	1.491	0.6009	0.7423
Asp	Aspartate	Amino acids	glu_risk	0.877	0.506	1.519	0.6399	0.7466
Cit	Citrulline	Amino acids	glu_risk	1.395	0.809	2.405	0.2315	0.457
Gln	Glutamine	Amino acids	glu_risk	1.075	0.638	1.811	0.7866	0.8694
Glu	Glutamate	Amino acids	glu_risk	1.398	0.779	2.509	0.2611	0.457
Gly	Glycine	Amino acids	glu_risk	1.162	0.675	2	0.5873	0.7423
His	Histidine	Amino acids	glu_risk	1.031	0.625	1.701	0.9034	0.9034
Ile	Isoleucine	Amino acids	glu_risk	2.012	1.083	3.738	0.027	0.1417
Leu	Leucine	Amino acids	glu_risk	1.859	0.996	3.469	0.0516	0.1805
Lys	Lysine	Amino acids	glu_risk	0.964	0.541	1.72	0.9022	0.9034
Met	Methionine	Amino acids	glu_risk	1.48	0.816	2.685	0.1964	0.457
Orn	Ornithine	Amino acids	glu_risk	2.654	1.362	5.172	0.0041	0.0435
Phe	Phenylalanine	Amino acids	glu_risk	1.149	0.697	1.892	0.5862	0.7423
Pro	Proline	Amino acids	glu_risk	1.632	0.89	2.991	0.1132	0.3396
Ser	Serine	Amino acids	glu_risk	1.26	0.803	1.976	0.3144	0.5078
Thr	Threonine	Amino acids	glu_risk	2.023	1.048	3.905	0.0359	0.1506
Trp	Tryptophan	Amino acids	glu_risk	1.433	0.783	2.622	0.2433	0.457
Tyr	Tyrosine	Amino acids	glu_risk	1.182	0.713	1.958	0.5175	0.7423
Val	Valine	Amino acids	glu_risk	2.436	1.335	4.445	0.0037	0.0435
ADMA	Asymmetric dimethylarginine	Biogenic amines	glu_risk	0.637	0.368	1.103	0.1073	0.7362
alpha-AAA	alpha-Aminoadipic acid	Biogenic amines	glu_risk	1.184	0.63	2.225	0.5998	0.8193
Creatinine	Creatinine	Biogenic amines	glu_risk	0.834	0.377	1.847	0.6554	0.8193
Kyn	Kynurenine	Biogenic amines	glu_risk	0.964	0.565	1.644	0.8928	0.8928
Met-SO	Methionine-Sulfoxide	Biogenic amines	glu_risk	1.251	0.744	2.102	0.3986	0.7973
Sarcosine	Sarcosine	Biogenic amines	glu_risk	0.666	0.384	1.154	0.1472	0.7362
SDMA	Symmetric dimethylarginine	Biogenic amines	glu_risk	0.727	0.4	1.322	0.2961	0.7403
Serotonin	Serotonin	Biogenic amines	glu_risk	0.829	0.491	1.402	0.4848	0.808
t4-OH-Pro	trans-4-Hydroxyproline	Biogenic amines	glu_risk	0.724	0.425	1.236	0.2372	0.7403
Taurine	Taurine	Biogenic amines	glu_risk	1.055	0.637	1.744	0.8363	0.8928
C0	Carnitine (free)	acylcarnitines	glu_risk	1.235	0.68	2.242	0.488	0.8408
C2	Acetylcarnitine	acylcarnitines	glu_risk	0.94	0.567	1.558	0.8096	0.8686
C3	Propionylcarnitine	acylcarnitines	glu_risk	1.634	0.916	2.914	0.0965	0.8408
C4	Butyrylcarnitine / Isobutyrylcarnitine	acylcarnitines	glu_risk	1.053	0.569	1.95	0.8686	0.8686
C5	Isovalerylcarnitine / 2-Methylbutyrylcarnitine / Valerylcarnitine	acylcarnitines	glu_risk	1.177	0.596	2.321	0.639	0.8408
C10	Decanoylcarnitine [= Caprylcarnitine]	acylcarnitines	glu_risk	0.9	0.556	1.455	0.6664	0.8408
C14:1	Tetradecenoylcarnitine [= Myristoleylcarnitine]	acylcarnitines	glu_risk	0.845	0.557	1.283	0.43	0.8408
C14:2	Tetradecadienoylcarnitine	acylcarnitines	glu_risk	0.695	0.426	1.134	0.1455	0.8408
C16	Hexadecanoylcarnitine [= Palmitoylcarnitine]	acylcarnitines	glu_risk	1.102	0.67	1.813	0.7007	0.8408
C18	Octadecanoylcarnitine [= Stearylcarnitine]	acylcarnitines	glu_risk	0.828	0.48	1.429	0.4976	0.8408
C18:1	Octadecenoylcarnitine [= Oleylcarnitine]	acylcarnitines	glu_risk	0.789	0.519	1.199	0.2665	0.8408
C18:2	Octadecadienoylcarnitine [= Linoleylcarnitine]	acylcarnitines	glu_risk	0.891	0.512	1.55	0.6827	0.8408
H1	Glucose	hexoses	glu_risk	70.027	12.148	403.674	<.0001	<.0001
lysoPC a C16:0	Lysophosphatidylcholine with acyl residue C16:0	Lysophosphatidylcholines	glu_risk	1.481	0.865	2.536	0.152	0.9898
lysoPC a C16:1	Lysophosphatidylcholine with acyl residue C16:1	Lysophosphatidylcholines	glu_risk	1.329	0.727	2.43	0.3562	0.9898
lysoPC a C17:0	Lysophosphatidylcholine with acyl residue C17:0	Lysophosphatidylcholines	glu_risk	1.13	0.641	1.991	0.6723	0.9898
lysoPC a C18:0	Lysophosphatidylcholine with acyl residue C18:0	Lysophosphatidylcholines	glu_risk	0.997	0.619	1.607	0.9898	0.9898
lysoPC a C18:1	Lysophosphatidylcholine with acyl residue C18:1	Lysophosphatidylcholines	glu_risk	0.794	0.464	1.36	0.4011	0.9898
lysoPC a C18:2	Lysophosphatidylcholine with acyl residue C18:2	Lysophosphatidylcholines	glu_risk	0.844	0.467	1.525	0.5751	0.9898
lysoPC a C20:3	Lysophosphatidylcholine with acyl residue C20:3	Lysophosphatidylcholines	glu_risk	1.242	0.75	2.056	0.399	0.9898
lysoPC a C20:4	Lysophosphatidylcholine with acyl residue C20:4	Lysophosphatidylcholines	glu_risk	1.057	0.684	1.633	0.8022	0.9898
lysoPC a C26:0	Lysophosphatidylcholine with acyl residue C26:0	Lysophosphatidylcholines	glu_risk	1.074	0.589	1.958	0.8151	0.9898
lysoPC a C28:0	Lysophosphatidylcholine with acyl residue C28:0	Lysophosphatidylcholines	glu_risk	0.951	0.593	1.525	0.8333	0.9898
lysoPC a C28:1	Lysophosphatidylcholine with acyl residue C28:1	Lysophosphatidylcholines	glu_risk	1.016	0.54	1.914	0.9596	0.9898
PC aa C28:1	Phosphatidylcholine with diacyl residue sum C28:1	Phosphatidylcholines-diacyl	glu_risk	1.056	0.609	1.829	0.8467	0.9287
PC aa C30:0	Phosphatidylcholine with diacyl residue sum C30:0	Phosphatidylcholines-diacyl	glu_risk	1.197	0.705	2.03	0.5056	0.9287
PC aa C32:0	Phosphatidylcholine with diacyl residue sum C32:0	Phosphatidylcholines-diacyl	glu_risk	0.881	0.534	1.453	0.6202	0.9287
PC aa C32:1	Phosphatidylcholine with diacyl residue sum C32:1	Phosphatidylcholines-diacyl	glu_risk	1.065	0.615	1.844	0.8223	0.9287
PC aa C32:2	Phosphatidylcholine with diacyl residue sum C32:2	Phosphatidylcholines-diacyl	glu_risk	1.391	0.797	2.427	0.2458	0.9287
PC aa C32:3	Phosphatidylcholine with diacyl residue sum C32:3	Phosphatidylcholines-diacyl	glu_risk	0.724	0.375	1.4	0.3376	0.9287
PC aa C34:1	Phosphatidylcholine with diacyl residue sum C34:1	Phosphatidylcholines-diacyl	glu_risk	0.869	0.489	1.545	0.6332	0.9287
PC aa C34:2	Phosphatidylcholine with diacyl residue sum C34:2	Phosphatidylcholines-diacyl	glu_risk	0.945	0.565	1.578	0.828	0.9287
PC aa C34:3	Phosphatidylcholine with diacyl residue sum C34:3	Phosphatidylcholines-diacyl	glu_risk	0.933	0.564	1.545	0.7883	0.9287
PC aa C34:4	Phosphatidylcholine with diacyl residue sum C34:4	Phosphatidylcholines-diacyl	glu_risk	1.236	0.74	2.065	0.4185	0.9287
PC aa C36:0	Phosphatidylcholine with diacyl residue sum C36:0	Phosphatidylcholines-diacyl	glu_risk	1.068	0.661	1.727	0.7874	0.9287
PC aa C36:1	Phosphatidylcholine with diacyl residue sum C36:1	Phosphatidylcholines-diacyl	glu_risk	0.775	0.464	1.293	0.3293	0.9287
PC aa C36:2	Phosphatidylcholine with diacyl residue sum C36:2	Phosphatidylcholines-diacyl	glu_risk	0.636	0.37	1.094	0.1021	0.9287
PC aa C36:3	Phosphatidylcholine with diacyl residue sum C36:3	Phosphatidylcholines-diacyl	glu_risk	0.915	0.534	1.568	0.7465	0.9287
PC aa C36:4	Phosphatidylcholine with diacyl residue sum C36:4	Phosphatidylcholines-diacyl	glu_risk	0.953	0.609	1.492	0.8338	0.9287
PC aa C36:5	Phosphatidylcholine with diacyl residue sum C36:5	Phosphatidylcholines-diacyl	glu_risk	1.402	0.856	2.297	0.1795	0.9287
PC aa C36:6	Phosphatidylcholine with diacyl residue sum C36:6	Phosphatidylcholines-diacyl	glu_risk	1.466	0.896	2.398	0.1278	0.9287
PC aa C38:0	Phosphatidylcholine with diacyl residue sum C38:0	Phosphatidylcholines-diacyl	glu_risk	0.749	0.43	1.307	0.3089	0.9287
PC aa C38:1	Phosphatidylcholine with diacyl residue sum C38:1	Phosphatidylcholines-diacyl	glu_risk	0.959	0.541	1.699	0.8851	0.9404
PC aa C38:3	Phosphatidylcholine with diacyl residue sum C38:3	Phosphatidylcholines-diacyl	glu_risk	1.272	0.745	2.171	0.3778	0.9287
PC aa C38:4	Phosphatidylcholine with diacyl residue sum C38:4	Phosphatidylcholines-diacyl	glu_risk	0.921	0.557	1.525	0.75	0.9287
PC aa C38:5	Phosphatidylcholine with diacyl residue sum C38:5	Phosphatidylcholines-diacyl	glu_risk	1.17	0.77	1.777	0.4623	0.9287
PC aa C38:6	Phosphatidylcholine with diacyl residue sum C38:6	Phosphatidylcholines-diacyl	glu_risk	1.187	0.691	2.038	0.535	0.9287
PC aa C40:2	Phosphatidylcholine with diacyl residue sum C40:2	Phosphatidylcholines-diacyl	glu_risk	0.926	0.577	1.486	0.7487	0.9287
PC aa C40:3	Phosphatidylcholine with diacyl residue sum C40:3	Phosphatidylcholines-diacyl	glu_risk	1.06	0.631	1.779	0.827	0.9287
PC aa C40:4	Phosphatidylcholine with diacyl residue sum C40:4	Phosphatidylcholines-diacyl	glu_risk	0.978	0.571	1.673	0.9347	0.9423
PC aa C40:5	Phosphatidylcholine with diacyl residue sum C40:5	Phosphatidylcholines-diacyl	glu_risk	1.181	0.641	2.175	0.5937	0.9287
PC aa C40:6	Phosphatidylcholine with diacyl residue sum C40:6	Phosphatidylcholines-diacyl	glu_risk	1.288	0.71	2.336	0.4057	0.9287
PC aa C42:0	Phosphatidylcholine with diacyl residue sum C42:0	Phosphatidylcholines-diacyl	glu_risk	0.817	0.439	1.522	0.5246	0.9287
PC aa C42:1	Phosphatidylcholine with diacyl residue sum C42:1	Phosphatidylcholines-diacyl	glu_risk	0.719	0.421	1.229	0.2281	0.9287
PC aa C42:2	Phosphatidylcholine with diacyl residue sum C42:2	Phosphatidylcholines-diacyl	glu_risk	1.15	0.732	1.807	0.5431	0.9287
PC aa C42:4	Phosphatidylcholine with diacyl residue sum C42:4	Phosphatidylcholines-diacyl	glu_risk	0.98	0.574	1.674	0.9423	0.9423
PC aa C42:5	Phosphatidylcholine with diacyl residue sum C42:5	Phosphatidylcholines-diacyl	glu_risk	1.281	0.76	2.158	0.3531	0.9287
PC aa C42:6	Phosphatidylcholine with diacyl residue sum C42:6	Phosphatidylcholines-diacyl	glu_risk	1.054	0.662	1.679	0.8234	0.9287
PC ae C30:0	Phosphatidylcholine with acyl-alkyl residue sum C30:0	Phosphatidylcholines-acyl-alkyl	glu_risk	1.014	0.628	1.639	0.9538	0.9809
PC ae C30:1	Phosphatidylcholine with acyl-alkyl residue sum C30:1	Phosphatidylcholines-acyl-alkyl	glu_risk	1.386	0.822	2.338	0.2207	0.6387
PC ae C32:1	Phosphatidylcholine with acyl-alkyl residue sum C32:1	Phosphatidylcholines-acyl-alkyl	glu_risk	0.73	0.433	1.232	0.2385	0.6387
PC ae C32:2	Phosphatidylcholine with acyl-alkyl residue sum C32:2	Phosphatidylcholines-acyl-alkyl	glu_risk	0.667	0.391	1.139	0.138	0.616
PC ae C34:0	Phosphatidylcholine with acyl-alkyl residue sum C34:0	Phosphatidylcholines-acyl-alkyl	glu_risk	0.725	0.41	1.279	0.2665	0.6395
PC ae C34:1	Phosphatidylcholine with acyl-alkyl residue sum C34:1	Phosphatidylcholines-acyl-alkyl	glu_risk	0.621	0.359	1.074	0.0883	0.5875
PC ae C34:2	Phosphatidylcholine with acyl-alkyl residue sum C34:2	Phosphatidylcholines-acyl-alkyl	glu_risk	0.503	0.274	0.922	0.0262	0.3275
PC ae C34:3	Phosphatidylcholine with acyl-alkyl residue sum C34:3	Phosphatidylcholines-acyl-alkyl	glu_risk	0.501	0.28	0.896	0.0199	0.3275
PC ae C36:0	Phosphatidylcholine with acyl-alkyl residue sum C36:0	Phosphatidylcholines-acyl-alkyl	glu_risk	0.635	0.371	1.087	0.0979	0.5875
PC ae C36:1	Phosphatidylcholine with acyl-alkyl residue sum C36:1	Phosphatidylcholines-acyl-alkyl	glu_risk	0.708	0.394	1.273	0.2484	0.6387
PC ae C36:2	Phosphatidylcholine with acyl-alkyl residue sum C36:2	Phosphatidylcholines-acyl-alkyl	glu_risk	0.615	0.31	1.22	0.1642	0.616
PC ae C36:3	Phosphatidylcholine with acyl-alkyl residue sum C36:3	Phosphatidylcholines-acyl-alkyl	glu_risk	0.506	0.276	0.927	0.0273	0.3275
PC ae C36:4	Phosphatidylcholine with acyl-alkyl residue sum C36:4	Phosphatidylcholines-acyl-alkyl	glu_risk	0.645	0.344	1.209	0.1711	0.616
PC ae C36:5	Phosphatidylcholine with acyl-alkyl residue sum C36:5	Phosphatidylcholines-acyl-alkyl	glu_risk	0.967	0.603	1.551	0.8897	0.9809
PC ae C38:0	Phosphatidylcholine with acyl-alkyl residue sum C38:0	Phosphatidylcholines-acyl-alkyl	glu_risk	1.179	0.72	1.93	0.5136	0.8038
PC ae C38:1	Phosphatidylcholine with acyl-alkyl residue sum C38:1	Phosphatidylcholines-acyl-alkyl	glu_risk	0.758	0.474	1.211	0.2462	0.6387
PC ae C38:2	Phosphatidylcholine with acyl-alkyl residue sum C38:2	Phosphatidylcholines-acyl-alkyl	glu_risk	0.598	0.334	1.071	0.0836	0.5875
PC ae C38:3	Phosphatidylcholine with acyl-alkyl residue sum C38:3	Phosphatidylcholines-acyl-alkyl	glu_risk	1.007	0.569	1.784	0.9809	0.9809
PC ae C38:4	Phosphatidylcholine with acyl-alkyl residue sum C38:4	Phosphatidylcholines-acyl-alkyl	glu_risk	0.757	0.394	1.456	0.4042	0.6918
PC ae C38:5	Phosphatidylcholine with acyl-alkyl residue sum C38:5	Phosphatidylcholines-acyl-alkyl	glu_risk	0.786	0.472	1.309	0.355	0.6918
PC ae C38:6	Phosphatidylcholine with acyl-alkyl residue sum C38:6	Phosphatidylcholines-acyl-alkyl	glu_risk	0.966	0.555	1.681	0.9035	0.9809
PC ae C40:1	Phosphatidylcholine with acyl-alkyl residue sum C40:1	Phosphatidylcholines-acyl-alkyl	glu_risk	0.87	0.523	1.445	0.5901	0.817
PC ae C40:2	Phosphatidylcholine with acyl-alkyl residue sum C40:2	Phosphatidylcholines-acyl-alkyl	glu_risk	0.839	0.445	1.58	0.5859	0.817
PC ae C40:3	Phosphatidylcholine with acyl-alkyl residue sum C40:3	Phosphatidylcholines-acyl-alkyl	glu_risk	0.764	0.429	1.361	0.361	0.6918
PC ae C40:4	Phosphatidylcholine with acyl-alkyl residue sum C40:4	Phosphatidylcholines-acyl-alkyl	glu_risk	0.815	0.495	1.343	0.4228	0.6918
PC ae C40:5	Phosphatidylcholine with acyl-alkyl residue sum C40:5	Phosphatidylcholines-acyl-alkyl	glu_risk	0.901	0.511	1.592	0.7204	0.8943
PC ae C40:6	Phosphatidylcholine with acyl-alkyl residue sum C40:6	Phosphatidylcholines-acyl-alkyl	glu_risk	0.869	0.458	1.65	0.6682	0.887
PC ae C42:1	Phosphatidylcholine with acyl-alkyl residue sum C42:1	Phosphatidylcholines-acyl-alkyl	glu_risk	0.959	0.562	1.636	0.8765	0.9809
PC ae C42:2	Phosphatidylcholine with acyl-alkyl residue sum C42:2	Phosphatidylcholines-acyl-alkyl	glu_risk	0.861	0.524	1.414	0.5542	0.817
PC ae C42:3	Phosphatidylcholine with acyl-alkyl residue sum C42:3	Phosphatidylcholines-acyl-alkyl	glu_risk	0.798	0.478	1.332	0.3887	0.6918
PC ae C42:4	Phosphatidylcholine with acyl-alkyl residue sum C42:4	Phosphatidylcholines-acyl-alkyl	glu_risk	0.913	0.583	1.43	0.6899	0.887
PC ae C42:5	Phosphatidylcholine with acyl-alkyl residue sum C42:5	Phosphatidylcholines-acyl-alkyl	glu_risk	0.741	0.484	1.132	0.1658	0.616
PC ae C44:3	Phosphatidylcholine with acyl-alkyl residue sum C44:3	Phosphatidylcholines-acyl-alkyl	glu_risk	0.933	0.529	1.646	0.8113	0.9736
PC ae C44:4	Phosphatidylcholine with acyl-alkyl residue sum C44:4	Phosphatidylcholines-acyl-alkyl	glu_risk	0.989	0.591	1.655	0.9657	0.9809
PC ae C44:5	Phosphatidylcholine with acyl-alkyl residue sum C44:5	Phosphatidylcholines-acyl-alkyl	glu_risk	0.804	0.506	1.277	0.3547	0.6918
PC ae C44:6	Phosphatidylcholine with acyl-alkyl residue sum C44:6	Phosphatidylcholines-acyl-alkyl	glu_risk	0.789	0.461	1.353	0.39	0.6918
SM (OH) C14:1	Hydroxysphingomyelin with acyl residue sum C14:1	Sphingomyelins	glu_risk	0.898	0.538	1.499	0.6798	0.8698
SM (OH) C16:1	Hydroxysphingomyelin with acyl residue sum C16:1	Sphingomyelins	glu_risk	0.784	0.455	1.349	0.3788	0.8698
SM (OH) C22:1	Hydroxysphingomyelin with acyl residue sum C22:1	Sphingomyelins	glu_risk	1.12	0.619	2.024	0.7085	0.8698
SM (OH) C22:2	Hydroxysphingomyelin with acyl residue sum C22:2	Sphingomyelins	glu_risk	0.921	0.442	1.916	0.8248	0.8698
SM (OH) C24:1	Hydroxysphingomyelin with acyl residue sum C24:1	Sphingomyelins	glu_risk	0.84	0.485	1.455	0.5334	0.8698
SM C16:0	Sphingomyelin with acyl residue sum C16:0	Sphingomyelins	glu_risk	0.722	0.418	1.248	0.2434	0.8698
SM C16:1	Sphingomyelin with acyl residue sum C16:1	Sphingomyelins	glu_risk	0.958	0.572	1.604	0.8698	0.8698
SM C18:0	Sphingomyelin with acyl residue sum C18:0	Sphingomyelins	glu_risk	0.938	0.506	1.737	0.8385	0.8698
SM C18:1	Sphingomyelin with acyl residue sum C18:1	Sphingomyelins	glu_risk	0.897	0.491	1.64	0.7236	0.8698
SM C20:2	Sphingomyelin with acyl residue sum C20:2	Sphingomyelins	glu_risk	0.782	0.412	1.485	0.4522	0.8698
SM C24:0	Sphingomyelin with acyl residue sum C24:0	Sphingomyelins	glu_risk	1.208	0.719	2.031	0.4751	0.8698
SM C24:1	Sphingomyelin with acyl residue sum C24:1	Sphingomyelins	glu_risk	0.848	0.504	1.428	0.5351	0.8698
SM C26:0	Sphingomyelin with acyl residue sum C26:0	Sphingomyelins	glu_risk	0.916	0.5	1.678	0.7757	0.8698
SM C26:1	Sphingomyelin with acyl residue sum C26:1	Sphingomyelins	glu_risk	0.941	0.566	1.565	0.8145	0.8698
CA	Cholic Acid	Bile Acids	glu_risk	1.039	0.726	1.485	0.8355	0.9991
CDCA	Chenodeoxycholic Acid	Bile Acids	glu_risk	1.231	0.759	1.997	0.3997	0.7024
DCA	Deoxycholic Acid	Bile Acids	glu_risk	0.961	0.637	1.45	0.851	0.9991
GCA	Glycocholic Acid	Bile Acids	glu_risk	0.725	0.428	1.229	0.2324	0.7024
GCDCA	Glycochenodeoxycholic Acid	Bile Acids	glu_risk	0.769	0.467	1.267	0.3028	0.7024
GDCA	Glycodeoxycholic Acid	Bile Acids	glu_risk	1.011	0.718	1.425	0.9492	0.9991
GUDCA	Glycoursodeoxycholic Acid	Bile Acids	glu_risk	0.535	0.305	0.937	0.0288	0.2879
TCA	Taurocholic Acid	Bile Acids	glu_risk	0.826	0.591	1.154	0.2629	0.7024
TCDCA	Taurochenodeoxycholic Acid	Bile Acids	glu_risk	1	0.667	1.499	0.9991	0.9991
TDCA	Taurodeoxycholic Acid	Bile Acids	glu_risk	0.861	0.599	1.239	0.4214	0.7024
c-C18:1w9	Oleic acid	Free Fatty Acid	glu_risk	0.984	0.553	1.753	0.9576	0.9576
c-C18:2w6	Linoleic acid	Free Fatty Acid	glu_risk	1.068	0.663	1.719	0.7879	0.9576
c-C20:1w9	cis-11-Eicosenoic acid	Free Fatty Acid	glu_risk	1.042	0.664	1.635	0.8594	0.9576
c-C20:2w6	cis-11,14-Eicosadienoic acid	Free Fatty Acid	glu_risk	1.112	0.723	1.711	0.6292	0.9576
c-C20:3w6	cis-8,11,14-Eicosatrienoic acid	Free Fatty Acid	glu_risk	1.95	1.018	3.735	0.044	0.3053
c-C20:4w6	Arachidonic acid	Free Fatty Acid	glu_risk	1.517	0.899	2.561	0.1189	0.317
c-C20:5w3 (EPA)	Eicosapentaenoic acid	Free Fatty Acid	glu_risk	1.293	0.858	1.948	0.2194	0.4389
c-C22:6w3 (DHA)	cis-4,7,10,13,16,19-docosahexaenoic acid	Free Fatty Acid	glu_risk	1.608	0.951	2.718	0.0763	0.3053
N-C16:0-Cer		Ceramides	glu_risk	0.917	0.595	1.413	0.6939	0.939
N-C18:0-Cer		Ceramides	glu_risk	1.036	0.606	1.772	0.8969	0.939
N-C20:0-Cer		Ceramides	glu_risk	1.239	0.73	2.103	0.4271	0.939
N-C22:0-Cer		Ceramides	glu_risk	1.299	0.769	2.192	0.3277	0.939
N-C23:0-Cer		Ceramides	glu_risk	1.162	0.663	2.036	0.6005	0.939
N-C24:0-Cer		Ceramides	glu_risk	1.209	0.684	2.137	0.5146	0.939
N-C24:0-Cer(2H)		Ceramides	glu_risk	0.979	0.618	1.553	0.9296	0.939
N-C24:1-Cer		Ceramides	glu_risk	1.033	0.639	1.669	0.8959	0.939
N-C25:0-Cer		Ceramides	glu_risk	1.022	0.581	1.799	0.939	0.939
N-C26:1-Cer		Ceramides	glu_risk	1.15	0.748	1.768	0.5249	0.939
Supp Table 6b. Covariate-adjusted Fasting Glucose (GLU) Associations in TMCS. symbol: Metabolite symbol; fullname: Metabolite fullname; category: Metabolite category; yvar: association tested; OddsRatioEstimate: odds ratio estimate; Lower95CIofOddsRatio: lower bound of a 95% confidence interval; Upper95CIofOddsRato: lower bound of a 95% confidence interval; Pvalue: p-value; FDRadjustedpvalue: Fal…

## Sheet: HDL
symbol	fullname	category	yvar	OddsRatioEstimate	Lower95CIofOddsRatio	Upper95CIofOddsRatio	Pvalue	FDRadjustedpvalue
Ala	Alanine	Amino acids	hdl_risk	0.996	0.492	2.018	0.9916	0.9916
Arg	Arginine	Amino acids	hdl_risk	1.256	0.663	2.379	0.4849	0.7135
Asn	Asparagine	Amino acids	hdl_risk	0.736	0.389	1.391	0.3452	0.7135
Asp	Aspartate	Amino acids	hdl_risk	1.005	0.559	1.806	0.9871	0.9916
Cit	Citrulline	Amino acids	hdl_risk	0.79	0.434	1.439	0.4412	0.7135
Gln	Glutamine	Amino acids	hdl_risk	1.136	0.633	2.039	0.6703	0.782
Glu	Glutamate	Amino acids	hdl_risk	1.415	0.743	2.695	0.2914	0.7135
Gly	Glycine	Amino acids	hdl_risk	0.802	0.435	1.477	0.4785	0.7135
His	Histidine	Amino acids	hdl_risk	0.988	0.568	1.718	0.966	0.9916
Ile	Isoleucine	Amino acids	hdl_risk	1.312	0.681	2.528	0.4173	0.7135
Leu	Leucine	Amino acids	hdl_risk	1.239	0.622	2.469	0.5415	0.7135
Lys	Lysine	Amino acids	hdl_risk	1.505	0.767	2.952	0.2344	0.7135
Met	Methionine	Amino acids	hdl_risk	1.236	0.64	2.387	0.5276	0.7135
Orn	Ornithine	Amino acids	hdl_risk	1.625	0.877	3.013	0.1232	0.7135
Phe	Phenylalanine	Amino acids	hdl_risk	1.592	0.898	2.821	0.1112	0.7135
Pro	Proline	Amino acids	hdl_risk	1.271	0.661	2.446	0.4725	0.7135
Ser	Serine	Amino acids	hdl_risk	1.133	0.682	1.881	0.6295	0.7776
Thr	Threonine	Amino acids	hdl_risk	1.229	0.632	2.393	0.5436	0.7135
Trp	Tryptophan	Amino acids	hdl_risk	1.501	0.77	2.928	0.2329	0.7135
Tyr	Tyrosine	Amino acids	hdl_risk	1.622	0.921	2.857	0.0937	0.7135
Val	Valine	Amino acids	hdl_risk	1.287	0.712	2.327	0.4028	0.7135
ADMA	Asymmetric dimethylarginine	Biogenic amines	hdl_risk	0.958	0.525	1.751	0.8903	0.8903
alpha-AAA	alpha-Aminoadipic acid	Biogenic amines	hdl_risk	1.657	0.807	3.401	0.1685	0.337
Creatinine	Creatinine	Biogenic amines	hdl_risk	0.706	0.284	1.758	0.4546	0.563
Kyn	Kynurenine	Biogenic amines	hdl_risk	1.822	0.962	3.453	0.0658	0.337
Met-SO	Methionine-Sulfoxide	Biogenic amines	hdl_risk	1.339	0.769	2.332	0.3023	0.5038
Sarcosine	Sarcosine	Biogenic amines	hdl_risk	0.819	0.453	1.478	0.5067	0.563
SDMA	Symmetric dimethylarginine	Biogenic amines	hdl_risk	0.571	0.284	1.148	0.1157	0.337
Serotonin	Serotonin	Biogenic amines	hdl_risk	0.664	0.373	1.181	0.1638	0.337
t4-OH-Pro	trans-4-Hydroxyproline	Biogenic amines	hdl_risk	1.267	0.741	2.166	0.3878	0.554
Taurine	Taurine	Biogenic amines	hdl_risk	1.514	0.847	2.704	0.1615	0.337
C0	Carnitine (free)	acylcarnitines	hdl_risk	1.15	0.592	2.232	0.6799	0.7432
C2	Acetylcarnitine	acylcarnitines	hdl_risk	0.592	0.323	1.085	0.0899	0.5706
C3	Propionylcarnitine	acylcarnitines	hdl_risk	0.951	0.507	1.784	0.8753	0.8753
C4	Butyrylcarnitine / Isobutyrylcarnitine	acylcarnitines	hdl_risk	1.351	0.684	2.67	0.3866	0.6628
C5	Isovalerylcarnitine / 2-Methylbutyrylcarnitine / Valerylcarnitine	acylcarnitines	hdl_risk	1.292	0.599	2.789	0.5139	0.7033
C10	Decanoylcarnitine [= Caprylcarnitine]	acylcarnitines	hdl_risk	0.746	0.424	1.312	0.3094	0.6628
C14:1	Tetradecenoylcarnitine [= Myristoleylcarnitine]	acylcarnitines	hdl_risk	0.644	0.384	1.08	0.0951	0.5706
C14:2	Tetradecadienoylcarnitine	acylcarnitines	hdl_risk	0.681	0.385	1.205	0.1869	0.6628
C16	Hexadecanoylcarnitine [= Palmitoylcarnitine]	acylcarnitines	hdl_risk	0.835	0.477	1.462	0.5275	0.7033
C18	Octadecanoylcarnitine [= Stearylcarnitine]	acylcarnitines	hdl_risk	0.761	0.415	1.394	0.3761	0.6628
C18:1	Octadecenoylcarnitine [= Oleylcarnitine]	acylcarnitines	hdl_risk	0.798	0.499	1.276	0.3463	0.6628
C18:2	Octadecadienoylcarnitine [= Linoleylcarnitine]	acylcarnitines	hdl_risk	0.88	0.477	1.623	0.6813	0.7432
H1	Glucose	hexoses	hdl_risk	1.025	0.614	1.71	0.9255	0.9255
lysoPC a C16:0	Lysophosphatidylcholine with acyl residue C16:0	Lysophosphatidylcholines	hdl_risk	0.996	0.564	1.758	0.9887	0.9887
lysoPC a C16:1	Lysophosphatidylcholine with acyl residue C16:1	Lysophosphatidylcholines	hdl_risk	0.888	0.454	1.736	0.7274	0.8002
lysoPC a C17:0	Lysophosphatidylcholine with acyl residue C17:0	Lysophosphatidylcholines	hdl_risk	1.181	0.652	2.14	0.5834	0.8002
lysoPC a C18:0	Lysophosphatidylcholine with acyl residue C18:0	Lysophosphatidylcholines	hdl_risk	0.824	0.492	1.38	0.4615	0.8002
lysoPC a C18:1	Lysophosphatidylcholine with acyl residue C18:1	Lysophosphatidylcholines	hdl_risk	0.722	0.389	1.339	0.3012	0.6627
lysoPC a C18:2	Lysophosphatidylcholine with acyl residue C18:2	Lysophosphatidylcholines	hdl_risk	0.504	0.247	1.028	0.0595	0.6544
lysoPC a C20:3	Lysophosphatidylcholine with acyl residue C20:3	Lysophosphatidylcholines	hdl_risk	1.108	0.638	1.925	0.7157	0.8002
lysoPC a C20:4	Lysophosphatidylcholine with acyl residue C20:4	Lysophosphatidylcholines	hdl_risk	1.118	0.688	1.816	0.6528	0.8002
lysoPC a C26:0	Lysophosphatidylcholine with acyl residue C26:0	Lysophosphatidylcholines	hdl_risk	0.668	0.324	1.375	0.2735	0.6627
lysoPC a C28:0	Lysophosphatidylcholine with acyl residue C28:0	Lysophosphatidylcholines	hdl_risk	0.659	0.384	1.131	0.1302	0.6627
lysoPC a C28:1	Lysophosphatidylcholine with acyl residue C28:1	Lysophosphatidylcholines	hdl_risk	0.666	0.326	1.358	0.2635	0.6627
PC aa C28:1	Phosphatidylcholine with diacyl residue sum C28:1	Phosphatidylcholines-diacyl	hdl_risk	0.55	0.291	1.04	0.066	0.1633
PC aa C30:0	Phosphatidylcholine with diacyl residue sum C30:0	Phosphatidylcholines-diacyl	hdl_risk	0.526	0.264	1.047	0.0673	0.1633
PC aa C32:0	Phosphatidylcholine with diacyl residue sum C32:0	Phosphatidylcholines-diacyl	hdl_risk	0.382	0.18	0.808	0.0118	0.101
PC aa C32:1	Phosphatidylcholine with diacyl residue sum C32:1	Phosphatidylcholines-diacyl	hdl_risk	0.869	0.445	1.697	0.6802	0.7982
PC aa C32:2	Phosphatidylcholine with diacyl residue sum C32:2	Phosphatidylcholines-diacyl	hdl_risk	0.52	0.26	1.039	0.064	0.1633
PC aa C32:3	Phosphatidylcholine with diacyl residue sum C32:3	Phosphatidylcholines-diacyl	hdl_risk	0.481	0.22	1.053	0.0671	0.1633
PC aa C34:1	Phosphatidylcholine with diacyl residue sum C34:1	Phosphatidylcholines-diacyl	hdl_risk	0.878	0.449	1.717	0.7029	0.7982
PC aa C34:2	Phosphatidylcholine with diacyl residue sum C34:2	Phosphatidylcholines-diacyl	hdl_risk	0.441	0.224	0.869	0.0181	0.101
PC aa C34:3	Phosphatidylcholine with diacyl residue sum C34:3	Phosphatidylcholines-diacyl	hdl_risk	0.523	0.263	1.041	0.0648	0.1633
PC aa C34:4	Phosphatidylcholine with diacyl residue sum C34:4	Phosphatidylcholines-diacyl	hdl_risk	0.841	0.468	1.51	0.5617	0.7958
PC aa C36:0	Phosphatidylcholine with diacyl residue sum C36:0	Phosphatidylcholines-diacyl	hdl_risk	0.543	0.299	0.987	0.0451	0.1633
PC aa C36:1	Phosphatidylcholine with diacyl residue sum C36:1	Phosphatidylcholines-diacyl	hdl_risk	0.779	0.427	1.421	0.4152	0.6472
PC aa C36:2	Phosphatidylcholine with diacyl residue sum C36:2	Phosphatidylcholines-diacyl	hdl_risk	0.447	0.231	0.867	0.0172	0.101
PC aa C36:3	Phosphatidylcholine with diacyl residue sum C36:3	Phosphatidylcholines-diacyl	hdl_risk	0.768	0.405	1.456	0.4188	0.6472
PC aa C36:4	Phosphatidylcholine with diacyl residue sum C36:4	Phosphatidylcholines-diacyl	hdl_risk	1.019	0.604	1.72	0.9439	0.9594
PC aa C36:5	Phosphatidylcholine with diacyl residue sum C36:5	Phosphatidylcholines-diacyl	hdl_risk	0.877	0.515	1.491	0.6271	0.7982
PC aa C36:6	Phosphatidylcholine with diacyl residue sum C36:6	Phosphatidylcholines-diacyl	hdl_risk	0.776	0.455	1.326	0.3537	0.6329
PC aa C38:0	Phosphatidylcholine with diacyl residue sum C38:0	Phosphatidylcholines-diacyl	hdl_risk	0.366	0.172	0.778	0.009	0.101
PC aa C38:1	Phosphatidylcholine with diacyl residue sum C38:1	Phosphatidylcholines-diacyl	hdl_risk	0.417	0.199	0.875	0.0208	0.101
PC aa C38:3	Phosphatidylcholine with diacyl residue sum C38:3	Phosphatidylcholines-diacyl	hdl_risk	1.119	0.626	2	0.7043	0.7982
PC aa C38:4	Phosphatidylcholine with diacyl residue sum C38:4	Phosphatidylcholines-diacyl	hdl_risk	1.284	0.734	2.246	0.3813	0.6472
PC aa C38:5	Phosphatidylcholine with diacyl residue sum C38:5	Phosphatidylcholines-diacyl	hdl_risk	1.012	0.645	1.588	0.9594	0.9594
PC aa C38:6	Phosphatidylcholine with diacyl residue sum C38:6	Phosphatidylcholines-diacyl	hdl_risk	0.583	0.3	1.131	0.1104	0.2502
PC aa C40:2	Phosphatidylcholine with diacyl residue sum C40:2	Phosphatidylcholines-diacyl	hdl_risk	0.638	0.355	1.146	0.1329	0.2658
PC aa C40:3	Phosphatidylcholine with diacyl residue sum C40:3	Phosphatidylcholines-diacyl	hdl_risk	0.612	0.323	1.159	0.1317	0.2658
PC aa C40:4	Phosphatidylcholine with diacyl residue sum C40:4	Phosphatidylcholines-diacyl	hdl_risk	1.016	0.562	1.837	0.9579	0.9594
PC aa C40:5	Phosphatidylcholine with diacyl residue sum C40:5	Phosphatidylcholines-diacyl	hdl_risk	1.082	0.55	2.131	0.8192	0.8985
PC aa C40:6	Phosphatidylcholine with diacyl residue sum C40:6	Phosphatidylcholines-diacyl	hdl_risk	0.878	0.454	1.7	0.6996	0.7982
PC aa C42:0	Phosphatidylcholine with diacyl residue sum C42:0	Phosphatidylcholines-diacyl	hdl_risk	0.383	0.174	0.842	0.017	0.101
PC aa C42:1	Phosphatidylcholine with diacyl residue sum C42:1	Phosphatidylcholines-diacyl	hdl_risk	0.449	0.234	0.862	0.0161	0.101
PC aa C42:2	Phosphatidylcholine with diacyl residue sum C42:2	Phosphatidylcholines-diacyl	hdl_risk	0.877	0.527	1.458	0.6117	0.7982
PC aa C42:4	Phosphatidylcholine with diacyl residue sum C42:4	Phosphatidylcholines-diacyl	hdl_risk	0.543	0.29	1.019	0.0573	0.1633
PC aa C42:5	Phosphatidylcholine with diacyl residue sum C42:5	Phosphatidylcholines-diacyl	hdl_risk	0.696	0.387	1.253	0.2271	0.429
PC aa C42:6	Phosphatidylcholine with diacyl residue sum C42:6	Phosphatidylcholines-diacyl	hdl_risk	0.849	0.514	1.402	0.5222	0.772
PC ae C30:0	Phosphatidylcholine with acyl-alkyl residue sum C30:0	Phosphatidylcholines-acyl-alkyl	hdl_risk	0.492	0.264	0.918	0.0258	0.0808
PC ae C30:1	Phosphatidylcholine with acyl-alkyl residue sum C30:1	Phosphatidylcholines-acyl-alkyl	hdl_risk	0.806	0.461	1.409	0.4493	0.5578
PC ae C32:1	Phosphatidylcholine with acyl-alkyl residue sum C32:1	Phosphatidylcholines-acyl-alkyl	hdl_risk	0.417	0.213	0.816	0.0107	0.0483
PC ae C32:2	Phosphatidylcholine with acyl-alkyl residue sum C32:2	Phosphatidylcholines-acyl-alkyl	hdl_risk	0.448	0.233	0.861	0.016	0.064
PC ae C34:0	Phosphatidylcholine with acyl-alkyl residue sum C34:0	Phosphatidylcholines-acyl-alkyl	hdl_risk	0.976	0.541	1.762	0.9353	0.962
PC ae C34:1	Phosphatidylcholine with acyl-alkyl residue sum C34:1	Phosphatidylcholines-acyl-alkyl	hdl_risk	0.522	0.277	0.983	0.0442	0.0936
PC ae C34:2	Phosphatidylcholine with acyl-alkyl residue sum C34:2	Phosphatidylcholines-acyl-alkyl	hdl_risk	0.27	0.12	0.606	0.0015	0.0263
PC ae C34:3	Phosphatidylcholine with acyl-alkyl residue sum C34:3	Phosphatidylcholines-acyl-alkyl	hdl_risk	0.235	0.099	0.56	0.0011	0.0263
PC ae C36:0	Phosphatidylcholine with acyl-alkyl residue sum C36:0	Phosphatidylcholines-acyl-alkyl	hdl_risk	0.886	0.503	1.562	0.6763	0.7854
PC ae C36:1	Phosphatidylcholine with acyl-alkyl residue sum C36:1	Phosphatidylcholines-acyl-alkyl	hdl_risk	0.918	0.5	1.685	0.7826	0.8637
PC ae C36:2	Phosphatidylcholine with acyl-alkyl residue sum C36:2	Phosphatidylcholines-acyl-alkyl	hdl_risk	0.43	0.196	0.944	0.0353	0.0808
PC ae C36:3	Phosphatidylcholine with acyl-alkyl residue sum C36:3	Phosphatidylcholines-acyl-alkyl	hdl_risk	0.314	0.148	0.668	0.0026	0.0263
PC ae C36:4	Phosphatidylcholine with acyl-alkyl residue sum C36:4	Phosphatidylcholines-acyl-alkyl	hdl_risk	0.569	0.275	1.178	0.1291	0.1936
PC ae C36:5	Phosphatidylcholine with acyl-alkyl residue sum C36:5	Phosphatidylcholines-acyl-alkyl	hdl_risk	0.643	0.348	1.187	0.1579	0.2273
PC ae C38:0	Phosphatidylcholine with acyl-alkyl residue sum C38:0	Phosphatidylcholines-acyl-alkyl	hdl_risk	0.544	0.296	1.001	0.0502	0.1004
PC ae C38:1	Phosphatidylcholine with acyl-alkyl residue sum C38:1	Phosphatidylcholines-acyl-alkyl	hdl_risk	0.759	0.449	1.28	0.3008	0.3868
PC ae C38:2	Phosphatidylcholine with acyl-alkyl residue sum C38:2	Phosphatidylcholines-acyl-alkyl	hdl_risk	0.304	0.139	0.666	0.0029	0.0263
PC ae C38:3	Phosphatidylcholine with acyl-alkyl residue sum C38:3	Phosphatidylcholines-acyl-alkyl	hdl_risk	0.859	0.455	1.621	0.6385	0.7662
PC ae C38:4	Phosphatidylcholine with acyl-alkyl residue sum C38:4	Phosphatidylcholines-acyl-alkyl	hdl_risk	0.909	0.448	1.845	0.7917	0.8637
PC ae C38:5	Phosphatidylcholine with acyl-alkyl residue sum C38:5	Phosphatidylcholines-acyl-alkyl	hdl_risk	0.618	0.337	1.134	0.1206	0.1887
PC ae C38:6	Phosphatidylcholine with acyl-alkyl residue sum C38:6	Phosphatidylcholines-acyl-alkyl	hdl_risk	0.563	0.284	1.117	0.1002	0.164
PC ae C40:1	Phosphatidylcholine with acyl-alkyl residue sum C40:1	Phosphatidylcholines-acyl-alkyl	hdl_risk	0.377	0.188	0.754	0.0059	0.0368
PC ae C40:2	Phosphatidylcholine with acyl-alkyl residue sum C40:2	Phosphatidylcholines-acyl-alkyl	hdl_risk	0.653	0.325	1.313	0.2317	0.309
PC ae C40:3	Phosphatidylcholine with acyl-alkyl residue sum C40:3	Phosphatidylcholines-acyl-alkyl	hdl_risk	0.523	0.267	1.023	0.0581	0.1101
PC ae C40:4	Phosphatidylcholine with acyl-alkyl residue sum C40:4	Phosphatidylcholines-acyl-alkyl	hdl_risk	0.956	0.553	1.652	0.8709	0.9221
PC ae C40:5	Phosphatidylcholine with acyl-alkyl residue sum C40:5	Phosphatidylcholines-acyl-alkyl	hdl_risk	0.987	0.53	1.839	0.9676	0.9676
PC ae C40:6	Phosphatidylcholine with acyl-alkyl residue sum C40:6	Phosphatidylcholines-acyl-alkyl	hdl_risk	0.647	0.318	1.316	0.2294	0.309
PC ae C42:1	Phosphatidylcholine with acyl-alkyl residue sum C42:1	Phosphatidylcholines-acyl-alkyl	hdl_risk	0.586	0.316	1.087	0.09	0.1542
PC ae C42:2	Phosphatidylcholine with acyl-alkyl residue sum C42:2	Phosphatidylcholines-acyl-alkyl	hdl_risk	0.593	0.331	1.065	0.0801	0.1442
PC ae C42:3	Phosphatidylcholine with acyl-alkyl residue sum C42:3	Phosphatidylcholines-acyl-alkyl	hdl_risk	0.381	0.191	0.76	0.0061	0.0368
PC ae C42:4	Phosphatidylcholine with acyl-alkyl residue sum C42:4	Phosphatidylcholines-acyl-alkyl	hdl_risk	0.498	0.277	0.894	0.0195	0.0701
PC ae C42:5	Phosphatidylcholine with acyl-alkyl residue sum C42:5	Phosphatidylcholines-acyl-alkyl	hdl_risk	0.593	0.364	0.966	0.0359	0.0808
PC ae C44:3	Phosphatidylcholine with acyl-alkyl residue sum C44:3	Phosphatidylcholines-acyl-alkyl	hdl_risk	0.484	0.247	0.95	0.035	0.0808
PC ae C44:4	Phosphatidylcholine with acyl-alkyl residue sum C44:4	Phosphatidylcholines-acyl-alkyl	hdl_risk	0.388	0.188	0.799	0.0102	0.0483
PC ae C44:5	Phosphatidylcholine with acyl-alkyl residue sum C44:5	Phosphatidylcholines-acyl-alkyl	hdl_risk	0.521	0.29	0.934	0.0285	0.0808
PC ae C44:6	Phosphatidylcholine with acyl-alkyl residue sum C44:6	Phosphatidylcholines-acyl-alkyl	hdl_risk	0.481	0.244	0.946	0.0339	0.0808
SM (OH) C14:1	Hydroxysphingomyelin with acyl residue sum C14:1	Sphingomyelins	hdl_risk	0.522	0.284	0.96	0.0364	0.1016
SM (OH) C16:1	Hydroxysphingomyelin with acyl residue sum C16:1	Sphingomyelins	hdl_risk	0.54	0.291	1.002	0.0508	0.1016
SM (OH) C22:1	Hydroxysphingomyelin with acyl residue sum C22:1	Sphingomyelins	hdl_risk	0.76	0.393	1.468	0.4136	0.4136
SM (OH) C22:2	Hydroxysphingomyelin with acyl residue sum C22:2	Sphingomyelins	hdl_risk	0.506	0.22	1.161	0.1079	0.181
SM (OH) C24:1	Hydroxysphingomyelin with acyl residue sum C24:1	Sphingomyelins	hdl_risk	0.683	0.364	1.281	0.2345	0.2984
SM C16:0	Sphingomyelin with acyl residue sum C16:0	Sphingomyelins	hdl_risk	0.282	0.136	0.583	0.0006	0.009
SM C16:1	Sphingomyelin with acyl residue sum C16:1	Sphingomyelins	hdl_risk	0.389	0.195	0.775	0.0073	0.0341
SM C18:0	Sphingomyelin with acyl residue sum C18:0	Sphingomyelins	hdl_risk	0.481	0.233	0.992	0.0476	0.1016
SM C18:1	Sphingomyelin with acyl residue sum C18:1	Sphingomyelins	hdl_risk	0.576	0.287	1.153	0.1194	0.181
SM C20:2	Sphingomyelin with acyl residue sum C20:2	Sphingomyelins	hdl_risk	0.703	0.317	1.56	0.3861	0.4136
SM C24:0	Sphingomyelin with acyl residue sum C24:0	Sphingomyelins	hdl_risk	0.631	0.348	1.144	0.1293	0.181
SM C24:1	Sphingomyelin with acyl residue sum C24:1	Sphingomyelins	hdl_risk	0.366	0.183	0.73	0.0043	0.0303
SM C26:0	Sphingomyelin with acyl residue sum C26:0	Sphingomyelins	hdl_risk	0.747	0.384	1.455	0.3918	0.4136
SM C26:1	Sphingomyelin with acyl residue sum C26:1	Sphingomyelins	hdl_risk	0.513	0.266	0.99	0.0465	0.1016
CA	Cholic Acid	Bile Acids	hdl_risk	0.869	0.552	1.367	0.543	0.6787
CDCA	Chenodeoxycholic Acid	Bile Acids	hdl_risk	0.799	0.449	1.422	0.4451	0.6685
DCA	Deoxycholic Acid	Bile Acids	hdl_risk	1.052	0.686	1.613	0.8172	0.8172
GCA	Glycocholic Acid	Bile Acids	hdl_risk	0.567	0.283	1.137	0.1099	0.4321
GCDCA	Glycochenodeoxycholic Acid	Bile Acids	hdl_risk	0.814	0.477	1.39	0.4509	0.6685
GDCA	Glycodeoxycholic Acid	Bile Acids	hdl_risk	0.738	0.482	1.129	0.1617	0.4321
GUDCA	Glycoursodeoxycholic Acid	Bile Acids	hdl_risk	0.676	0.385	1.187	0.1729	0.4321
TCA	Taurocholic Acid	Bile Acids	hdl_risk	0.694	0.442	1.09	0.1127	0.4321
TCDCA	Taurochenodeoxycholic Acid	Bile Acids	hdl_risk	0.836	0.515	1.357	0.468	0.6685
TDCA	Taurodeoxycholic Acid	Bile Acids	hdl_risk	0.913	0.615	1.355	0.6503	0.7225
c-C18:1w9	Oleic acid	Free Fatty Acid	hdl_risk	0.815	0.425	1.562	0.5375	0.8513
c-C18:2w6	Linoleic acid	Free Fatty Acid	hdl_risk	0.861	0.51	1.455	0.5768	0.8513
c-C20:1w9	cis-11-Eicosenoic acid	Free Fatty Acid	hdl_risk	0.568	0.319	1.01	0.054	0.4319
c-C20:2w6	cis-11,14-Eicosadienoic acid	Free Fatty Acid	hdl_risk	0.966	0.603	1.549	0.8871	0.8871
c-C20:3w6	cis-8,11,14-Eicosatrienoic acid	Free Fatty Acid	hdl_risk	1.176	0.598	2.313	0.6385	0.8513
c-C20:4w6	Arachidonic acid	Free Fatty Acid	hdl_risk	0.94	0.548	1.612	0.8225	0.8871
c-C20:5w3 (EPA)	Eicosapentaenoic acid	Free Fatty Acid	hdl_risk	0.806	0.507	1.283	0.3639	0.8513
c-C22:6w3 (DHA)	cis-4,7,10,13,16,19-docosahexaenoic acid	Free Fatty Acid	hdl_risk	0.712	0.4	1.269	0.2492	0.8513
N-C16:0-Cer		Ceramides	hdl_risk	0.561	0.331	0.95	0.0317	0.3166
N-C18:0-Cer		Ceramides	hdl_risk	0.747	0.397	1.404	0.3642	0.7283
N-C20:0-Cer		Ceramides	hdl_risk	0.917	0.499	1.686	0.7803	0.7803
N-C22:0-Cer		Ceramides	hdl_risk	0.7	0.384	1.274	0.2426	0.7283
N-C23:0-Cer		Ceramides	hdl_risk	0.881	0.468	1.658	0.6937	0.7803
N-C24:0-Cer		Ceramides	hdl_risk	0.705	0.362	1.376	0.3058	0.7283
N-C24:0-Cer(2H)		Ceramides	hdl_risk	1.14	0.689	1.886	0.6111	0.7803
N-C24:1-Cer		Ceramides	hdl_risk	0.633	0.348	1.152	0.1344	0.6721
N-C25:0-Cer		Ceramides	hdl_risk	0.898	0.482	1.673	0.7355	0.7803
N-C26:1-Cer		Ceramides	hdl_risk	1.101	0.689	1.761	0.687	0.7803
Supp Table 6c. Covariate-adjusted High Density Lipoprotein (HDL) Associations in TMCS. symbol: Metabolite symbol; fullname: Metabolite fullname; category: Metabolite category; yvar: association tested; OddsRatioEstimate: odds ratio estimate; Lower95CIofOddsRatio: lower bound of a 95% confidence interval; Upper95CIofOddsRato: lower bound of a 95% confidence interval; Pvalue: p-value; FDRadjustedpv…

## Sheet: TRIG
symbol	fullname	category	yvar	OddsRatioEstimate	Lower95CIofOddsRatio	Upper95CIofOddsRatio	Pvalue	FDRadjustedpvalue
Ala	Alanine	Amino acids	trig_risk	1.744	0.902	3.372	0.0981	0.2942
Arg	Arginine	Amino acids	trig_risk	1.084	0.603	1.947	0.7875	0.8481
Asn	Asparagine	Amino acids	trig_risk	0.489	0.259	0.923	0.0272	0.1956
Asp	Aspartate	Amino acids	trig_risk	0.988	0.565	1.728	0.9662	0.9662
Cit	Citrulline	Amino acids	trig_risk	0.685	0.383	1.225	0.2019	0.3662
Gln	Glutamine	Amino acids	trig_risk	0.692	0.39	1.228	0.2081	0.3662
Glu	Glutamate	Amino acids	trig_risk	1.484	0.808	2.726	0.2036	0.3662
Gly	Glycine	Amino acids	trig_risk	0.887	0.496	1.584	0.6845	0.8481
His	Histidine	Amino acids	trig_risk	0.901	0.533	1.524	0.6976	0.8481
Ile	Isoleucine	Amino acids	trig_risk	1.544	0.837	2.845	0.1642	0.3662
Leu	Leucine	Amino acids	trig_risk	1.794	0.941	3.423	0.0761	0.2662
Lys	Lysine	Amino acids	trig_risk	1.307	0.706	2.421	0.3939	0.5909
Met	Methionine	Amino acids	trig_risk	1.474	0.804	2.702	0.2093	0.3662
Orn	Ornithine	Amino acids	trig_risk	1.075	0.6	1.925	0.8077	0.8481
Phe	Phenylalanine	Amino acids	trig_risk	1.328	0.787	2.24	0.2884	0.4658
Pro	Proline	Amino acids	trig_risk	1.83	0.981	3.414	0.0574	0.2413
Ser	Serine	Amino acids	trig_risk	0.926	0.579	1.482	0.7496	0.8481
Thr	Threonine	Amino acids	trig_risk	1.151	0.604	2.194	0.6687	0.8481
Trp	Tryptophan	Amino acids	trig_risk	2.165	1.132	4.141	0.0196	0.1956
Tyr	Tyrosine	Amino acids	trig_risk	1.772	1.035	3.034	0.0369	0.1956
Val	Valine	Amino acids	trig_risk	1.831	1.036	3.234	0.0373	0.1956
ADMA	Asymmetric dimethylarginine	Biogenic amines	trig_risk	1.134	0.651	1.975	0.6581	0.7153
alpha-AAA	alpha-Aminoadipic acid	Biogenic amines	trig_risk	1.128	0.591	2.154	0.7153	0.7153
Creatinine	Creatinine	Biogenic amines	trig_risk	0.394	0.162	0.961	0.0406	0.203
Kyn	Kynurenine	Biogenic amines	trig_risk	1.142	0.654	1.993	0.6406	0.7153
Met-SO	Methionine-Sulfoxide	Biogenic amines	trig_risk	1.398	0.815	2.396	0.2233	0.3721
Sarcosine	Sarcosine	Biogenic amines	trig_risk	0.634	0.355	1.134	0.1244	0.3111
SDMA	Symmetric dimethylarginine	Biogenic amines	trig_risk	0.398	0.2	0.791	0.0086	0.0862
Serotonin	Serotonin	Biogenic amines	trig_risk	0.773	0.45	1.328	0.3519	0.5027
t4-OH-Pro	trans-4-Hydroxyproline	Biogenic amines	trig_risk	1.42	0.837	2.407	0.1932	0.3721
Taurine	Taurine	Biogenic amines	trig_risk	1.612	0.926	2.804	0.0912	0.304
C0	Carnitine (free)	acylcarnitines	trig_risk	1.494	0.794	2.811	0.2136	0.5127
C2	Acetylcarnitine	acylcarnitines	trig_risk	0.64	0.365	1.125	0.121	0.5127
C3	Propionylcarnitine	acylcarnitines	trig_risk	1.492	0.835	2.668	0.1767	0.5127
C4	Butyrylcarnitine / Isobutyrylcarnitine	acylcarnitines	trig_risk	1.389	0.724	2.665	0.3223	0.585
C5	Isovalerylcarnitine / 2-Methylbutyrylcarnitine / Valerylcarnitine	acylcarnitines	trig_risk	1.368	0.669	2.798	0.39	0.585
C10	Decanoylcarnitine [= Caprylcarnitine]	acylcarnitines	trig_risk	0.875	0.524	1.461	0.6093	0.8123
C14:1	Tetradecenoylcarnitine [= Myristoleylcarnitine]	acylcarnitines	trig_risk	0.677	0.416	1.102	0.1162	0.5127
C14:2	Tetradecadienoylcarnitine	acylcarnitines	trig_risk	0.696	0.407	1.189	0.1842	0.5127
C16	Hexadecanoylcarnitine [= Palmitoylcarnitine]	acylcarnitines	trig_risk	1.034	0.614	1.741	0.8988	0.9773
C18	Octadecanoylcarnitine [= Stearylcarnitine]	acylcarnitines	trig_risk	1.008	0.574	1.772	0.9773	0.9773
C18:1	Octadecenoylcarnitine [= Oleylcarnitine]	acylcarnitines	trig_risk	0.822	0.527	1.28	0.3852	0.585
C18:2	Octadecadienoylcarnitine [= Linoleylcarnitine]	acylcarnitines	trig_risk	1.009	0.568	1.795	0.9745	0.9773
H1	Glucose	hexoses	trig_risk	1.004	0.62	1.626	0.9857	0.9857
lysoPC a C16:0	Lysophosphatidylcholine with acyl residue C16:0	Lysophosphatidylcholines	trig_risk	1.855	1.044	3.296	0.035	0.1285
lysoPC a C16:1	Lysophosphatidylcholine with acyl residue C16:1	Lysophosphatidylcholines	trig_risk	1.676	0.886	3.173	0.1123	0.2472
lysoPC a C17:0	Lysophosphatidylcholine with acyl residue C17:0	Lysophosphatidylcholines	trig_risk	1.254	0.707	2.226	0.439	0.4829
lysoPC a C18:0	Lysophosphatidylcholine with acyl residue C18:0	Lysophosphatidylcholines	trig_risk	1.309	0.796	2.151	0.2885	0.4168
lysoPC a C18:1	Lysophosphatidylcholine with acyl residue C18:1	Lysophosphatidylcholines	trig_risk	1.129	0.649	1.962	0.6676	0.6676
lysoPC a C18:2	Lysophosphatidylcholine with acyl residue C18:2	Lysophosphatidylcholines	trig_risk	0.737	0.394	1.381	0.3412	0.417
lysoPC a C20:3	Lysophosphatidylcholine with acyl residue C20:3	Lysophosphatidylcholines	trig_risk	1.894	1.091	3.288	0.0232	0.1277
lysoPC a C20:4	Lysophosphatidylcholine with acyl residue C20:4	Lysophosphatidylcholines	trig_risk	1.759	1.084	2.855	0.0222	0.1277
lysoPC a C26:0	Lysophosphatidylcholine with acyl residue C26:0	Lysophosphatidylcholines	trig_risk	0.71	0.37	1.363	0.3031	0.4168
lysoPC a C28:0	Lysophosphatidylcholine with acyl residue C28:0	Lysophosphatidylcholines	trig_risk	0.637	0.384	1.059	0.0821	0.2256
lysoPC a C28:1	Lysophosphatidylcholine with acyl residue C28:1	Lysophosphatidylcholines	trig_risk	0.647	0.329	1.27	0.2058	0.3773
PC aa C28:1	Phosphatidylcholine with diacyl residue sum C28:1	Phosphatidylcholines-diacyl	trig_risk	0.589	0.32	1.084	0.0888	0.2322
PC aa C30:0	Phosphatidylcholine with diacyl residue sum C30:0	Phosphatidylcholines-diacyl	trig_risk	0.929	0.539	1.603	0.7926	0.8982
PC aa C32:0	Phosphatidylcholine with diacyl residue sum C32:0	Phosphatidylcholines-diacyl	trig_risk	0.866	0.512	1.465	0.5918	0.6939
PC aa C32:1	Phosphatidylcholine with diacyl residue sum C32:1	Phosphatidylcholines-diacyl	trig_risk	1.941	1.067	3.533	0.0299	0.1272
PC aa C32:2	Phosphatidylcholine with diacyl residue sum C32:2	Phosphatidylcholines-diacyl	trig_risk	0.797	0.445	1.426	0.4439	0.6251
PC aa C32:3	Phosphatidylcholine with diacyl residue sum C32:3	Phosphatidylcholines-diacyl	trig_risk	0.808	0.414	1.579	0.5329	0.6591
PC aa C34:1	Phosphatidylcholine with diacyl residue sum C34:1	Phosphatidylcholines-diacyl	trig_risk	1.887	1.011	3.522	0.0462	0.1744
PC aa C34:2	Phosphatidylcholine with diacyl residue sum C34:2	Phosphatidylcholines-diacyl	trig_risk	0.71	0.405	1.243	0.2305	0.3732
PC aa C34:3	Phosphatidylcholine with diacyl residue sum C34:3	Phosphatidylcholines-diacyl	trig_risk	1.034	0.612	1.747	0.9012	0.9246
PC aa C34:4	Phosphatidylcholine with diacyl residue sum C34:4	Phosphatidylcholines-diacyl	trig_risk	1.446	0.854	2.449	0.1701	0.3401
PC aa C36:0	Phosphatidylcholine with diacyl residue sum C36:0	Phosphatidylcholines-diacyl	trig_risk	0.65	0.379	1.115	0.1176	0.2666
PC aa C36:1	Phosphatidylcholine with diacyl residue sum C36:1	Phosphatidylcholines-diacyl	trig_risk	1.435	0.844	2.439	0.1818	0.3434
PC aa C36:2	Phosphatidylcholine with diacyl residue sum C36:2	Phosphatidylcholines-diacyl	trig_risk	0.751	0.433	1.301	0.3067	0.4739
PC aa C36:3	Phosphatidylcholine with diacyl residue sum C36:3	Phosphatidylcholines-diacyl	trig_risk	1.237	0.704	2.176	0.4597	0.6251
PC aa C36:4	Phosphatidylcholine with diacyl residue sum C36:4	Phosphatidylcholines-diacyl	trig_risk	1.798	1.1	2.937	0.0192	0.1272
PC aa C36:5	Phosphatidylcholine with diacyl residue sum C36:5	Phosphatidylcholines-diacyl	trig_risk	1.166	0.714	1.905	0.5388	0.6591
PC aa C36:6	Phosphatidylcholine with diacyl residue sum C36:6	Phosphatidylcholines-diacyl	trig_risk	1.028	0.632	1.672	0.9105	0.9246
PC aa C38:0	Phosphatidylcholine with diacyl residue sum C38:0	Phosphatidylcholines-diacyl	trig_risk	0.434	0.22	0.854	0.0157	0.1272
PC aa C38:1	Phosphatidylcholine with diacyl residue sum C38:1	Phosphatidylcholines-diacyl	trig_risk	0.533	0.279	1.021	0.0577	0.1963
PC aa C38:3	Phosphatidylcholine with diacyl residue sum C38:3	Phosphatidylcholines-diacyl	trig_risk	1.918	1.079	3.409	0.0265	0.1272
PC aa C38:4	Phosphatidylcholine with diacyl residue sum C38:4	Phosphatidylcholines-diacyl	trig_risk	2.422	1.35	4.347	0.003	0.0986
PC aa C38:5	Phosphatidylcholine with diacyl residue sum C38:5	Phosphatidylcholines-diacyl	trig_risk	1.471	0.952	2.273	0.0818	0.2318
PC aa C38:6	Phosphatidylcholine with diacyl residue sum C38:6	Phosphatidylcholines-diacyl	trig_risk	1.185	0.685	2.05	0.5428	0.6591
PC aa C40:2	Phosphatidylcholine with diacyl residue sum C40:2	Phosphatidylcholines-diacyl	trig_risk	0.718	0.427	1.209	0.213	0.3621
PC aa C40:3	Phosphatidylcholine with diacyl residue sum C40:3	Phosphatidylcholines-diacyl	trig_risk	0.624	0.35	1.112	0.1098	0.2666
PC aa C40:4	Phosphatidylcholine with diacyl residue sum C40:4	Phosphatidylcholines-diacyl	trig_risk	1.457	0.822	2.582	0.1976	0.3536
PC aa C40:5	Phosphatidylcholine with diacyl residue sum C40:5	Phosphatidylcholines-diacyl	trig_risk	2.14	1.109	4.13	0.0233	0.1272
PC aa C40:6	Phosphatidylcholine with diacyl residue sum C40:6	Phosphatidylcholines-diacyl	trig_risk	1.736	0.933	3.228	0.0816	0.2318
PC aa C42:0	Phosphatidylcholine with diacyl residue sum C42:0	Phosphatidylcholines-diacyl	trig_risk	0.368	0.174	0.776	0.0087	0.0986
PC aa C42:1	Phosphatidylcholine with diacyl residue sum C42:1	Phosphatidylcholines-diacyl	trig_risk	0.418	0.222	0.787	0.0069	0.0986
PC aa C42:2	Phosphatidylcholine with diacyl residue sum C42:2	Phosphatidylcholines-diacyl	trig_risk	0.786	0.482	1.279	0.3321	0.491
PC aa C42:4	Phosphatidylcholine with diacyl residue sum C42:4	Phosphatidylcholines-diacyl	trig_risk	0.641	0.36	1.142	0.1312	0.2788
PC aa C42:5	Phosphatidylcholine with diacyl residue sum C42:5	Phosphatidylcholines-diacyl	trig_risk	0.94	0.551	1.606	0.822	0.9016
PC aa C42:6	Phosphatidylcholine with diacyl residue sum C42:6	Phosphatidylcholines-diacyl	trig_risk	1.023	0.637	1.643	0.9246	0.9246
PC ae C30:0	Phosphatidylcholine with acyl-alkyl residue sum C30:0	Phosphatidylcholines-acyl-alkyl	trig_risk	0.47	0.254	0.868	0.0158	0.0891
PC ae C30:1	Phosphatidylcholine with acyl-alkyl residue sum C30:1	Phosphatidylcholines-acyl-alkyl	trig_risk	0.9	0.53	1.529	0.6981	0.818
PC ae C32:1	Phosphatidylcholine with acyl-alkyl residue sum C32:1	Phosphatidylcholines-acyl-alkyl	trig_risk	0.544	0.301	0.982	0.0433	0.1039
PC ae C32:2	Phosphatidylcholine with acyl-alkyl residue sum C32:2	Phosphatidylcholines-acyl-alkyl	trig_risk	0.577	0.322	1.034	0.0648	0.1373
PC ae C34:0	Phosphatidylcholine with acyl-alkyl residue sum C34:0	Phosphatidylcholines-acyl-alkyl	trig_risk	0.919	0.518	1.63	0.7731	0.8233
PC ae C34:1	Phosphatidylcholine with acyl-alkyl residue sum C34:1	Phosphatidylcholines-acyl-alkyl	trig_risk	0.686	0.393	1.197	0.1844	0.3493
PC ae C34:2	Phosphatidylcholine with acyl-alkyl residue sum C34:2	Phosphatidylcholines-acyl-alkyl	trig_risk	0.287	0.133	0.619	0.0014	0.0261
PC ae C34:3	Phosphatidylcholine with acyl-alkyl residue sum C34:3	Phosphatidylcholines-acyl-alkyl	trig_risk	0.286	0.132	0.616	0.0014	0.0261
PC ae C36:0	Phosphatidylcholine with acyl-alkyl residue sum C36:0	Phosphatidylcholines-acyl-alkyl	trig_risk	0.902	0.528	1.54	0.7044	0.818
PC ae C36:1	Phosphatidylcholine with acyl-alkyl residue sum C36:1	Phosphatidylcholines-acyl-alkyl	trig_risk	1.087	0.609	1.939	0.7776	0.8233
PC ae C36:2	Phosphatidylcholine with acyl-alkyl residue sum C36:2	Phosphatidylcholines-acyl-alkyl	trig_risk	0.39	0.18	0.843	0.0168	0.0891
PC ae C36:3	Phosphatidylcholine with acyl-alkyl residue sum C36:3	Phosphatidylcholines-acyl-alkyl	trig_risk	0.377	0.19	0.749	0.0053	0.0481
PC ae C36:4	Phosphatidylcholine with acyl-alkyl residue sum C36:4	Phosphatidylcholines-acyl-alkyl	trig_risk	0.83	0.437	1.574	0.5674	0.7614
PC ae C36:5	Phosphatidylcholine with acyl-alkyl residue sum C36:5	Phosphatidylcholines-acyl-alkyl	trig_risk	0.892	0.534	1.489	0.6622	0.818
PC ae C38:0	Phosphatidylcholine with acyl-alkyl residue sum C38:0	Phosphatidylcholines-acyl-alkyl	trig_risk	0.712	0.416	1.219	0.2159	0.3886
PC ae C38:1	Phosphatidylcholine with acyl-alkyl residue sum C38:1	Phosphatidylcholines-acyl-alkyl	trig_risk	0.88	0.545	1.421	0.6007	0.7724
PC ae C38:2	Phosphatidylcholine with acyl-alkyl residue sum C38:2	Phosphatidylcholines-acyl-alkyl	trig_risk	0.323	0.154	0.679	0.0028	0.0342
PC ae C38:3	Phosphatidylcholine with acyl-alkyl residue sum C38:3	Phosphatidylcholines-acyl-alkyl	trig_risk	0.909	0.497	1.662	0.7565	0.8233
PC ae C38:4	Phosphatidylcholine with acyl-alkyl residue sum C38:4	Phosphatidylcholines-acyl-alkyl	trig_risk	1.214	0.62	2.377	0.5711	0.7614
PC ae C38:5	Phosphatidylcholine with acyl-alkyl residue sum C38:5	Phosphatidylcholines-acyl-alkyl	trig_risk	0.761	0.442	1.311	0.3251	0.4877
PC ae C38:6	Phosphatidylcholine with acyl-alkyl residue sum C38:6	Phosphatidylcholines-acyl-alkyl	trig_risk	0.7	0.38	1.288	0.252	0.432
PC ae C40:1	Phosphatidylcholine with acyl-alkyl residue sum C40:1	Phosphatidylcholines-acyl-alkyl	trig_risk	0.592	0.333	1.053	0.0745	0.1491
PC ae C40:2	Phosphatidylcholine with acyl-alkyl residue sum C40:2	Phosphatidylcholines-acyl-alkyl	trig_risk	0.473	0.233	0.961	0.0385	0.1023
PC ae C40:3	Phosphatidylcholine with acyl-alkyl residue sum C40:3	Phosphatidylcholines-acyl-alkyl	trig_risk	0.451	0.23	0.887	0.0211	0.0891
PC ae C40:4	Phosphatidylcholine with acyl-alkyl residue sum C40:4	Phosphatidylcholines-acyl-alkyl	trig_risk	0.966	0.574	1.627	0.8976	0.9232
PC ae C40:5	Phosphatidylcholine with acyl-alkyl residue sum C40:5	Phosphatidylcholines-acyl-alkyl	trig_risk	0.991	0.547	1.793	0.9759	0.9759
PC ae C40:6	Phosphatidylcholine with acyl-alkyl residue sum C40:6	Phosphatidylcholines-acyl-alkyl	trig_risk	0.704	0.359	1.379	0.3066	0.4799
PC ae C42:1	Phosphatidylcholine with acyl-alkyl residue sum C42:1	Phosphatidylcholines-acyl-alkyl	trig_risk	0.774	0.439	1.364	0.376	0.5414
PC ae C42:2	Phosphatidylcholine with acyl-alkyl residue sum C42:2	Phosphatidylcholines-acyl-alkyl	trig_risk	0.762	0.454	1.279	0.3041	0.4799
PC ae C42:3	Phosphatidylcholine with acyl-alkyl residue sum C42:3	Phosphatidylcholines-acyl-alkyl	trig_risk	0.482	0.264	0.883	0.018	0.0891
PC ae C42:4	Phosphatidylcholine with acyl-alkyl residue sum C42:4	Phosphatidylcholines-acyl-alkyl	trig_risk	0.606	0.358	1.026	0.0622	0.1373
PC ae C42:5	Phosphatidylcholine with acyl-alkyl residue sum C42:5	Phosphatidylcholines-acyl-alkyl	trig_risk	0.604	0.378	0.966	0.0352	0.1023
PC ae C44:3	Phosphatidylcholine with acyl-alkyl residue sum C44:3	Phosphatidylcholines-acyl-alkyl	trig_risk	0.516	0.275	0.97	0.0398	0.1023
PC ae C44:4	Phosphatidylcholine with acyl-alkyl residue sum C44:4	Phosphatidylcholines-acyl-alkyl	trig_risk	0.488	0.259	0.923	0.0272	0.0891
PC ae C44:5	Phosphatidylcholine with acyl-alkyl residue sum C44:5	Phosphatidylcholines-acyl-alkyl	trig_risk	0.536	0.31	0.928	0.0258	0.0891
PC ae C44:6	Phosphatidylcholine with acyl-alkyl residue sum C44:6	Phosphatidylcholines-acyl-alkyl	trig_risk	0.49	0.26	0.923	0.0272	0.0891
SM (OH) C14:1	Hydroxysphingomyelin with acyl residue sum C14:1	Sphingomyelins	trig_risk	0.471	0.256	0.866	0.0154	0.0329
SM (OH) C16:1	Hydroxysphingomyelin with acyl residue sum C16:1	Sphingomyelins	trig_risk	0.479	0.258	0.891	0.0202	0.0329
SM (OH) C22:1	Hydroxysphingomyelin with acyl residue sum C22:1	Sphingomyelins	trig_risk	0.494	0.247	0.987	0.0458	0.0583
SM (OH) C22:2	Hydroxysphingomyelin with acyl residue sum C22:2	Sphingomyelins	trig_risk	0.351	0.149	0.829	0.017	0.0329
SM (OH) C24:1	Hydroxysphingomyelin with acyl residue sum C24:1	Sphingomyelins	trig_risk	0.343	0.167	0.704	0.0035	0.0165
SM C16:0	Sphingomyelin with acyl residue sum C16:0	Sphingomyelins	trig_risk	0.317	0.161	0.623	0.0009	0.0061
SM C16:1	Sphingomyelin with acyl residue sum C16:1	Sphingomyelins	trig_risk	0.541	0.296	0.987	0.0453	0.0583
SM C18:0	Sphingomyelin with acyl residue sum C18:0	Sphingomyelins	trig_risk	0.763	0.4	1.455	0.4116	0.4629
SM C18:1	Sphingomyelin with acyl residue sum C18:1	Sphingomyelins	trig_risk	0.946	0.507	1.763	0.8612	0.8612
SM C20:2	Sphingomyelin with acyl residue sum C20:2	Sphingomyelins	trig_risk	0.745	0.359	1.547	0.4298	0.4629
SM C24:0	Sphingomyelin with acyl residue sum C24:0	Sphingomyelins	trig_risk	0.472	0.257	0.866	0.0153	0.0329
SM C24:1	Sphingomyelin with acyl residue sum C24:1	Sphingomyelins	trig_risk	0.306	0.155	0.605	0.0007	0.0061
SM C26:0	Sphingomyelin with acyl residue sum C26:0	Sphingomyelins	trig_risk	0.442	0.221	0.885	0.0212	0.0329
SM C26:1	Sphingomyelin with acyl residue sum C26:1	Sphingomyelins	trig_risk	0.485	0.263	0.893	0.0202	0.0329
CA	Cholic Acid	Bile Acids	trig_risk	0.811	0.538	1.221	0.3152	0.8876
CDCA	Chenodeoxycholic Acid	Bile Acids	trig_risk	0.909	0.555	1.488	0.7035	0.8876
DCA	Deoxycholic Acid	Bile Acids	trig_risk	1.08	0.715	1.632	0.714	0.8876
GCA	Glycocholic Acid	Bile Acids	trig_risk	1.04	0.601	1.8	0.8876	0.8876
GCDCA	Glycochenodeoxycholic Acid	Bile Acids	trig_risk	0.906	0.547	1.5	0.7012	0.8876
GDCA	Glycodeoxycholic Acid	Bile Acids	trig_risk	0.933	0.65	1.339	0.7077	0.8876
GUDCA	Glycoursodeoxycholic Acid	Bile Acids	trig_risk	0.838	0.517	1.359	0.4741	0.8876
TCA	Taurocholic Acid	Bile Acids	trig_risk	0.9	0.633	1.278	0.5547	0.8876
TCDCA	Taurochenodeoxycholic Acid	Bile Acids	trig_risk	1.034	0.68	1.572	0.8754	0.8876
TDCA	Taurodeoxycholic Acid	Bile Acids	trig_risk	1.063	0.739	1.529	0.7418	0.8876
c-C18:1w9	Oleic acid	Free Fatty Acid	trig_risk	1.074	0.585	1.972	0.817	0.835
c-C18:2w6	Linoleic acid	Free Fatty Acid	trig_risk	1.054	0.642	1.73	0.835	0.835
c-C20:1w9	cis-11-Eicosenoic acid	Free Fatty Acid	trig_risk	0.672	0.408	1.108	0.1193	0.4774
c-C20:2w6	cis-11,14-Eicosadienoic acid	Free Fatty Acid	trig_risk	1.137	0.731	1.769	0.5681	0.835
c-C20:3w6	cis-8,11,14-Eicosatrienoic acid	Free Fatty Acid	trig_risk	1.708	0.888	3.284	0.1085	0.4774
c-C20:4w6	Arachidonic acid	Free Fatty Acid	trig_risk	1.289	0.767	2.168	0.3375	0.835
c-C20:5w3 (EPA)	Eicosapentaenoic acid	Free Fatty Acid	trig_risk	0.947	0.628	1.427	0.7931	0.835
c-C22:6w3 (DHA)	cis-4,7,10,13,16,19-docosahexaenoic acid	Free Fatty Acid	trig_risk	0.937	0.556	1.579	0.8059	0.835
N-C16:0-Cer		Ceramides	trig_risk	0.566	0.343	0.934	0.0259	0.2415
N-C18:0-Cer		Ceramides	trig_risk	1.269	0.735	2.191	0.3929	0.928
N-C20:0-Cer		Ceramides	trig_risk	1.751	1.004	3.054	0.0483	0.2415
N-C22:0-Cer		Ceramides	trig_risk	1.172	0.689	1.992	0.5588	0.928
N-C23:0-Cer		Ceramides	trig_risk	1.21	0.673	2.173	0.5244	0.928
N-C24:0-Cer		Ceramides	trig_risk	1.028	0.568	1.859	0.928	0.928
N-C24:0-Cer(2H)		Ceramides	trig_risk	1.037	0.646	1.665	0.8796	0.928
N-C24:1-Cer		Ceramides	trig_risk	0.927	0.557	1.541	0.7698	0.928
N-C25:0-Cer		Ceramides	trig_risk	0.893	0.495	1.61	0.7057	0.928
N-C26:1-Cer		Ceramides	trig_risk	1.374	0.881	2.144	0.1609	0.5364
Supp Table 6d. Covariate-adjusted Triglycerides Associations in TMCS. symbol: Metabolite symbol; fullname: Metabolite fullname; category: Metabolite category; yvar: association tested; OddsRatioEstimate: odds ratio estimate; Lower95CIofOddsRatio: lower bound of a 95% confidence interval; Upper95CIofOddsRato: lower bound of a 95% confidence interval; Pvalue: p-value; FDRadjustedpvalue: False Disco…

## Sheet: WC
symbol	fullname	category	yvar	OddsRatioEstimate	Lower95CIofOddsRatio	Upper95CIofOddsRatio	Pvalue	FDRadjustedpvalue
Ala	Alanine	Amino acids	wc_risk	1.858	0.908	3.802	0.0898	0.3221
Arg	Arginine	Amino acids	wc_risk	0.97	0.513	1.833	0.925	0.9362
Asn	Asparagine	Amino acids	wc_risk	0.554	0.292	1.054	0.072	0.3221
Asp	Aspartate	Amino acids	wc_risk	1.196	0.668	2.14	0.5474	0.7185
Cit	Citrulline	Amino acids	wc_risk	0.778	0.435	1.391	0.3967	0.595
Gln	Glutamine	Amino acids	wc_risk	0.977	0.548	1.741	0.9362	0.9362
Glu	Glutamate	Amino acids	wc_risk	1.602	0.832	3.085	0.1587	0.4166
Gly	Glycine	Amino acids	wc_risk	0.753	0.416	1.36	0.3466	0.595
His	Histidine	Amino acids	wc_risk	1.866	1.04	3.35	0.0366	0.2559
Ile	Isoleucine	Amino acids	wc_risk	1.465	0.775	2.77	0.2393	0.5193
Leu	Leucine	Amino acids	wc_risk	2.136	1.059	4.309	0.034	0.2559
Lys	Lysine	Amino acids	wc_risk	1.258	0.66	2.399	0.4851	0.6792
Met	Methionine	Amino acids	wc_risk	1.096	0.573	2.099	0.7814	0.8874
Orn	Ornithine	Amino acids	wc_risk	1.461	0.769	2.777	0.2473	0.5193
Phe	Phenylalanine	Amino acids	wc_risk	1.07	0.629	1.82	0.8029	0.8874
Pro	Proline	Amino acids	wc_risk	1.824	0.907	3.668	0.092	0.3221
Ser	Serine	Amino acids	wc_risk	1.244	0.754	2.054	0.393	0.595
Thr	Threonine	Amino acids	wc_risk	1.767	0.863	3.62	0.1198	0.3593
Trp	Tryptophan	Amino acids	wc_risk	1.2	0.62	2.321	0.5887	0.7272
Tyr	Tyrosine	Amino acids	wc_risk	1.326	0.753	2.336	0.3288	0.595
Val	Valine	Amino acids	wc_risk	2.389	1.275	4.476	0.0065	0.1372
ADMA	Asymmetric dimethylarginine	Biogenic amines	wc_risk	0.638	0.347	1.173	0.1482	0.4243
alpha-AAA	alpha-Aminoadipic acid	Biogenic amines	wc_risk	1.478	0.734	2.977	0.2735	0.4243
Creatinine	Creatinine	Biogenic amines	wc_risk	0.616	0.248	1.531	0.297	0.4243
Kyn	Kynurenine	Biogenic amines	wc_risk	0.682	0.369	1.262	0.223	0.4243
Met-SO	Methionine-Sulfoxide	Biogenic amines	wc_risk	1.458	0.815	2.61	0.2042	0.4243
Sarcosine	Sarcosine	Biogenic amines	wc_risk	1.132	0.635	2.017	0.6743	0.7492
SDMA	Symmetric dimethylarginine	Biogenic amines	wc_risk	0.455	0.224	0.926	0.0298	0.2978
Serotonin	Serotonin	Biogenic amines	wc_risk	0.809	0.47	1.395	0.4461	0.5576
t4-OH-Pro	trans-4-Hydroxyproline	Biogenic amines	wc_risk	1.064	0.622	1.818	0.8216	0.8216
Taurine	Taurine	Biogenic amines	wc_risk	1.617	0.872	2.999	0.127	0.4243
C0	Carnitine (free)	acylcarnitines	wc_risk	1.314	0.669	2.581	0.4276	0.7628
C2	Acetylcarnitine	acylcarnitines	wc_risk	0.735	0.423	1.275	0.2731	0.7628
C3	Propionylcarnitine	acylcarnitines	wc_risk	1.61	0.862	3.008	0.1351	0.7628
C4	Butyrylcarnitine / Isobutyrylcarnitine	acylcarnitines	wc_risk	1.304	0.66	2.574	0.4449	0.7628
C5	Isovalerylcarnitine / 2-Methylbutyrylcarnitine / Valerylcarnitine	acylcarnitines	wc_risk	0.717	0.331	1.553	0.3982	0.7628
C10	Decanoylcarnitine [= Caprylcarnitine]	acylcarnitines	wc_risk	0.96	0.568	1.623	0.878	0.878
C14:1	Tetradecenoylcarnitine [= Myristoleylcarnitine]	acylcarnitines	wc_risk	0.965	0.619	1.505	0.8749	0.878
C14:2	Tetradecadienoylcarnitine	acylcarnitines	wc_risk	0.882	0.527	1.475	0.6324	0.878
C16	Hexadecanoylcarnitine [= Palmitoylcarnitine]	acylcarnitines	wc_risk	1.067	0.621	1.834	0.8132	0.878
C18	Octadecanoylcarnitine [= Stearylcarnitine]	acylcarnitines	wc_risk	0.678	0.373	1.231	0.2015	0.7628
C18:1	Octadecenoylcarnitine [= Oleylcarnitine]	acylcarnitines	wc_risk	0.936	0.603	1.454	0.7692	0.878
C18:2	Octadecadienoylcarnitine [= Linoleylcarnitine]	acylcarnitines	wc_risk	0.624	0.34	1.144	0.1272	0.7628
H1	Glucose	hexoses	wc_risk	1.223	0.731	2.045	0.4439	0.4439
lysoPC a C16:0	Lysophosphatidylcholine with acyl residue C16:0	Lysophosphatidylcholines	wc_risk	1.208	0.671	2.173	0.5284	0.6899
lysoPC a C16:1	Lysophosphatidylcholine with acyl residue C16:1	Lysophosphatidylcholines	wc_risk	1.44	0.724	2.867	0.2987	0.6737
lysoPC a C17:0	Lysophosphatidylcholine with acyl residue C17:0	Lysophosphatidylcholines	wc_risk	0.634	0.343	1.174	0.1475	0.5711
lysoPC a C18:0	Lysophosphatidylcholine with acyl residue C18:0	Lysophosphatidylcholines	wc_risk	0.82	0.493	1.364	0.4439	0.6899
lysoPC a C18:1	Lysophosphatidylcholine with acyl residue C18:1	Lysophosphatidylcholines	wc_risk	0.744	0.417	1.325	0.3149	0.6737
lysoPC a C18:2	Lysophosphatidylcholine with acyl residue C18:2	Lysophosphatidylcholines	wc_risk	0.623	0.324	1.198	0.1558	0.5711
lysoPC a C20:3	Lysophosphatidylcholine with acyl residue C20:3	Lysophosphatidylcholines	wc_risk	1.65	0.916	2.97	0.0952	0.5711
lysoPC a C20:4	Lysophosphatidylcholine with acyl residue C20:4	Lysophosphatidylcholines	wc_risk	1.11	0.684	1.802	0.6728	0.7401
lysoPC a C26:0	Lysophosphatidylcholine with acyl residue C26:0	Lysophosphatidylcholines	wc_risk	0.922	0.468	1.816	0.815	0.815
lysoPC a C28:0	Lysophosphatidylcholine with acyl residue C28:0	Lysophosphatidylcholines	wc_risk	0.857	0.508	1.447	0.5644	0.6899
lysoPC a C28:1	Lysophosphatidylcholine with acyl residue C28:1	Lysophosphatidylcholines	wc_risk	0.725	0.361	1.458	0.3675	0.6737
PC aa C28:1	Phosphatidylcholine with diacyl residue sum C28:1	Phosphatidylcholines-diacyl	wc_risk	0.86	0.485	1.526	0.6071	0.8471
PC aa C30:0	Phosphatidylcholine with diacyl residue sum C30:0	Phosphatidylcholines-diacyl	wc_risk	0.809	0.44	1.485	0.4932	0.8471
PC aa C32:0	Phosphatidylcholine with diacyl residue sum C32:0	Phosphatidylcholines-diacyl	wc_risk	0.695	0.369	1.306	0.2579	0.7971
PC aa C32:1	Phosphatidylcholine with diacyl residue sum C32:1	Phosphatidylcholines-diacyl	wc_risk	1.319	0.696	2.497	0.3958	0.8471
PC aa C32:2	Phosphatidylcholine with diacyl residue sum C32:2	Phosphatidylcholines-diacyl	wc_risk	0.961	0.527	1.752	0.8964	0.9236
PC aa C32:3	Phosphatidylcholine with diacyl residue sum C32:3	Phosphatidylcholines-diacyl	wc_risk	0.978	0.491	1.947	0.9499	0.9499
PC aa C34:1	Phosphatidylcholine with diacyl residue sum C34:1	Phosphatidylcholines-diacyl	wc_risk	1.189	0.618	2.285	0.6041	0.8471
PC aa C34:2	Phosphatidylcholine with diacyl residue sum C34:2	Phosphatidylcholines-diacyl	wc_risk	0.898	0.511	1.579	0.7094	0.8933
PC aa C34:3	Phosphatidylcholine with diacyl residue sum C34:3	Phosphatidylcholines-diacyl	wc_risk	0.962	0.544	1.7	0.8932	0.9236
PC aa C34:4	Phosphatidylcholine with diacyl residue sum C34:4	Phosphatidylcholines-diacyl	wc_risk	1.49	0.838	2.647	0.1741	0.7916
PC aa C36:0	Phosphatidylcholine with diacyl residue sum C36:0	Phosphatidylcholines-diacyl	wc_risk	0.917	0.551	1.527	0.7388	0.8971
PC aa C36:1	Phosphatidylcholine with diacyl residue sum C36:1	Phosphatidylcholines-diacyl	wc_risk	0.926	0.521	1.647	0.7936	0.8994
PC aa C36:2	Phosphatidylcholine with diacyl residue sum C36:2	Phosphatidylcholines-diacyl	wc_risk	0.667	0.366	1.216	0.1863	0.7916
PC aa C36:3	Phosphatidylcholine with diacyl residue sum C36:3	Phosphatidylcholines-diacyl	wc_risk	1.224	0.669	2.242	0.5121	0.8471
PC aa C36:4	Phosphatidylcholine with diacyl residue sum C36:4	Phosphatidylcholines-diacyl	wc_risk	1.503	0.899	2.514	0.1202	0.7916
PC aa C36:5	Phosphatidylcholine with diacyl residue sum C36:5	Phosphatidylcholines-diacyl	wc_risk	0.877	0.521	1.478	0.6229	0.8471
PC aa C36:6	Phosphatidylcholine with diacyl residue sum C36:6	Phosphatidylcholines-diacyl	wc_risk	0.931	0.559	1.55	0.7826	0.8994
PC aa C38:0	Phosphatidylcholine with diacyl residue sum C38:0	Phosphatidylcholines-diacyl	wc_risk	0.798	0.452	1.408	0.4357	0.8471
PC aa C38:1	Phosphatidylcholine with diacyl residue sum C38:1	Phosphatidylcholines-diacyl	wc_risk	0.655	0.337	1.273	0.2121	0.7971
PC aa C38:3	Phosphatidylcholine with diacyl residue sum C38:3	Phosphatidylcholines-diacyl	wc_risk	2.122	1.123	4.011	0.0205	0.2962
PC aa C38:4	Phosphatidylcholine with diacyl residue sum C38:4	Phosphatidylcholines-diacyl	wc_risk	1.507	0.868	2.616	0.145	0.7916
PC aa C38:5	Phosphatidylcholine with diacyl residue sum C38:5	Phosphatidylcholines-diacyl	wc_risk	0.917	0.585	1.437	0.7064	0.8933
PC aa C38:6	Phosphatidylcholine with diacyl residue sum C38:6	Phosphatidylcholines-diacyl	wc_risk	1.235	0.684	2.229	0.484	0.8471
PC aa C40:2	Phosphatidylcholine with diacyl residue sum C40:2	Phosphatidylcholines-diacyl	wc_risk	0.769	0.441	1.343	0.3559	0.8471
PC aa C40:3	Phosphatidylcholine with diacyl residue sum C40:3	Phosphatidylcholines-diacyl	wc_risk	0.792	0.433	1.449	0.4498	0.8471
PC aa C40:4	Phosphatidylcholine with diacyl residue sum C40:4	Phosphatidylcholines-diacyl	wc_risk	1.713	0.931	3.154	0.0838	0.7121
PC aa C40:5	Phosphatidylcholine with diacyl residue sum C40:5	Phosphatidylcholines-diacyl	wc_risk	1.228	0.628	2.402	0.5479	0.8471
PC aa C40:6	Phosphatidylcholine with diacyl residue sum C40:6	Phosphatidylcholines-diacyl	wc_risk	1.302	0.685	2.475	0.421	0.8471
PC aa C42:0	Phosphatidylcholine with diacyl residue sum C42:0	Phosphatidylcholines-diacyl	wc_risk	0.444	0.218	0.905	0.0255	0.2962
PC aa C42:1	Phosphatidylcholine with diacyl residue sum C42:1	Phosphatidylcholines-diacyl	wc_risk	0.51	0.281	0.923	0.0261	0.2962
PC aa C42:2	Phosphatidylcholine with diacyl residue sum C42:2	Phosphatidylcholines-diacyl	wc_risk	0.773	0.472	1.267	0.3077	0.8471
PC aa C42:4	Phosphatidylcholine with diacyl residue sum C42:4	Phosphatidylcholines-diacyl	wc_risk	0.704	0.392	1.263	0.239	0.7971
PC aa C42:5	Phosphatidylcholine with diacyl residue sum C42:5	Phosphatidylcholines-diacyl	wc_risk	1.049	0.599	1.836	0.8666	0.9236
PC aa C42:6	Phosphatidylcholine with diacyl residue sum C42:6	Phosphatidylcholines-diacyl	wc_risk	0.874	0.533	1.434	0.5948	0.8471
PC ae C30:0	Phosphatidylcholine with acyl-alkyl residue sum C30:0	Phosphatidylcholines-acyl-alkyl	wc_risk	0.803	0.486	1.328	0.3932	0.5426
PC ae C30:1	Phosphatidylcholine with acyl-alkyl residue sum C30:1	Phosphatidylcholines-acyl-alkyl	wc_risk	0.822	0.477	1.414	0.4783	0.5519
PC ae C32:1	Phosphatidylcholine with acyl-alkyl residue sum C32:1	Phosphatidylcholines-acyl-alkyl	wc_risk	0.775	0.441	1.361	0.3746	0.5426
PC ae C32:2	Phosphatidylcholine with acyl-alkyl residue sum C32:2	Phosphatidylcholines-acyl-alkyl	wc_risk	0.785	0.443	1.39	0.4069	0.5426
PC ae C34:0	Phosphatidylcholine with acyl-alkyl residue sum C34:0	Phosphatidylcholines-acyl-alkyl	wc_risk	0.862	0.485	1.533	0.6125	0.6486
PC ae C34:1	Phosphatidylcholine with acyl-alkyl residue sum C34:1	Phosphatidylcholines-acyl-alkyl	wc_risk	0.624	0.343	1.133	0.1214	0.3372
PC ae C34:2	Phosphatidylcholine with acyl-alkyl residue sum C34:2	Phosphatidylcholines-acyl-alkyl	wc_risk	0.684	0.374	1.25	0.217	0.4416
PC ae C34:3	Phosphatidylcholine with acyl-alkyl residue sum C34:3	Phosphatidylcholines-acyl-alkyl	wc_risk	0.776	0.458	1.315	0.3458	0.5413
PC ae C36:0	Phosphatidylcholine with acyl-alkyl residue sum C36:0	Phosphatidylcholines-acyl-alkyl	wc_risk	0.808	0.469	1.392	0.4423	0.549
PC ae C36:1	Phosphatidylcholine with acyl-alkyl residue sum C36:1	Phosphatidylcholines-acyl-alkyl	wc_risk	0.687	0.371	1.273	0.2331	0.4416
PC ae C36:2	Phosphatidylcholine with acyl-alkyl residue sum C36:2	Phosphatidylcholines-acyl-alkyl	wc_risk	0.492	0.236	1.026	0.0584	0.3185
PC ae C36:3	Phosphatidylcholine with acyl-alkyl residue sum C36:3	Phosphatidylcholines-acyl-alkyl	wc_risk	0.731	0.404	1.323	0.301	0.4925
PC ae C36:4	Phosphatidylcholine with acyl-alkyl residue sum C36:4	Phosphatidylcholines-acyl-alkyl	wc_risk	1.567	0.805	3.05	0.1865	0.4416
PC ae C36:5	Phosphatidylcholine with acyl-alkyl residue sum C36:5	Phosphatidylcholines-acyl-alkyl	wc_risk	1.037	0.619	1.739	0.8894	0.8894
PC ae C38:0	Phosphatidylcholine with acyl-alkyl residue sum C38:0	Phosphatidylcholines-acyl-alkyl	wc_risk	0.716	0.421	1.219	0.2182	0.4416
PC ae C38:1	Phosphatidylcholine with acyl-alkyl residue sum C38:1	Phosphatidylcholines-acyl-alkyl	wc_risk	0.668	0.4	1.114	0.1218	0.3372
PC ae C38:2	Phosphatidylcholine with acyl-alkyl residue sum C38:2	Phosphatidylcholines-acyl-alkyl	wc_risk	0.543	0.296	0.997	0.049	0.3185
PC ae C38:3	Phosphatidylcholine with acyl-alkyl residue sum C38:3	Phosphatidylcholines-acyl-alkyl	wc_risk	1.293	0.686	2.436	0.4269	0.5489
PC ae C38:4	Phosphatidylcholine with acyl-alkyl residue sum C38:4	Phosphatidylcholines-acyl-alkyl	wc_risk	1.3	0.648	2.611	0.4603	0.5519
PC ae C38:5	Phosphatidylcholine with acyl-alkyl residue sum C38:5	Phosphatidylcholines-acyl-alkyl	wc_risk	0.952	0.569	1.592	0.8511	0.8755
PC ae C38:6	Phosphatidylcholine with acyl-alkyl residue sum C38:6	Phosphatidylcholines-acyl-alkyl	wc_risk	0.816	0.446	1.494	0.5107	0.5571
PC ae C40:1	Phosphatidylcholine with acyl-alkyl residue sum C40:1	Phosphatidylcholines-acyl-alkyl	wc_risk	0.548	0.31	0.967	0.0379	0.3185
PC ae C40:2	Phosphatidylcholine with acyl-alkyl residue sum C40:2	Phosphatidylcholines-acyl-alkyl	wc_risk	0.512	0.254	1.029	0.06	0.3185
PC ae C40:3	Phosphatidylcholine with acyl-alkyl residue sum C40:3	Phosphatidylcholines-acyl-alkyl	wc_risk	0.585	0.315	1.089	0.0909	0.3185
PC ae C40:4	Phosphatidylcholine with acyl-alkyl residue sum C40:4	Phosphatidylcholines-acyl-alkyl	wc_risk	0.831	0.49	1.407	0.4905	0.5519
PC ae C40:5	Phosphatidylcholine with acyl-alkyl residue sum C40:5	Phosphatidylcholines-acyl-alkyl	wc_risk	0.682	0.369	1.26	0.2215	0.4416
PC ae C40:6	Phosphatidylcholine with acyl-alkyl residue sum C40:6	Phosphatidylcholines-acyl-alkyl	wc_risk	0.745	0.377	1.472	0.3963	0.5426
PC ae C42:1	Phosphatidylcholine with acyl-alkyl residue sum C42:1	Phosphatidylcholines-acyl-alkyl	wc_risk	0.609	0.341	1.089	0.0943	0.3185
PC ae C42:2	Phosphatidylcholine with acyl-alkyl residue sum C42:2	Phosphatidylcholines-acyl-alkyl	wc_risk	0.599	0.342	1.048	0.0726	0.3185
PC ae C42:3	Phosphatidylcholine with acyl-alkyl residue sum C42:3	Phosphatidylcholines-acyl-alkyl	wc_risk	0.579	0.326	1.028	0.0621	0.3185
PC ae C42:4	Phosphatidylcholine with acyl-alkyl residue sum C42:4	Phosphatidylcholines-acyl-alkyl	wc_risk	0.642	0.386	1.066	0.0868	0.3185
PC ae C42:5	Phosphatidylcholine with acyl-alkyl residue sum C42:5	Phosphatidylcholines-acyl-alkyl	wc_risk	0.78	0.502	1.212	0.269	0.4842
PC ae C44:3	Phosphatidylcholine with acyl-alkyl residue sum C44:3	Phosphatidylcholines-acyl-alkyl	wc_risk	0.582	0.307	1.104	0.0973	0.3185
PC ae C44:4	Phosphatidylcholine with acyl-alkyl residue sum C44:4	Phosphatidylcholines-acyl-alkyl	wc_risk	0.741	0.42	1.307	0.3009	0.4925
PC ae C44:5	Phosphatidylcholine with acyl-alkyl residue sum C44:5	Phosphatidylcholines-acyl-alkyl	wc_risk	0.742	0.455	1.21	0.2321	0.4416
PC ae C44:6	Phosphatidylcholine with acyl-alkyl residue sum C44:6	Phosphatidylcholines-acyl-alkyl	wc_risk	0.506	0.276	0.927	0.0273	0.3185
SM (OH) C14:1	Hydroxysphingomyelin with acyl residue sum C14:1	Sphingomyelins	wc_risk	0.764	0.446	1.308	0.3266	0.531
SM (OH) C16:1	Hydroxysphingomyelin with acyl residue sum C16:1	Sphingomyelins	wc_risk	0.763	0.435	1.34	0.3469	0.531
SM (OH) C22:1	Hydroxysphingomyelin with acyl residue sum C22:1	Sphingomyelins	wc_risk	0.969	0.515	1.826	0.9235	0.9235
SM (OH) C22:2	Hydroxysphingomyelin with acyl residue sum C22:2	Sphingomyelins	wc_risk	0.952	0.435	2.081	0.9011	0.9235
SM (OH) C24:1	Hydroxysphingomyelin with acyl residue sum C24:1	Sphingomyelins	wc_risk	0.884	0.489	1.599	0.6839	0.851
SM C16:0	Sphingomyelin with acyl residue sum C16:0	Sphingomyelins	wc_risk	0.686	0.388	1.215	0.1968	0.4705
SM C16:1	Sphingomyelin with acyl residue sum C16:1	Sphingomyelins	wc_risk	1.747	0.96	3.181	0.068	0.4705
SM C18:0	Sphingomyelin with acyl residue sum C18:0	Sphingomyelins	wc_risk	1.566	0.792	3.093	0.197	0.4705
SM C18:1	Sphingomyelin with acyl residue sum C18:1	Sphingomyelins	wc_risk	2.697	1.28	5.684	0.0091	0.1272
SM C20:2	Sphingomyelin with acyl residue sum C20:2	Sphingomyelins	wc_risk	1.575	0.784	3.161	0.2016	0.4705
SM C24:0	Sphingomyelin with acyl residue sum C24:0	Sphingomyelins	wc_risk	1.102	0.635	1.914	0.7294	0.851
SM C24:1	Sphingomyelin with acyl residue sum C24:1	Sphingomyelins	wc_risk	0.775	0.44	1.367	0.3793	0.531
SM C26:0	Sphingomyelin with acyl residue sum C26:0	Sphingomyelins	wc_risk	0.687	0.355	1.328	0.264	0.5279
SM C26:1	Sphingomyelin with acyl residue sum C26:1	Sphingomyelins	wc_risk	0.649	0.36	1.17	0.1508	0.4705
CA	Cholic Acid	Bile Acids	wc_risk	1.853	1.176	2.918	0.0078	0.0446
CDCA	Chenodeoxycholic Acid	Bile Acids	wc_risk	2.307	1.233	4.315	0.0089	0.0446
DCA	Deoxycholic Acid	Bile Acids	wc_risk	1.611	1.004	2.586	0.0481	0.1604
GCA	Glycocholic Acid	Bile Acids	wc_risk	1.316	0.749	2.313	0.3395	0.4849
GCDCA	Glycochenodeoxycholic Acid	Bile Acids	wc_risk	1.512	0.863	2.649	0.1485	0.297
GDCA	Glycodeoxycholic Acid	Bile Acids	wc_risk	1.387	0.942	2.044	0.0977	0.2444
GUDCA	Glycoursodeoxycholic Acid	Bile Acids	wc_risk	1.285	0.785	2.105	0.3187	0.4849
TCA	Taurocholic Acid	Bile Acids	wc_risk	1.111	0.788	1.565	0.5483	0.6854
TCDCA	Taurochenodeoxycholic Acid	Bile Acids	wc_risk	1.088	0.702	1.686	0.7067	0.7852
TDCA	Taurodeoxycholic Acid	Bile Acids	wc_risk	0.988	0.68	1.437	0.9511	0.9511
c-C18:1w9	Oleic acid	Free Fatty Acid	wc_risk	1.381	0.718	2.657	0.3329	0.8876
c-C18:2w6	Linoleic acid	Free Fatty Acid	wc_risk	1.07	0.637	1.797	0.7991	0.9132
c-C20:1w9	cis-11-Eicosenoic acid	Free Fatty Acid	wc_risk	0.839	0.508	1.386	0.494	0.9132
c-C20:2w6	cis-11,14-Eicosadienoic acid	Free Fatty Acid	wc_risk	1.122	0.7	1.797	0.6324	0.9132
c-C20:3w6	cis-8,11,14-Eicosatrienoic acid	Free Fatty Acid	wc_risk	1.951	0.948	4.014	0.0696	0.4642
c-C20:4w6	Arachidonic acid	Free Fatty Acid	wc_risk	1.562	0.896	2.723	0.1161	0.4642
c-C20:5w3 (EPA)	Eicosapentaenoic acid	Free Fatty Acid	wc_risk	0.99	0.64	1.531	0.9624	0.9624
c-C22:6w3 (DHA)	cis-4,7,10,13,16,19-docosahexaenoic acid	Free Fatty Acid	wc_risk	0.906	0.521	1.573	0.7254	0.9132
N-C16:0-Cer		Ceramides	wc_risk	0.835	0.527	1.324	0.4432	0.7283
N-C18:0-Cer		Ceramides	wc_risk	1.613	0.9	2.891	0.1084	0.6687
N-C20:0-Cer		Ceramides	wc_risk	1.359	0.755	2.447	0.3062	0.7283
N-C22:0-Cer		Ceramides	wc_risk	1.153	0.658	2.02	0.6199	0.7283
N-C23:0-Cer		Ceramides	wc_risk	1.15	0.622	2.129	0.6554	0.7283
N-C24:0-Cer		Ceramides	wc_risk	1.214	0.645	2.284	0.5476	0.7283
N-C24:0-Cer(2H)		Ceramides	wc_risk	1.279	0.774	2.111	0.3369	0.7283
N-C24:1-Cer		Ceramides	wc_risk	0.882	0.508	1.53	0.6544	0.7283
N-C25:0-Cer		Ceramides	wc_risk	1.042	0.563	1.927	0.8956	0.8956
N-C26:1-Cer		Ceramides	wc_risk	0.684	0.416	1.124	0.1337	0.6687
Supp Table 6e. Covariate-adjusted Waist Circumference Associations in TMCS. symbol: Metabolite symbol; fullname: Metabolite fullname; category: Metabolite category; yvar: association tested; OddsRatioEstimate: odds ratio estimate; Lower95CIofOddsRatio: lower bound of a 95% confidence interval; Upper95CIofOddsRato: lower bound of a 95% confidence interval; Pvalue: p-value; FDRadjustedpvalue: False…

## Sheet: MetS
symbol	fullname	category	yvar	OddsRatioEstimate	Lower95CIofOddsRatio	Upper95CIofOddsRatio	Pvalue	FDRadjustedpvalue
Ala	Alanine	Amino acids	metabolic_syndrom	2	1.014	3.943	0.0454	0.1193
Arg	Arginine	Amino acids	metabolic_syndrom	1.379	0.759	2.504	0.2912	0.3597
Asn	Asparagine	Amino acids	metabolic_syndrom	0.433	0.225	0.834	0.0123	0.0832
Asp	Aspartate	Amino acids	metabolic_syndrom	0.846	0.485	1.478	0.5574	0.5852
Cit	Citrulline	Amino acids	metabolic_syndrom	0.717	0.405	1.27	0.2542	0.3336
Gln	Glutamine	Amino acids	metabolic_syndrom	0.83	0.48	1.437	0.5068	0.5601
Glu	Glutamate	Amino acids	metabolic_syndrom	1.523	0.817	2.841	0.1857	0.2786
Gly	Glycine	Amino acids	metabolic_syndrom	0.625	0.347	1.125	0.1167	0.2059
His	Histidine	Amino acids	metabolic_syndrom	1.275	0.754	2.156	0.365	0.4259
Ile	Isoleucine	Amino acids	metabolic_syndrom	2.017	1.064	3.821	0.0315	0.0944
Leu	Leucine	Amino acids	metabolic_syndrom	2.148	1.107	4.167	0.0238	0.0832
Lys	Lysine	Amino acids	metabolic_syndrom	1.605	0.854	3.018	0.1415	0.2286
Met	Methionine	Amino acids	metabolic_syndrom	1.636	0.885	3.026	0.1163	0.2059
Orn	Ornithine	Amino acids	metabolic_syndrom	1.737	0.95	3.176	0.0729	0.1701
Phe	Phenylalanine	Amino acids	metabolic_syndrom	1.55	0.895	2.685	0.1177	0.2059
Pro	Proline	Amino acids	metabolic_syndrom	2.535	1.257	5.113	0.0094	0.0832
Ser	Serine	Amino acids	metabolic_syndrom	0.901	0.566	1.436	0.6625	0.6625
Thr	Threonine	Amino acids	metabolic_syndrom	1.527	0.782	2.981	0.2152	0.3013
Trp	Tryptophan	Amino acids	metabolic_syndrom	2.146	1.116	4.127	0.0221	0.0832
Tyr	Tyrosine	Amino acids	metabolic_syndrom	1.973	1.135	3.429	0.0159	0.0832
Val	Valine	Amino acids	metabolic_syndrom	2.697	1.457	4.994	0.0016	0.0334
ADMA	Asymmetric dimethylarginine	Biogenic amines	metabolic_syndrom	0.753	0.429	1.322	0.323	0.4615
alpha-AAA	alpha-Aminoadipic acid	Biogenic amines	metabolic_syndrom	1.633	0.841	3.171	0.1475	0.2949
Creatinine	Creatinine	Biogenic amines	metabolic_syndrom	0.462	0.194	1.103	0.0819	0.221
Kyn	Kynurenine	Biogenic amines	metabolic_syndrom	1.031	0.588	1.807	0.9154	0.9154
Met-SO	Methionine-Sulfoxide	Biogenic amines	metabolic_syndrom	1.744	0.992	3.069	0.0535	0.221
Sarcosine	Sarcosine	Biogenic amines	metabolic_syndrom	0.683	0.389	1.199	0.1837	0.3062
SDMA	Symmetric dimethylarginine	Biogenic amines	metabolic_syndrom	0.364	0.181	0.731	0.0045	0.0453
Serotonin	Serotonin	Biogenic amines	metabolic_syndrom	0.617	0.354	1.075	0.0884	0.221
t4-OH-Pro	trans-4-Hydroxyproline	Biogenic amines	metabolic_syndrom	1.16	0.693	1.944	0.5717	0.7147
Taurine	Taurine	Biogenic amines	metabolic_syndrom	1.032	0.612	1.74	0.9069	0.9154
C0	Carnitine (free)	acylcarnitines	metabolic_syndrom	1.964	0.999	3.859	0.0503	0.3015
C2	Acetylcarnitine	acylcarnitines	metabolic_syndrom	0.755	0.443	1.285	0.2998	0.6454
C3	Propionylcarnitine	acylcarnitines	metabolic_syndrom	2.173	1.159	4.075	0.0155	0.1864
C4	Butyrylcarnitine / Isobutyrylcarnitine	acylcarnitines	metabolic_syndrom	1.141	0.6	2.17	0.6869	0.7881
C5	Isovalerylcarnitine / 2-Methylbutyrylcarnitine / Valerylcarnitine	acylcarnitines	metabolic_syndrom	1.434	0.702	2.933	0.3227	0.6454
C10	Decanoylcarnitine [= Caprylcarnitine]	acylcarnitines	metabolic_syndrom	0.93	0.563	1.536	0.7766	0.7881
C14:1	Tetradecenoylcarnitine [= Myristoleylcarnitine]	acylcarnitines	metabolic_syndrom	0.856	0.552	1.328	0.487	0.7881
C14:2	Tetradecadienoylcarnitine	acylcarnitines	metabolic_syndrom	0.755	0.453	1.261	0.283	0.6454
C16	Hexadecanoylcarnitine [= Palmitoylcarnitine]	acylcarnitines	metabolic_syndrom	1.328	0.788	2.24	0.2865	0.6454
C18	Octadecanoylcarnitine [= Stearylcarnitine]	acylcarnitines	metabolic_syndrom	0.877	0.498	1.542	0.6474	0.7881
C18:1	Octadecenoylcarnitine [= Oleylcarnitine]	acylcarnitines	metabolic_syndrom	0.943	0.617	1.442	0.7881	0.7881
C18:2	Octadecadienoylcarnitine [= Linoleylcarnitine]	acylcarnitines	metabolic_syndrom	0.856	0.485	1.51	0.5909	0.7881
H1	Glucose	hexoses	metabolic_syndrom	1.963	1.135	3.394	0.0158	0.0158
lysoPC a C16:0	Lysophosphatidylcholine with acyl residue C16:0	Lysophosphatidylcholines	metabolic_syndrom	1.501	0.857	2.629	0.1555	0.4508
lysoPC a C16:1	Lysophosphatidylcholine with acyl residue C16:1	Lysophosphatidylcholines	metabolic_syndrom	1.455	0.771	2.744	0.2473	0.4883
lysoPC a C17:0	Lysophosphatidylcholine with acyl residue C17:0	Lysophosphatidylcholines	metabolic_syndrom	0.896	0.503	1.594	0.7083	0.7792
lysoPC a C18:0	Lysophosphatidylcholine with acyl residue C18:0	Lysophosphatidylcholines	metabolic_syndrom	0.868	0.534	1.412	0.5683	0.7792
lysoPC a C18:1	Lysophosphatidylcholine with acyl residue C18:1	Lysophosphatidylcholines	metabolic_syndrom	0.876	0.504	1.522	0.6388	0.7792
lysoPC a C18:2	Lysophosphatidylcholine with acyl residue C18:2	Lysophosphatidylcholines	metabolic_syndrom	0.571	0.302	1.081	0.0855	0.4508
lysoPC a C20:3	Lysophosphatidylcholine with acyl residue C20:3	Lysophosphatidylcholines	metabolic_syndrom	1.573	0.916	2.699	0.1004	0.4508
lysoPC a C20:4	Lysophosphatidylcholine with acyl residue C20:4	Lysophosphatidylcholines	metabolic_syndrom	1.208	0.763	1.914	0.4204	0.6606
lysoPC a C26:0	Lysophosphatidylcholine with acyl residue C26:0	Lysophosphatidylcholines	metabolic_syndrom	0.926	0.495	1.734	0.8106	0.8106
lysoPC a C28:0	Lysophosphatidylcholine with acyl residue C28:0	Lysophosphatidylcholines	metabolic_syndrom	0.701	0.425	1.156	0.1639	0.4508
lysoPC a C28:1	Lysophosphatidylcholine with acyl residue C28:1	Lysophosphatidylcholines	metabolic_syndrom	0.685	0.352	1.334	0.2663	0.4883
PC aa C28:1	Phosphatidylcholine with diacyl residue sum C28:1	Phosphatidylcholines-diacyl	metabolic_syndrom	0.67	0.377	1.191	0.1721	0.396
PC aa C30:0	Phosphatidylcholine with diacyl residue sum C30:0	Phosphatidylcholines-diacyl	metabolic_syndrom	0.818	0.469	1.428	0.4804	0.6296
PC aa C32:0	Phosphatidylcholine with diacyl residue sum C32:0	Phosphatidylcholines-diacyl	metabolic_syndrom	0.726	0.417	1.266	0.2591	0.4894
PC aa C32:1	Phosphatidylcholine with diacyl residue sum C32:1	Phosphatidylcholines-diacyl	metabolic_syndrom	1.528	0.848	2.754	0.1586	0.396
PC aa C32:2	Phosphatidylcholine with diacyl residue sum C32:2	Phosphatidylcholines-diacyl	metabolic_syndrom	0.812	0.455	1.45	0.4815	0.6296
PC aa C32:3	Phosphatidylcholine with diacyl residue sum C32:3	Phosphatidylcholines-diacyl	metabolic_syndrom	0.584	0.29	1.179	0.1336	0.396
PC aa C34:1	Phosphatidylcholine with diacyl residue sum C34:1	Phosphatidylcholines-diacyl	metabolic_syndrom	1.477	0.802	2.718	0.2102	0.4468
PC aa C34:2	Phosphatidylcholine with diacyl residue sum C34:2	Phosphatidylcholines-diacyl	metabolic_syndrom	0.781	0.453	1.346	0.3739	0.5297
PC aa C34:3	Phosphatidylcholine with diacyl residue sum C34:3	Phosphatidylcholines-diacyl	metabolic_syndrom	0.871	0.503	1.509	0.6229	0.7059
PC aa C34:4	Phosphatidylcholine with diacyl residue sum C34:4	Phosphatidylcholines-diacyl	metabolic_syndrom	1.149	0.673	1.961	0.6098	0.7059
PC aa C36:0	Phosphatidylcholine with diacyl residue sum C36:0	Phosphatidylcholines-diacyl	metabolic_syndrom	0.867	0.528	1.423	0.5733	0.7059
PC aa C36:1	Phosphatidylcholine with diacyl residue sum C36:1	Phosphatidylcholines-diacyl	metabolic_syndrom	1.018	0.6	1.725	0.9482	0.9575
PC aa C36:2	Phosphatidylcholine with diacyl residue sum C36:2	Phosphatidylcholines-diacyl	metabolic_syndrom	0.524	0.291	0.943	0.031	0.2635
PC aa C36:3	Phosphatidylcholine with diacyl residue sum C36:3	Phosphatidylcholines-diacyl	metabolic_syndrom	1.165	0.665	2.042	0.5936	0.7059
PC aa C36:4	Phosphatidylcholine with diacyl residue sum C36:4	Phosphatidylcholines-diacyl	metabolic_syndrom	1.41	0.876	2.269	0.1576	0.396
PC aa C36:5	Phosphatidylcholine with diacyl residue sum C36:5	Phosphatidylcholines-diacyl	metabolic_syndrom	1.314	0.798	2.163	0.283	0.5065
PC aa C36:6	Phosphatidylcholine with diacyl residue sum C36:6	Phosphatidylcholines-diacyl	metabolic_syndrom	1.254	0.77	2.043	0.3626	0.5297
PC aa C38:0	Phosphatidylcholine with diacyl residue sum C38:0	Phosphatidylcholines-diacyl	metabolic_syndrom	0.539	0.292	0.995	0.048	0.272
PC aa C38:1	Phosphatidylcholine with diacyl residue sum C38:1	Phosphatidylcholines-diacyl	metabolic_syndrom	0.698	0.378	1.288	0.2502	0.4894
PC aa C38:3	Phosphatidylcholine with diacyl residue sum C38:3	Phosphatidylcholines-diacyl	metabolic_syndrom	1.795	1.013	3.181	0.0452	0.272
PC aa C38:4	Phosphatidylcholine with diacyl residue sum C38:4	Phosphatidylcholines-diacyl	metabolic_syndrom	1.504	0.886	2.552	0.1305	0.396
PC aa C38:5	Phosphatidylcholine with diacyl residue sum C38:5	Phosphatidylcholines-diacyl	metabolic_syndrom	1.347	0.876	2.072	0.1747	0.396
PC aa C38:6	Phosphatidylcholine with diacyl residue sum C38:6	Phosphatidylcholines-diacyl	metabolic_syndrom	1.294	0.744	2.25	0.3612	0.5297
PC aa C40:2	Phosphatidylcholine with diacyl residue sum C40:2	Phosphatidylcholines-diacyl	metabolic_syndrom	0.767	0.457	1.287	0.315	0.5297
PC aa C40:3	Phosphatidylcholine with diacyl residue sum C40:3	Phosphatidylcholines-diacyl	metabolic_syndrom	0.668	0.378	1.18	0.1644	0.396
PC aa C40:4	Phosphatidylcholine with diacyl residue sum C40:4	Phosphatidylcholines-diacyl	metabolic_syndrom	1.129	0.646	1.973	0.6713	0.7362
PC aa C40:5	Phosphatidylcholine with diacyl residue sum C40:5	Phosphatidylcholines-diacyl	metabolic_syndrom	1.723	0.908	3.269	0.0962	0.396
PC aa C40:6	Phosphatidylcholine with diacyl residue sum C40:6	Phosphatidylcholines-diacyl	metabolic_syndrom	1.707	0.919	3.171	0.0904	0.396
PC aa C42:0	Phosphatidylcholine with diacyl residue sum C42:0	Phosphatidylcholines-diacyl	metabolic_syndrom	0.383	0.185	0.79	0.0094	0.1603
PC aa C42:1	Phosphatidylcholine with diacyl residue sum C42:1	Phosphatidylcholines-diacyl	metabolic_syndrom	0.386	0.205	0.727	0.0032	0.1096
PC aa C42:2	Phosphatidylcholine with diacyl residue sum C42:2	Phosphatidylcholines-diacyl	metabolic_syndrom	0.789	0.489	1.271	0.3295	0.5297
PC aa C42:4	Phosphatidylcholine with diacyl residue sum C42:4	Phosphatidylcholines-diacyl	metabolic_syndrom	0.51	0.283	0.922	0.0258	0.2635
PC aa C42:5	Phosphatidylcholine with diacyl residue sum C42:5	Phosphatidylcholines-diacyl	metabolic_syndrom	1.108	0.65	1.89	0.7061	0.7503
PC aa C42:6	Phosphatidylcholine with diacyl residue sum C42:6	Phosphatidylcholines-diacyl	metabolic_syndrom	0.987	0.615	1.584	0.9575	0.9575
PC ae C30:0	Phosphatidylcholine with acyl-alkyl residue sum C30:0	Phosphatidylcholines-acyl-alkyl	metabolic_syndrom	0.633	0.371	1.08	0.0935	0.1836
PC ae C30:1	Phosphatidylcholine with acyl-alkyl residue sum C30:1	Phosphatidylcholines-acyl-alkyl	metabolic_syndrom	1.059	0.629	1.784	0.8295	0.8532
PC ae C32:1	Phosphatidylcholine with acyl-alkyl residue sum C32:1	Phosphatidylcholines-acyl-alkyl	metabolic_syndrom	0.545	0.302	0.982	0.0433	0.1232
PC ae C32:2	Phosphatidylcholine with acyl-alkyl residue sum C32:2	Phosphatidylcholines-acyl-alkyl	metabolic_syndrom	0.529	0.292	0.961	0.0364	0.1191
PC ae C34:0	Phosphatidylcholine with acyl-alkyl residue sum C34:0	Phosphatidylcholines-acyl-alkyl	metabolic_syndrom	0.734	0.413	1.307	0.2935	0.4227
PC ae C34:1	Phosphatidylcholine with acyl-alkyl residue sum C34:1	Phosphatidylcholines-acyl-alkyl	metabolic_syndrom	0.528	0.292	0.954	0.0343	0.1191
PC ae C34:2	Phosphatidylcholine with acyl-alkyl residue sum C34:2	Phosphatidylcholines-acyl-alkyl	metabolic_syndrom	0.231	0.103	0.516	0.0004	0.0124
PC ae C34:3	Phosphatidylcholine with acyl-alkyl residue sum C34:3	Phosphatidylcholines-acyl-alkyl	metabolic_syndrom	0.278	0.131	0.587	0.0008	0.0124
PC ae C36:0	Phosphatidylcholine with acyl-alkyl residue sum C36:0	Phosphatidylcholines-acyl-alkyl	metabolic_syndrom	0.739	0.431	1.268	0.2725	0.4087
PC ae C36:1	Phosphatidylcholine with acyl-alkyl residue sum C36:1	Phosphatidylcholines-acyl-alkyl	metabolic_syndrom	0.746	0.414	1.346	0.3309	0.4311
PC ae C36:2	Phosphatidylcholine with acyl-alkyl residue sum C36:2	Phosphatidylcholines-acyl-alkyl	metabolic_syndrom	0.386	0.181	0.823	0.0137	0.0768
PC ae C36:3	Phosphatidylcholine with acyl-alkyl residue sum C36:3	Phosphatidylcholines-acyl-alkyl	metabolic_syndrom	0.318	0.158	0.642	0.0014	0.0124
PC ae C36:4	Phosphatidylcholine with acyl-alkyl residue sum C36:4	Phosphatidylcholines-acyl-alkyl	metabolic_syndrom	0.798	0.423	1.506	0.4866	0.6041
PC ae C36:5	Phosphatidylcholine with acyl-alkyl residue sum C36:5	Phosphatidylcholines-acyl-alkyl	metabolic_syndrom	1.024	0.627	1.674	0.924	0.924
PC ae C38:0	Phosphatidylcholine with acyl-alkyl residue sum C38:0	Phosphatidylcholines-acyl-alkyl	metabolic_syndrom	0.871	0.525	1.446	0.5939	0.7026
PC ae C38:1	Phosphatidylcholine with acyl-alkyl residue sum C38:1	Phosphatidylcholines-acyl-alkyl	metabolic_syndrom	0.706	0.432	1.155	0.1661	0.2848
PC ae C38:2	Phosphatidylcholine with acyl-alkyl residue sum C38:2	Phosphatidylcholines-acyl-alkyl	metabolic_syndrom	0.283	0.133	0.603	0.0011	0.0124
PC ae C38:3	Phosphatidylcholine with acyl-alkyl residue sum C38:3	Phosphatidylcholines-acyl-alkyl	metabolic_syndrom	0.915	0.504	1.661	0.7695	0.8395
PC ae C38:4	Phosphatidylcholine with acyl-alkyl residue sum C38:4	Phosphatidylcholines-acyl-alkyl	metabolic_syndrom	0.927	0.474	1.812	0.824	0.8532
PC ae C38:5	Phosphatidylcholine with acyl-alkyl residue sum C38:5	Phosphatidylcholines-acyl-alkyl	metabolic_syndrom	0.772	0.456	1.307	0.3353	0.4311
PC ae C38:6	Phosphatidylcholine with acyl-alkyl residue sum C38:6	Phosphatidylcholines-acyl-alkyl	metabolic_syndrom	0.867	0.485	1.549	0.6292	0.7079
PC ae C40:1	Phosphatidylcholine with acyl-alkyl residue sum C40:1	Phosphatidylcholines-acyl-alkyl	metabolic_syndrom	0.572	0.324	1.009	0.0538	0.129
PC ae C40:2	Phosphatidylcholine with acyl-alkyl residue sum C40:2	Phosphatidylcholines-acyl-alkyl	metabolic_syndrom	0.522	0.263	1.035	0.0627	0.1411
PC ae C40:3	Phosphatidylcholine with acyl-alkyl residue sum C40:3	Phosphatidylcholines-acyl-alkyl	metabolic_syndrom	0.454	0.235	0.879	0.0192	0.0768
PC ae C40:4	Phosphatidylcholine with acyl-alkyl residue sum C40:4	Phosphatidylcholines-acyl-alkyl	metabolic_syndrom	0.763	0.449	1.296	0.3166	0.4311
PC ae C40:5	Phosphatidylcholine with acyl-alkyl residue sum C40:5	Phosphatidylcholines-acyl-alkyl	metabolic_syndrom	0.855	0.472	1.548	0.605	0.7026
PC ae C40:6	Phosphatidylcholine with acyl-alkyl residue sum C40:6	Phosphatidylcholines-acyl-alkyl	metabolic_syndrom	0.687	0.352	1.338	0.2697	0.4087
PC ae C42:1	Phosphatidylcholine with acyl-alkyl residue sum C42:1	Phosphatidylcholines-acyl-alkyl	metabolic_syndrom	0.676	0.385	1.189	0.1745	0.2855
PC ae C42:2	Phosphatidylcholine with acyl-alkyl residue sum C42:2	Phosphatidylcholines-acyl-alkyl	metabolic_syndrom	0.638	0.376	1.084	0.0969	0.1836
PC ae C42:3	Phosphatidylcholine with acyl-alkyl residue sum C42:3	Phosphatidylcholines-acyl-alkyl	metabolic_syndrom	0.488	0.27	0.882	0.0175	0.0768
PC ae C42:4	Phosphatidylcholine with acyl-alkyl residue sum C42:4	Phosphatidylcholines-acyl-alkyl	metabolic_syndrom	0.59	0.348	1.002	0.0507	0.129
PC ae C42:5	Phosphatidylcholine with acyl-alkyl residue sum C42:5	Phosphatidylcholines-acyl-alkyl	metabolic_syndrom	0.531	0.322	0.875	0.013	0.0768
PC ae C44:3	Phosphatidylcholine with acyl-alkyl residue sum C44:3	Phosphatidylcholines-acyl-alkyl	metabolic_syndrom	0.607	0.331	1.114	0.1069	0.1925
PC ae C44:4	Phosphatidylcholine with acyl-alkyl residue sum C44:4	Phosphatidylcholines-acyl-alkyl	metabolic_syndrom	0.598	0.331	1.082	0.0891	0.1836
PC ae C44:5	Phosphatidylcholine with acyl-alkyl residue sum C44:5	Phosphatidylcholines-acyl-alkyl	metabolic_syndrom	0.586	0.348	0.987	0.0445	0.1232
PC ae C44:6	Phosphatidylcholine with acyl-alkyl residue sum C44:6	Phosphatidylcholines-acyl-alkyl	metabolic_syndrom	0.467	0.25	0.872	0.0168	0.0768
SM (OH) C14:1	Hydroxysphingomyelin with acyl residue sum C14:1	Sphingomyelins	metabolic_syndrom	0.534	0.303	0.94	0.0297	0.104
SM (OH) C16:1	Hydroxysphingomyelin with acyl residue sum C16:1	Sphingomyelins	metabolic_syndrom	0.495	0.272	0.898	0.0207	0.0966
SM (OH) C22:1	Hydroxysphingomyelin with acyl residue sum C22:1	Sphingomyelins	metabolic_syndrom	0.647	0.344	1.219	0.1781	0.2647
SM (OH) C22:2	Hydroxysphingomyelin with acyl residue sum C22:2	Sphingomyelins	metabolic_syndrom	0.469	0.211	1.043	0.0633	0.1298
SM (OH) C24:1	Hydroxysphingomyelin with acyl residue sum C24:1	Sphingomyelins	metabolic_syndrom	0.515	0.275	0.965	0.0384	0.1074
SM C16:0	Sphingomyelin with acyl residue sum C16:0	Sphingomyelins	metabolic_syndrom	0.361	0.189	0.686	0.0019	0.0263
SM C16:1	Sphingomyelin with acyl residue sum C16:1	Sphingomyelins	metabolic_syndrom	0.823	0.481	1.407	0.476	0.5553
SM C18:0	Sphingomyelin with acyl residue sum C18:0	Sphingomyelins	metabolic_syndrom	0.973	0.518	1.828	0.933	0.9547
SM C18:1	Sphingomyelin with acyl residue sum C18:1	Sphingomyelins	metabolic_syndrom	1.255	0.681	2.314	0.4669	0.5553
SM C20:2	Sphingomyelin with acyl residue sum C20:2	Sphingomyelins	metabolic_syndrom	1.02	0.513	2.029	0.9547	0.9547
SM C24:0	Sphingomyelin with acyl residue sum C24:0	Sphingomyelins	metabolic_syndrom	0.692	0.399	1.199	0.1891	0.2647
SM C24:1	Sphingomyelin with acyl residue sum C24:1	Sphingomyelins	metabolic_syndrom	0.481	0.266	0.87	0.0155	0.0966
SM C26:0	Sphingomyelin with acyl residue sum C26:0	Sphingomyelins	metabolic_syndrom	0.539	0.28	1.039	0.0649	0.1298
SM C26:1	Sphingomyelin with acyl residue sum C26:1	Sphingomyelins	metabolic_syndrom	0.619	0.351	1.094	0.0987	0.1728
CA	Cholic Acid	Bile Acids	metabolic_syndrom	1.135	0.785	1.64	0.5013	0.868
CDCA	Chenodeoxycholic Acid	Bile Acids	metabolic_syndrom	1.127	0.686	1.851	0.6369	0.868
DCA	Deoxycholic Acid	Bile Acids	metabolic_syndrom	1.046	0.684	1.6	0.8366	0.868
GCA	Glycocholic Acid	Bile Acids	metabolic_syndrom	0.85	0.484	1.492	0.5706	0.868
GCDCA	Glycochenodeoxycholic Acid	Bile Acids	metabolic_syndrom	1.087	0.672	1.757	0.7343	0.868
GDCA	Glycodeoxycholic Acid	Bile Acids	metabolic_syndrom	0.971	0.684	1.377	0.868	0.868
GUDCA	Glycoursodeoxycholic Acid	Bile Acids	metabolic_syndrom	0.674	0.404	1.127	0.1326	0.6628
TCA	Taurocholic Acid	Bile Acids	metabolic_syndrom	0.809	0.571	1.147	0.2347	0.7823
TCDCA	Taurochenodeoxycholic Acid	Bile Acids	metabolic_syndrom	1.093	0.724	1.651	0.672	0.868
TDCA	Taurodeoxycholic Acid	Bile Acids	metabolic_syndrom	0.726	0.484	1.088	0.1209	0.6628
c-C18:1w9	Oleic acid	Free Fatty Acid	metabolic_syndrom	1.479	0.794	2.755	0.2172	0.4282
c-C18:2w6	Linoleic acid	Free Fatty Acid	metabolic_syndrom	1.258	0.762	2.077	0.3693	0.4924
c-C20:1w9	cis-11-Eicosenoic acid	Free Fatty Acid	metabolic_syndrom	0.868	0.544	1.385	0.5533	0.5533
c-C20:2w6	cis-11,14-Eicosadienoic acid	Free Fatty Acid	metabolic_syndrom	1.287	0.824	2.013	0.2676	0.4282
c-C20:3w6	cis-8,11,14-Eicosatrienoic acid	Free Fatty Acid	metabolic_syndrom	2.991	1.439	6.218	0.0033	0.0267
c-C20:4w6	Arachidonic acid	Free Fatty Acid	metabolic_syndrom	1.356	0.803	2.289	0.2549	0.4282
c-C20:5w3 (EPA)	Eicosapentaenoic acid	Free Fatty Acid	metabolic_syndrom	1.152	0.765	1.734	0.498	0.5533
c-C22:6w3 (DHA)	cis-4,7,10,13,16,19-docosahexaenoic acid	Free Fatty Acid	metabolic_syndrom	1.352	0.796	2.295	0.2641	0.4282
N-C16:0-Cer		Ceramides	metabolic_syndrom	0.756	0.477	1.196	0.2317	0.428
N-C18:0-Cer		Ceramides	metabolic_syndrom	1.639	0.944	2.845	0.079	0.3948
N-C20:0-Cer		Ceramides	metabolic_syndrom	2.233	1.245	4.005	0.007	0.0701
N-C22:0-Cer		Ceramides	metabolic_syndrom	1.422	0.824	2.456	0.2063	0.428
N-C23:0-Cer		Ceramides	metabolic_syndrom	1.409	0.779	2.548	0.2568	0.428
N-C24:0-Cer		Ceramides	metabolic_syndrom	1.316	0.723	2.398	0.3689	0.481
N-C24:0-Cer(2H)		Ceramides	metabolic_syndrom	1.422	0.877	2.306	0.153	0.428
N-C24:1-Cer		Ceramides	metabolic_syndrom	1.222	0.74	2.016	0.4329	0.481
N-C25:0-Cer		Ceramides	metabolic_syndrom	0.986	0.55	1.767	0.9614	0.9614
N-C26:1-Cer		Ceramides	metabolic_syndrom	1.206	0.777	1.872	0.4039	0.481
Supp Table 6f. Covariate-adjusted MetS Associations in TMCS. symbol: Metabolite symbol; fullname: Metabolite fullname; category: Metabolite category; yvar: association tested; OddsRatioEstimate: odds ratio estimate; Lower95CIofOddsRatio: lower bound of a 95% confidence interval; Upper95CIofOddsRato: lower bound of a 95% confidence interval; Pvalue: p-value; FDRadjustedpvalue: False Discovery Rate…
