# Supplementary material for: Blood Metabolite Signatures of Metabolic Syndrome in Two Cross-Cultural Older Adult Cohorts
Source: Int J Mol Sci. 2020 Feb 16;21(4):1324. doi: 10.3390/ijms21041324 (PMC7072935; doi:10.3390/ijms21041324)
Supplement: Supplementary file 1 [file ijms-21-01324-s001.zip › Supp/SuppFile8_new.xlsx]

## Sheet: BP
symbol	fullname	category	yvar	β_sex_X_metabolite	SE	P_value	FDR_adjusted_p_value
Ala	Alanine	Amino acids	bp_risk	0.2039	0.6536	0.7551	0.9659
Arg	Arginine	Amino acids	bp_risk	-0.203	0.5885	0.7301	0.9659
Asn	Asparagine	Amino acids	bp_risk	-0.4221	0.6249	0.4994	0.8739
Asp	Aspartate	Amino acids	bp_risk	0.5243	0.6302	0.4054	0.774
Cit	Citrulline	Amino acids	bp_risk	-0.0808	0.5917	0.8914	0.9659
Gln	Glutamine	Amino acids	bp_risk	-0.0585	0.5813	0.9199	0.9659
Glu	Glutamate	Amino acids	bp_risk	0.7557	0.6281	0.2289	0.774
Gly	Glycine	Amino acids	bp_risk	-1.1522	0.6748	0.0877	0.774
His	Histidine	Amino acids	bp_risk	-0.1781	0.54	0.7415	0.9659
Ile	Isoleucine	Amino acids	bp_risk	0.8391	0.6239	0.1787	0.774
Leu	Leucine	Amino acids	bp_risk	0.5897	0.6421	0.3584	0.774
Lys	Lysine	Amino acids	bp_risk	-0.6695	0.627	0.2857	0.774
Met	Methionine	Amino acids	bp_risk	-0.0814	0.6159	0.8948	0.9659
Orn	Ornithine	Amino acids	bp_risk	0.5967	0.6442	0.3543	0.774
Phe	Phenylalanine	Amino acids	bp_risk	0.5315	0.6073	0.3815	0.774
Pro	Proline	Amino acids	bp_risk	-0.6709	0.6544	0.3053	0.774
Ser	Serine	Amino acids	bp_risk	-0.0136	0.5119	0.9787	0.9787
Thr	Threonine	Amino acids	bp_risk	0.1295	0.7874	0.8694	0.9659
Trp	Tryptophan	Amino acids	bp_risk	0.3321	0.6213	0.593	0.958
Tyr	Tyrosine	Amino acids	bp_risk	0.6133	0.5361	0.2526	0.774
Val	Valine	Amino acids	bp_risk	0.7147	0.5773	0.2157	0.774
ADMA	Asymmetric dimethylarginine	Biogenic amines	bp_risk	-0.5139	0.578	0.3739	0.6232
alpha-AAA	alpha-Aminoadipic acid	Biogenic amines	bp_risk	0.9191	0.6958	0.1865	0.6232
Creatinine	Creatinine	Biogenic amines	bp_risk	1.0742	0.8632	0.2133	0.6232
Kyn	Kynurenine	Biogenic amines	bp_risk	1.1791	0.6074	0.0522	0.5224
Met-SO	Methionine-Sulfoxide	Biogenic amines	bp_risk	-0.2356	0.6224	0.7051	0.8569
Sarcosine	Sarcosine	Biogenic amines	bp_risk	0.5167	0.5665	0.3617	0.6232
SDMA	Symmetric dimethylarginine	Biogenic amines	bp_risk	-0.0951	0.646	0.8829	0.8829
Serotonin	Serotonin	Biogenic amines	bp_risk	-0.1808	0.6218	0.7713	0.8569
t4-OH-Pro	trans-4-Hydroxyproline	Biogenic amines	bp_risk	-0.5754	0.5758	0.3177	0.6232
Taurine	Taurine	Biogenic amines	bp_risk	-0.3567	0.5588	0.5233	0.7476
C0	Carnitine (free)	acylcarnitines	bp_risk	0.5358	0.6388	0.4016	0.5261
C10	Decanoylcarnitine [= Caprylcarnitine]	acylcarnitines	bp_risk	1.266	0.6587	0.0546	0.114
C14:1	Tetradecenoylcarnitine [= Myristoleylcarnitine]	acylcarnitines	bp_risk	1.7318	0.6999	0.0133	0.0495
C14:2	Tetradecadienoylcarnitine	acylcarnitines	bp_risk	1.7176	0.6893	0.0127	0.0495
C16	Hexadecanoylcarnitine [= Palmitoylcarnitine]	acylcarnitines	bp_risk	0.4416	0.5699	0.4384	0.5261
C18	Octadecanoylcarnitine [= Stearylcarnitine]	acylcarnitines	bp_risk	-0.0339	0.5985	0.9549	0.9549
C18:1	Octadecenoylcarnitine [= Oleylcarnitine]	acylcarnitines	bp_risk	0.4783	0.5215	0.359	0.5261
C18:2	Octadecadienoylcarnitine [= Linoleylcarnitine]	acylcarnitines	bp_risk	0.3943	0.5974	0.5092	0.5555
C2	Acetylcarnitine	acylcarnitines	bp_risk	1.1262	0.6463	0.0814	0.1396
C3	Propionylcarnitine	acylcarnitines	bp_risk	1.569	0.6544	0.0165	0.0495
C4	Butyrylcarnitine / Isobutyrylcarnitine	acylcarnitines	bp_risk	2.3344	0.8732	0.0075	0.0495
C5	Isovalerylcarnitine / 2-Methylbutyrylcarnitine / Valerylcarnitine	acylcarnitines	bp_risk	1.4386	0.7558	0.057	0.114
H1	Glucose	hexoses	bp_risk	0.5506	0.5074	0.2779	0.2779
lysoPC a C16:0	Lysophosphatidylcholine with acyl residue C16:0	Lysophosphatidylcholines	bp_risk	0.0644	0.6	0.9146	0.9146
lysoPC a C16:1	Lysophosphatidylcholine with acyl residue C16:1	Lysophosphatidylcholines	bp_risk	-0.3495	0.6882	0.6116	0.8217
lysoPC a C17:0	Lysophosphatidylcholine with acyl residue C17:0	Lysophosphatidylcholines	bp_risk	-0.3039	0.7183	0.6723	0.8217
lysoPC a C18:0	Lysophosphatidylcholine with acyl residue C18:0	Lysophosphatidylcholines	bp_risk	-0.1734	0.6109	0.7765	0.8542
lysoPC a C18:1	Lysophosphatidylcholine with acyl residue C18:1	Lysophosphatidylcholines	bp_risk	-1.2301	0.6495	0.0582	0.2124
lysoPC a C18:2	Lysophosphatidylcholine with acyl residue C18:2	Lysophosphatidylcholines	bp_risk	-1.3695	0.7013	0.0508	0.2124
lysoPC a C20:3	Lysophosphatidylcholine with acyl residue C20:3	Lysophosphatidylcholines	bp_risk	-0.4567	0.5564	0.4118	0.755
lysoPC a C20:4	Lysophosphatidylcholine with acyl residue C20:4	Lysophosphatidylcholines	bp_risk	-0.9587	0.5344	0.0729	0.2124
lysoPC a C26:0	Lysophosphatidylcholine with acyl residue C26:0	Lysophosphatidylcholines	bp_risk	1.1578	0.6552	0.0772	0.2124
lysoPC a C28:0	Lysophosphatidylcholine with acyl residue C28:0	Lysophosphatidylcholines	bp_risk	0.32	0.5431	0.5558	0.8217
lysoPC a C28:1	Lysophosphatidylcholine with acyl residue C28:1	Lysophosphatidylcholines	bp_risk	0.6979	0.728	0.3377	0.7429
PC aa C28:1	Phosphatidylcholine with diacyl residue sum C28:1	Phosphatidylcholines-diacyl	bp_risk	-0.1273	0.7471	0.8647	0.9694
PC aa C30:0	Phosphatidylcholine with diacyl residue sum C30:0	Phosphatidylcholines-diacyl	bp_risk	0.3701	0.5442	0.4965	0.9694
PC aa C32:0	Phosphatidylcholine with diacyl residue sum C32:0	Phosphatidylcholines-diacyl	bp_risk	0.1971	0.5395	0.7149	0.9694
PC aa C32:1	Phosphatidylcholine with diacyl residue sum C32:1	Phosphatidylcholines-diacyl	bp_risk	0.496	0.5771	0.39	0.9694
PC aa C32:2	Phosphatidylcholine with diacyl residue sum C32:2	Phosphatidylcholines-diacyl	bp_risk	0.4884	0.5895	0.4073	0.9694
PC aa C32:3	Phosphatidylcholine with diacyl residue sum C32:3	Phosphatidylcholines-diacyl	bp_risk	0.1287	0.7248	0.859	0.9694
PC aa C34:1	Phosphatidylcholine with diacyl residue sum C34:1	Phosphatidylcholines-diacyl	bp_risk	0.2898	0.5928	0.6249	0.9694
PC aa C34:2	Phosphatidylcholine with diacyl residue sum C34:2	Phosphatidylcholines-diacyl	bp_risk	0.1714	0.5456	0.7534	0.9694
PC aa C34:3	Phosphatidylcholine with diacyl residue sum C34:3	Phosphatidylcholines-diacyl	bp_risk	0.8154	0.5486	0.1372	0.9694
PC aa C34:4	Phosphatidylcholine with diacyl residue sum C34:4	Phosphatidylcholines-diacyl	bp_risk	-0.1271	0.562	0.8211	0.9694
PC aa C36:0	Phosphatidylcholine with diacyl residue sum C36:0	Phosphatidylcholines-diacyl	bp_risk	-0.733	0.6223	0.2389	0.9694
PC aa C36:1	Phosphatidylcholine with diacyl residue sum C36:1	Phosphatidylcholines-diacyl	bp_risk	0.1192	0.5247	0.8202	0.9694
PC aa C36:2	Phosphatidylcholine with diacyl residue sum C36:2	Phosphatidylcholines-diacyl	bp_risk	0.4416	0.5704	0.4388	0.9694
PC aa C36:3	Phosphatidylcholine with diacyl residue sum C36:3	Phosphatidylcholines-diacyl	bp_risk	0.072	0.5667	0.8989	0.9694
PC aa C36:4	Phosphatidylcholine with diacyl residue sum C36:4	Phosphatidylcholines-diacyl	bp_risk	-0.4217	0.4788	0.3785	0.9694
PC aa C36:5	Phosphatidylcholine with diacyl residue sum C36:5	Phosphatidylcholines-diacyl	bp_risk	-0.8792	0.6212	0.157	0.9694
PC aa C36:6	Phosphatidylcholine with diacyl residue sum C36:6	Phosphatidylcholines-diacyl	bp_risk	-0.2209	0.6263	0.7243	0.9694
PC aa C38:0	Phosphatidylcholine with diacyl residue sum C38:0	Phosphatidylcholines-diacyl	bp_risk	-0.4185	0.7039	0.5521	0.9694
PC aa C38:1	Phosphatidylcholine with diacyl residue sum C38:1	Phosphatidylcholines-diacyl	bp_risk	0.0513	0.6711	0.939	0.9694
PC aa C38:3	Phosphatidylcholine with diacyl residue sum C38:3	Phosphatidylcholines-diacyl	bp_risk	0.3909	0.6157	0.5255	0.9694
PC aa C38:4	Phosphatidylcholine with diacyl residue sum C38:4	Phosphatidylcholines-diacyl	bp_risk	-0.2971	0.5677	0.6008	0.9694
PC aa C38:5	Phosphatidylcholine with diacyl residue sum C38:5	Phosphatidylcholines-diacyl	bp_risk	-0.5602	0.486	0.2491	0.9694
PC aa C38:6	Phosphatidylcholine with diacyl residue sum C38:6	Phosphatidylcholines-diacyl	bp_risk	0.3556	0.624	0.5688	0.9694
PC aa C40:2	Phosphatidylcholine with diacyl residue sum C40:2	Phosphatidylcholines-diacyl	bp_risk	0.0629	0.5443	0.908	0.9694
PC aa C40:3	Phosphatidylcholine with diacyl residue sum C40:3	Phosphatidylcholines-diacyl	bp_risk	0.4084	0.5882	0.4874	0.9694
PC aa C40:4	Phosphatidylcholine with diacyl residue sum C40:4	Phosphatidylcholines-diacyl	bp_risk	0.0222	0.577	0.9694	0.9694
PC aa C40:5	Phosphatidylcholine with diacyl residue sum C40:5	Phosphatidylcholines-diacyl	bp_risk	0.1685	0.6461	0.7943	0.9694
PC aa C40:6	Phosphatidylcholine with diacyl residue sum C40:6	Phosphatidylcholines-diacyl	bp_risk	0.9829	0.6931	0.1562	0.9694
PC aa C42:0	Phosphatidylcholine with diacyl residue sum C42:0	Phosphatidylcholines-diacyl	bp_risk	-0.6386	0.7183	0.374	0.9694
PC aa C42:1	Phosphatidylcholine with diacyl residue sum C42:1	Phosphatidylcholines-diacyl	bp_risk	-0.1366	0.609	0.8225	0.9694
PC aa C42:2	Phosphatidylcholine with diacyl residue sum C42:2	Phosphatidylcholines-diacyl	bp_risk	-0.2217	0.5229	0.6716	0.9694
PC aa C42:4	Phosphatidylcholine with diacyl residue sum C42:4	Phosphatidylcholines-diacyl	bp_risk	-0.0467	0.6424	0.9421	0.9694
PC aa C42:5	Phosphatidylcholine with diacyl residue sum C42:5	Phosphatidylcholines-diacyl	bp_risk	0.7509	0.624	0.2288	0.9694
PC aa C42:6	Phosphatidylcholine with diacyl residue sum C42:6	Phosphatidylcholines-diacyl	bp_risk	0.0387	0.5877	0.9476	0.9694
PC ae C30:0	Phosphatidylcholine with acyl-alkyl residue sum C30:0	Phosphatidylcholines-acyl-alkyl	bp_risk	-0.7657	0.6982	0.2728	0.5456
PC ae C30:1	Phosphatidylcholine with acyl-alkyl residue sum C30:1	Phosphatidylcholines-acyl-alkyl	bp_risk	-0.6257	0.6607	0.3436	0.6104
PC ae C32:1	Phosphatidylcholine with acyl-alkyl residue sum C32:1	Phosphatidylcholines-acyl-alkyl	bp_risk	-0.8406	0.5822	0.1488	0.4875
PC ae C32:2	Phosphatidylcholine with acyl-alkyl residue sum C32:2	Phosphatidylcholines-acyl-alkyl	bp_risk	-0.5086	0.5683	0.3709	0.6104
PC ae C34:0	Phosphatidylcholine with acyl-alkyl residue sum C34:0	Phosphatidylcholines-acyl-alkyl	bp_risk	-0.138	0.663	0.8351	0.9692
PC ae C34:1	Phosphatidylcholine with acyl-alkyl residue sum C34:1	Phosphatidylcholines-acyl-alkyl	bp_risk	-0.3882	0.5658	0.4927	0.7472
PC ae C34:2	Phosphatidylcholine with acyl-alkyl residue sum C34:2	Phosphatidylcholines-acyl-alkyl	bp_risk	-1.1648	0.7061	0.099	0.4276
PC ae C34:3	Phosphatidylcholine with acyl-alkyl residue sum C34:3	Phosphatidylcholines-acyl-alkyl	bp_risk	-1.131	0.6618	0.0875	0.4276
PC ae C36:0	Phosphatidylcholine with acyl-alkyl residue sum C36:0	Phosphatidylcholines-acyl-alkyl	bp_risk	0.0091	0.5836	0.9876	0.9876
PC ae C36:1	Phosphatidylcholine with acyl-alkyl residue sum C36:1	Phosphatidylcholines-acyl-alkyl	bp_risk	-0.0665	0.673	0.9212	0.9754
PC ae C36:2	Phosphatidylcholine with acyl-alkyl residue sum C36:2	Phosphatidylcholines-acyl-alkyl	bp_risk	-0.4978	0.8079	0.5377	0.7667
PC ae C36:3	Phosphatidylcholine with acyl-alkyl residue sum C36:3	Phosphatidylcholines-acyl-alkyl	bp_risk	-1.0588	0.6567	0.1069	0.4276
PC ae C36:4	Phosphatidylcholine with acyl-alkyl residue sum C36:4	Phosphatidylcholines-acyl-alkyl	bp_risk	-1.3861	0.7116	0.0514	0.4276
PC ae C36:5	Phosphatidylcholine with acyl-alkyl residue sum C36:5	Phosphatidylcholines-acyl-alkyl	bp_risk	-1.622	0.6305	0.0101	0.3198
PC ae C38:0	Phosphatidylcholine with acyl-alkyl residue sum C38:0	Phosphatidylcholines-acyl-alkyl	bp_risk	-0.4426	0.6534	0.4981	0.7472
PC ae C38:1	Phosphatidylcholine with acyl-alkyl residue sum C38:1	Phosphatidylcholines-acyl-alkyl	bp_risk	-0.0823	0.5368	0.8782	0.9692
PC ae C38:2	Phosphatidylcholine with acyl-alkyl residue sum C38:2	Phosphatidylcholines-acyl-alkyl	bp_risk	-0.4149	0.7006	0.5537	0.7667
PC ae C38:3	Phosphatidylcholine with acyl-alkyl residue sum C38:3	Phosphatidylcholines-acyl-alkyl	bp_risk	-0.2513	0.6518	0.6999	0.8688
PC ae C38:4	Phosphatidylcholine with acyl-alkyl residue sum C38:4	Phosphatidylcholines-acyl-alkyl	bp_risk	-1.055	0.731	0.149	0.4875
PC ae C38:5	Phosphatidylcholine with acyl-alkyl residue sum C38:5	Phosphatidylcholines-acyl-alkyl	bp_risk	-1.6384	0.6912	0.0178	0.3198
PC ae C38:6	Phosphatidylcholine with acyl-alkyl residue sum C38:6	Phosphatidylcholines-acyl-alkyl	bp_risk	-1.1217	0.6828	0.1004	0.4276
PC ae C40:1	Phosphatidylcholine with acyl-alkyl residue sum C40:1	Phosphatidylcholines-acyl-alkyl	bp_risk	-0.2264	0.6504	0.7278	0.8733
PC ae C40:2	Phosphatidylcholine with acyl-alkyl residue sum C40:2	Phosphatidylcholines-acyl-alkyl	bp_risk	-0.375	0.7545	0.6191	0.7967
PC ae C40:3	Phosphatidylcholine with acyl-alkyl residue sum C40:3	Phosphatidylcholines-acyl-alkyl	bp_risk	-0.8987	0.7057	0.2028	0.5216
PC ae C40:4	Phosphatidylcholine with acyl-alkyl residue sum C40:4	Phosphatidylcholines-acyl-alkyl	bp_risk	-0.7535	0.575	0.1901	0.5216
PC ae C40:5	Phosphatidylcholine with acyl-alkyl residue sum C40:5	Phosphatidylcholines-acyl-alkyl	bp_risk	-0.6445	0.7006	0.3576	0.6104
PC ae C40:6	Phosphatidylcholine with acyl-alkyl residue sum C40:6	Phosphatidylcholines-acyl-alkyl	bp_risk	-0.11	0.7841	0.8885	0.9692
PC ae C42:1	Phosphatidylcholine with acyl-alkyl residue sum C42:1	Phosphatidylcholines-acyl-alkyl	bp_risk	0.7958	0.7091	0.2618	0.5456
PC ae C42:2	Phosphatidylcholine with acyl-alkyl residue sum C42:2	Phosphatidylcholines-acyl-alkyl	bp_risk	-0.027	0.5816	0.9629	0.9876
PC ae C42:3	Phosphatidylcholine with acyl-alkyl residue sum C42:3	Phosphatidylcholines-acyl-alkyl	bp_risk	-0.2964	0.5972	0.6197	0.7967
PC ae C42:4	Phosphatidylcholine with acyl-alkyl residue sum C42:4	Phosphatidylcholines-acyl-alkyl	bp_risk	-0.9515	0.5353	0.0755	0.4276
PC ae C42:5	Phosphatidylcholine with acyl-alkyl residue sum C42:5	Phosphatidylcholines-acyl-alkyl	bp_risk	-0.8262	0.5003	0.0987	0.4276
PC ae C44:3	Phosphatidylcholine with acyl-alkyl residue sum C44:3	Phosphatidylcholines-acyl-alkyl	bp_risk	0.611	0.6859	0.373	0.6104
PC ae C44:4	Phosphatidylcholine with acyl-alkyl residue sum C44:4	Phosphatidylcholines-acyl-alkyl	bp_risk	-0.7785	0.5949	0.1907	0.5216
PC ae C44:5	Phosphatidylcholine with acyl-alkyl residue sum C44:5	Phosphatidylcholines-acyl-alkyl	bp_risk	-0.6366	0.5461	0.2438	0.5456
PC ae C44:6	Phosphatidylcholine with acyl-alkyl residue sum C44:6	Phosphatidylcholines-acyl-alkyl	bp_risk	-0.7078	0.6258	0.2581	0.5456
SM C16:0	Sphingomyelin with acyl residue sum C16:0	Sphingomyelins	bp_risk	-0.5036	0.6524	0.4401	0.9995
SM C16:1	Sphingomyelin with acyl residue sum C16:1	Sphingomyelins	bp_risk	-0.6247	0.6861	0.3626	0.9995
SM C18:0	Sphingomyelin with acyl residue sum C18:0	Sphingomyelins	bp_risk	-0.2341	0.7409	0.752	0.9995
SM C18:1	Sphingomyelin with acyl residue sum C18:1	Sphingomyelins	bp_risk	-0.4299	0.7765	0.5798	0.9995
SM C20:2	Sphingomyelin with acyl residue sum C20:2	Sphingomyelins	bp_risk	0.1655	0.7418	0.8234	0.9995
SM C24:0	Sphingomyelin with acyl residue sum C24:0	Sphingomyelins	bp_risk	-0.4165	0.6122	0.4963	0.9995
SM C24:1	Sphingomyelin with acyl residue sum C24:1	Sphingomyelins	bp_risk	-0.0762	0.5783	0.8951	0.9995
SM C26:0	Sphingomyelin with acyl residue sum C26:0	Sphingomyelins	bp_risk	-0.0191	0.7201	0.9788	0.9995
SM C26:1	Sphingomyelin with acyl residue sum C26:1	Sphingomyelins	bp_risk	0.0003	0.5415	0.9995	0.9995
SM (OH) C14:1	Hydroxysphingomyelin with acyl residue sum C14:1	Sphingomyelins	bp_risk	-0.27	0.6953	0.6978	0.9995
SM (OH) C16:1	Hydroxysphingomyelin with acyl residue sum C16:1	Sphingomyelins	bp_risk	-0.3923	0.6977	0.5739	0.9995
SM (OH) C22:1	Hydroxysphingomyelin with acyl residue sum C22:1	Sphingomyelins	bp_risk	-1.232	0.7958	0.1216	0.9995
SM (OH) C22:2	Hydroxysphingomyelin with acyl residue sum C22:2	Sphingomyelins	bp_risk	-1.0632	0.9477	0.2619	0.9995
SM (OH) C24:1	Hydroxysphingomyelin with acyl residue sum C24:1	Sphingomyelins	bp_risk	-0.8261	0.6987	0.2371	0.9995
CA	Cholic Acid	Bile Acids	bp_risk	0.1741	0.3972	0.6612	0.8871
CDCA	Chenodeoxycholic Acid	Bile Acids	bp_risk	-0.8114	0.7409	0.2734	0.8871
DCA	Deoxycholic Acid	Bile Acids	bp_risk	0.2077	0.4434	0.6395	0.8871
GCA	Glycocholic Acid	Bile Acids	bp_risk	-0.4687	0.5968	0.4322	0.8871
GCDCA	Glycochenodeoxycholic Acid	Bile Acids	bp_risk	0.3969	0.6817	0.5604	0.8871
GDCA	Glycodeoxycholic Acid	Bile Acids	bp_risk	-0.1365	0.415	0.7422	0.8871
GUDCA	Glycoursodeoxycholic Acid	Bile Acids	bp_risk	-0.9507	0.6008	0.1135	0.8871
TCA	Taurocholic Acid	Bile Acids	bp_risk	0.2965	0.4617	0.5207	0.8871
TCDCA	Taurochenodeoxycholic Acid	Bile Acids	bp_risk	0.1214	0.4753	0.7984	0.8871
TDCA	Taurodeoxycholic Acid	Bile Acids	bp_risk	0.0364	0.4262	0.932	0.932
c-C18:1w9	Oleic acid	Free Fatty Acid	bp_risk	0.004	0.6509	0.9952	0.9952
c-C18:2w6	Linoleic acid	Free Fatty Acid	bp_risk	0.2031	0.5765	0.7246	0.9344
c-C20:1w9	cis-11-Eicosenoic acid	Free Fatty Acid	bp_risk	0.9489	0.6507	0.1448	0.4538
c-C20:2w6	cis-11,14-Eicosadienoic acid	Free Fatty Acid	bp_risk	0.6644	0.5499	0.2269	0.4538
c-C20:3w6	cis-8,11,14-Eicosatrienoic acid	Free Fatty Acid	bp_risk	1.0439	0.8188	0.2023	0.4538
c-C20:4w6	Arachidonic acid	Free Fatty Acid	bp_risk	0.7162	0.7346	0.3296	0.5274
c-C20:5w3 (EPA)	Eicosapentaenoic acid	Free Fatty Acid	bp_risk	-0.1158	0.5019	0.8176	0.9344
c-C22:6w3 (DHA)	cis-4,7,10,13,16,19-docosahexaenoic acid	Free Fatty Acid	bp_risk	1.1534	0.728	0.1131	0.4538
N-C16:0-Cer		Ceramides	bp_risk	-0.1964	0.4831	0.6843	0.896
N-C18:0-Cer		Ceramides	bp_risk	0.4037	0.574	0.4819	0.896
N-C20:0-Cer		Ceramides	bp_risk	1.0577	0.6005	0.0782	0.3908
N-C22:0-Cer		Ceramides	bp_risk	0.0004	0.5599	0.9995	0.9995
N-C23:0-Cer		Ceramides	bp_risk	0.2202	0.6071	0.7168	0.896
N-C24:0-Cer		Ceramides	bp_risk	0.3136	0.5979	0.5999	0.896
N-C24:0-Cer(2H)		Ceramides	bp_risk	-0.3645	0.5378	0.4979	0.896
N-C24:1-Cer		Ceramides	bp_risk	1.1679	0.6272	0.0626	0.3908
N-C25:0-Cer		Ceramides	bp_risk	0.0773	0.6216	0.901	0.9995
N-C26:1-Cer		Ceramides	bp_risk	0.4654	0.4843	0.3365	0.896
Supp Table 8a. Blood Pressure (BP) Associations with Sex Interaction in TMCS. symbol: Metabolite symbol; fullname: Metabolite fullname; category: Metabolite category; yvar: association tested; β_sex_X_metabolite: beta vale of the sex-metabolite interaction; SE: standard error; Pvalue: p-value; FDRadjustedpvalue: False Discovery Rate adjusted p-value; Lysopcac: Lysophosphatidylcholines; Pcaac: Pho…

## Sheet: GLU
symbol	fullname	category	yvar	β_sex_X_metabolite	SE	P_value	FDR_adjusted_p_value
Ala	Alanine	Amino acids	glu_risk	-0.2464	0.6858	0.7194	0.9334
Arg	Arginine	Amino acids	glu_risk	-0.9468	0.592	0.1098	0.7683
Asn	Asparagine	Amino acids	glu_risk	-0.305	0.5613	0.5868	0.9334
Asp	Aspartate	Amino acids	glu_risk	0.2983	0.6063	0.6227	0.9334
Cit	Citrulline	Amino acids	glu_risk	-0.0285	0.5715	0.9603	0.9603
Gln	Glutamine	Amino acids	glu_risk	0.2243	0.5585	0.6879	0.9334
Glu	Glutamate	Amino acids	glu_risk	0.4029	0.6185	0.5147	0.9334
Gly	Glycine	Amino acids	glu_risk	-1.75	0.6924	0.0115	0.2414
His	Histidine	Amino acids	glu_risk	0.3535	0.5184	0.4953	0.9334
Ile	Isoleucine	Amino acids	glu_risk	0.6466	0.6412	0.3133	0.9334
Leu	Leucine	Amino acids	glu_risk	0.4332	0.6409	0.4991	0.9334
Lys	Lysine	Amino acids	glu_risk	-0.5962	0.5998	0.3203	0.9334
Met	Methionine	Amino acids	glu_risk	-0.5091	0.603	0.3985	0.9334
Orn	Ornithine	Amino acids	glu_risk	0.1173	0.6825	0.8635	0.9334
Phe	Phenylalanine	Amino acids	glu_risk	0.2968	0.5926	0.6165	0.9334
Pro	Proline	Amino acids	glu_risk	-0.4527	0.6092	0.4574	0.9334
Ser	Serine	Amino acids	glu_risk	-0.0786	0.4856	0.8714	0.9334
Thr	Threonine	Amino acids	glu_risk	-1.3901	0.7703	0.0711	0.7469
Trp	Tryptophan	Amino acids	glu_risk	0.1889	0.6165	0.7593	0.9334
Tyr	Tyrosine	Amino acids	glu_risk	0.0714	0.5111	0.889	0.9334
Val	Valine	Amino acids	glu_risk	0.6625	0.6534	0.3106	0.9334
ADMA	Asymmetric dimethylarginine	Biogenic amines	glu_risk	-1.0394	0.6273	0.0976	0.6125
alpha-AAA	alpha-Aminoadipic acid	Biogenic amines	glu_risk	0.8534	0.672	0.2041	0.6125
Creatinine	Creatinine	Biogenic amines	glu_risk	1.1178	0.815	0.1702	0.6125
Kyn	Kynurenine	Biogenic amines	glu_risk	-0.631	0.5427	0.245	0.6125
Met-SO	Methionine-Sulfoxide	Biogenic amines	glu_risk	0.3329	0.5745	0.5623	0.9372
Sarcosine	Sarcosine	Biogenic amines	glu_risk	-0.0119	0.5591	0.983	0.983
SDMA	Symmetric dimethylarginine	Biogenic amines	glu_risk	0.1585	0.6105	0.7952	0.983
Serotonin	Serotonin	Biogenic amines	glu_risk	-0.5785	0.6221	0.3524	0.7047
t4-OH-Pro	trans-4-Hydroxyproline	Biogenic amines	glu_risk	0.0259	0.5711	0.9638	0.983
Taurine	Taurine	Biogenic amines	glu_risk	0.1269	0.5124	0.8045	0.983
C0	Carnitine (free)	acylcarnitines	glu_risk	0.645	0.6213	0.2992	0.604
C10	Decanoylcarnitine [= Caprylcarnitine]	acylcarnitines	glu_risk	0.3521	0.5054	0.486	0.648
C14:1	Tetradecenoylcarnitine [= Myristoleylcarnitine]	acylcarnitines	glu_risk	0.5318	0.4793	0.2671	0.604
C14:2	Tetradecadienoylcarnitine	acylcarnitines	glu_risk	0.4427	0.521	0.3955	0.648
C16	Hexadecanoylcarnitine [= Palmitoylcarnitine]	acylcarnitines	glu_risk	0.6194	0.5581	0.2671	0.604
C18	Octadecanoylcarnitine [= Stearylcarnitine]	acylcarnitines	glu_risk	-0.08	0.5765	0.8896	0.8896
C18:1	Octadecenoylcarnitine [= Oleylcarnitine]	acylcarnitines	glu_risk	0.1505	0.4538	0.7402	0.8075
C18:2	Octadecadienoylcarnitine [= Linoleylcarnitine]	acylcarnitines	glu_risk	-0.4469	0.5801	0.4411	0.648
C2	Acetylcarnitine	acylcarnitines	glu_risk	0.5749	0.557	0.302	0.604
C3	Propionylcarnitine	acylcarnitines	glu_risk	0.3093	0.5996	0.606	0.7272
C4	Butyrylcarnitine / Isobutyrylcarnitine	acylcarnitines	glu_risk	0.8275	0.7345	0.2599	0.604
C5	Isovalerylcarnitine / 2-Methylbutyrylcarnitine / Valerylcarnitine	acylcarnitines	glu_risk	1.143	0.7232	0.114	0.604
H1	Glucose	hexoses	glu_risk	1.5129	2.3561	0.5208	0.5208
lysoPC a C16:0	Lysophosphatidylcholine with acyl residue C16:0	Lysophosphatidylcholines	glu_risk	0.0809	0.5844	0.8899	0.8899
lysoPC a C16:1	Lysophosphatidylcholine with acyl residue C16:1	Lysophosphatidylcholines	glu_risk	-0.1835	0.6329	0.7719	0.8899
lysoPC a C17:0	Lysophosphatidylcholine with acyl residue C17:0	Lysophosphatidylcholines	glu_risk	1.0948	0.7681	0.1541	0.3389
lysoPC a C18:0	Lysophosphatidylcholine with acyl residue C18:0	Lysophosphatidylcholines	glu_risk	-0.4751	0.5968	0.4259	0.5856
lysoPC a C18:1	Lysophosphatidylcholine with acyl residue C18:1	Lysophosphatidylcholines	glu_risk	-1.5273	0.6476	0.0184	0.202
lysoPC a C18:2	Lysophosphatidylcholine with acyl residue C18:2	Lysophosphatidylcholines	glu_risk	-1.0772	0.6612	0.1033	0.284
lysoPC a C20:3	Lysophosphatidylcholine with acyl residue C20:3	Lysophosphatidylcholines	glu_risk	-1.0537	0.546	0.0536	0.284
lysoPC a C20:4	Lysophosphatidylcholine with acyl residue C20:4	Lysophosphatidylcholines	glu_risk	-0.7985	0.4601	0.0827	0.284
lysoPC a C26:0	Lysophosphatidylcholine with acyl residue C26:0	Lysophosphatidylcholines	glu_risk	0.5951	0.6264	0.3421	0.5856
lysoPC a C28:0	Lysophosphatidylcholine with acyl residue C28:0	Lysophosphatidylcholines	glu_risk	0.1056	0.5086	0.8356	0.8899
lysoPC a C28:1	Lysophosphatidylcholine with acyl residue C28:1	Lysophosphatidylcholines	glu_risk	0.6249	0.701	0.3727	0.5856
PC aa C28:1	Phosphatidylcholine with diacyl residue sum C28:1	Phosphatidylcholines-diacyl	glu_risk	-0.1916	0.7155	0.7889	0.9526
PC aa C30:0	Phosphatidylcholine with diacyl residue sum C30:0	Phosphatidylcholines-diacyl	glu_risk	-0.2101	0.5249	0.689	0.901
PC aa C32:0	Phosphatidylcholine with diacyl residue sum C32:0	Phosphatidylcholines-diacyl	glu_risk	-0.1043	0.5111	0.8383	0.9526
PC aa C32:1	Phosphatidylcholine with diacyl residue sum C32:1	Phosphatidylcholines-diacyl	glu_risk	-0.3404	0.5524	0.5377	0.901
PC aa C32:2	Phosphatidylcholine with diacyl residue sum C32:2	Phosphatidylcholines-diacyl	glu_risk	0.0511	0.5789	0.9296	0.9578
PC aa C32:3	Phosphatidylcholine with diacyl residue sum C32:3	Phosphatidylcholines-diacyl	glu_risk	-0.3482	0.7049	0.6214	0.901
PC aa C34:1	Phosphatidylcholine with diacyl residue sum C34:1	Phosphatidylcholines-diacyl	glu_risk	-0.3588	0.5675	0.5272	0.901
PC aa C34:2	Phosphatidylcholine with diacyl residue sum C34:2	Phosphatidylcholines-diacyl	glu_risk	-0.238	0.5162	0.6447	0.901
PC aa C34:3	Phosphatidylcholine with diacyl residue sum C34:3	Phosphatidylcholines-diacyl	glu_risk	-0.3008	0.5	0.5474	0.901
PC aa C34:4	Phosphatidylcholine with diacyl residue sum C34:4	Phosphatidylcholines-diacyl	glu_risk	-0.2209	0.5111	0.6656	0.901
PC aa C36:0	Phosphatidylcholine with diacyl residue sum C36:0	Phosphatidylcholines-diacyl	glu_risk	-0.0725	0.5572	0.8965	0.9526
PC aa C36:1	Phosphatidylcholine with diacyl residue sum C36:1	Phosphatidylcholines-diacyl	glu_risk	-0.4058	0.5127	0.4286	0.901
PC aa C36:2	Phosphatidylcholine with diacyl residue sum C36:2	Phosphatidylcholines-diacyl	glu_risk	-0.0988	0.5477	0.8569	0.9526
PC aa C36:3	Phosphatidylcholine with diacyl residue sum C36:3	Phosphatidylcholines-diacyl	glu_risk	-0.8401	0.5652	0.1371	0.901
PC aa C36:4	Phosphatidylcholine with diacyl residue sum C36:4	Phosphatidylcholines-diacyl	glu_risk	-0.3967	0.4362	0.3632	0.901
PC aa C36:5	Phosphatidylcholine with diacyl residue sum C36:5	Phosphatidylcholines-diacyl	glu_risk	-0.2741	0.5227	0.6	0.901
PC aa C36:6	Phosphatidylcholine with diacyl residue sum C36:6	Phosphatidylcholines-diacyl	glu_risk	0.2756	0.5864	0.6384	0.901
PC aa C38:0	Phosphatidylcholine with diacyl residue sum C38:0	Phosphatidylcholines-diacyl	glu_risk	0.0847	0.6436	0.8953	0.9526
PC aa C38:1	Phosphatidylcholine with diacyl residue sum C38:1	Phosphatidylcholines-diacyl	glu_risk	0.0266	0.5886	0.964	0.964
PC aa C38:3	Phosphatidylcholine with diacyl residue sum C38:3	Phosphatidylcholines-diacyl	glu_risk	-0.9288	0.5874	0.1138	0.901
PC aa C38:4	Phosphatidylcholine with diacyl residue sum C38:4	Phosphatidylcholines-diacyl	glu_risk	-0.4842	0.5086	0.3411	0.901
PC aa C38:5	Phosphatidylcholine with diacyl residue sum C38:5	Phosphatidylcholines-diacyl	glu_risk	-0.4626	0.4302	0.2823	0.901
PC aa C38:6	Phosphatidylcholine with diacyl residue sum C38:6	Phosphatidylcholines-diacyl	glu_risk	0.7725	0.5971	0.1957	0.901
PC aa C40:2	Phosphatidylcholine with diacyl residue sum C40:2	Phosphatidylcholines-diacyl	glu_risk	-0.3125	0.4735	0.5093	0.901
PC aa C40:3	Phosphatidylcholine with diacyl residue sum C40:3	Phosphatidylcholines-diacyl	glu_risk	-0.4236	0.5249	0.4197	0.901
PC aa C40:4	Phosphatidylcholine with diacyl residue sum C40:4	Phosphatidylcholines-diacyl	glu_risk	-0.5242	0.5591	0.3484	0.901
PC aa C40:5	Phosphatidylcholine with diacyl residue sum C40:5	Phosphatidylcholines-diacyl	glu_risk	-0.4453	0.6122	0.467	0.901
PC aa C40:6	Phosphatidylcholine with diacyl residue sum C40:6	Phosphatidylcholines-diacyl	glu_risk	0.6371	0.6508	0.3276	0.901
PC aa C42:0	Phosphatidylcholine with diacyl residue sum C42:0	Phosphatidylcholines-diacyl	glu_risk	-0.9626	0.6862	0.1607	0.901
PC aa C42:1	Phosphatidylcholine with diacyl residue sum C42:1	Phosphatidylcholines-diacyl	glu_risk	-0.6647	0.6087	0.2749	0.901
PC aa C42:2	Phosphatidylcholine with diacyl residue sum C42:2	Phosphatidylcholines-diacyl	glu_risk	-0.7124	0.493	0.1485	0.901
PC aa C42:4	Phosphatidylcholine with diacyl residue sum C42:4	Phosphatidylcholines-diacyl	glu_risk	-1.5033	0.692	0.0298	0.901
PC aa C42:5	Phosphatidylcholine with diacyl residue sum C42:5	Phosphatidylcholines-diacyl	glu_risk	0.1218	0.5666	0.8299	0.9526
PC aa C42:6	Phosphatidylcholine with diacyl residue sum C42:6	Phosphatidylcholines-diacyl	glu_risk	-0.3943	0.5467	0.4707	0.901
PC ae C30:0	Phosphatidylcholine with acyl-alkyl residue sum C30:0	Phosphatidylcholines-acyl-alkyl	glu_risk	0.298	0.6634	0.6533	0.915
PC ae C30:1	Phosphatidylcholine with acyl-alkyl residue sum C30:1	Phosphatidylcholines-acyl-alkyl	glu_risk	-0.1462	0.637	0.8185	0.915
PC ae C32:1	Phosphatidylcholine with acyl-alkyl residue sum C32:1	Phosphatidylcholines-acyl-alkyl	glu_risk	-0.4304	0.5498	0.4338	0.915
PC ae C32:2	Phosphatidylcholine with acyl-alkyl residue sum C32:2	Phosphatidylcholines-acyl-alkyl	glu_risk	-0.3546	0.5722	0.5355	0.915
PC ae C34:0	Phosphatidylcholine with acyl-alkyl residue sum C34:0	Phosphatidylcholines-acyl-alkyl	glu_risk	0.3808	0.6463	0.5558	0.915
PC ae C34:1	Phosphatidylcholine with acyl-alkyl residue sum C34:1	Phosphatidylcholines-acyl-alkyl	glu_risk	0.1506	0.5557	0.7864	0.915
PC ae C34:2	Phosphatidylcholine with acyl-alkyl residue sum C34:2	Phosphatidylcholines-acyl-alkyl	glu_risk	-0.1268	0.655	0.8466	0.915
PC ae C34:3	Phosphatidylcholine with acyl-alkyl residue sum C34:3	Phosphatidylcholines-acyl-alkyl	glu_risk	-0.9245	0.7548	0.2206	0.7942
PC ae C36:0	Phosphatidylcholine with acyl-alkyl residue sum C36:0	Phosphatidylcholines-acyl-alkyl	glu_risk	0.135	0.5769	0.815	0.915
PC ae C36:1	Phosphatidylcholine with acyl-alkyl residue sum C36:1	Phosphatidylcholines-acyl-alkyl	glu_risk	0.5964	0.6689	0.3727	0.915
PC ae C36:2	Phosphatidylcholine with acyl-alkyl residue sum C36:2	Phosphatidylcholines-acyl-alkyl	glu_risk	0.2423	0.7915	0.7595	0.915
PC ae C36:3	Phosphatidylcholine with acyl-alkyl residue sum C36:3	Phosphatidylcholines-acyl-alkyl	glu_risk	-0.4535	0.6848	0.5078	0.915
PC ae C36:4	Phosphatidylcholine with acyl-alkyl residue sum C36:4	Phosphatidylcholines-acyl-alkyl	glu_risk	-0.7254	0.6563	0.269	0.8371
PC ae C36:5	Phosphatidylcholine with acyl-alkyl residue sum C36:5	Phosphatidylcholines-acyl-alkyl	glu_risk	-0.8987	0.5098	0.078	0.6617
PC ae C38:0	Phosphatidylcholine with acyl-alkyl residue sum C38:0	Phosphatidylcholines-acyl-alkyl	glu_risk	-0.0198	0.593	0.9734	0.9734
PC ae C38:1	Phosphatidylcholine with acyl-alkyl residue sum C38:1	Phosphatidylcholines-acyl-alkyl	glu_risk	-0.0879	0.5082	0.8626	0.915
PC ae C38:2	Phosphatidylcholine with acyl-alkyl residue sum C38:2	Phosphatidylcholines-acyl-alkyl	glu_risk	-0.4086	0.7118	0.566	0.915
PC ae C38:3	Phosphatidylcholine with acyl-alkyl residue sum C38:3	Phosphatidylcholines-acyl-alkyl	glu_risk	-0.3738	0.6216	0.5476	0.915
PC ae C38:4	Phosphatidylcholine with acyl-alkyl residue sum C38:4	Phosphatidylcholines-acyl-alkyl	glu_risk	-0.1385	0.6673	0.8356	0.915
PC ae C38:5	Phosphatidylcholine with acyl-alkyl residue sum C38:5	Phosphatidylcholines-acyl-alkyl	glu_risk	-1.0475	0.6273	0.0949	0.6617
PC ae C38:6	Phosphatidylcholine with acyl-alkyl residue sum C38:6	Phosphatidylcholines-acyl-alkyl	glu_risk	-0.4386	0.5972	0.4626	0.915
PC ae C40:1	Phosphatidylcholine with acyl-alkyl residue sum C40:1	Phosphatidylcholines-acyl-alkyl	glu_risk	-0.2974	0.6245	0.6339	0.915
PC ae C40:2	Phosphatidylcholine with acyl-alkyl residue sum C40:2	Phosphatidylcholines-acyl-alkyl	glu_risk	-0.2844	0.7247	0.6947	0.915
PC ae C40:3	Phosphatidylcholine with acyl-alkyl residue sum C40:3	Phosphatidylcholines-acyl-alkyl	glu_risk	-0.8842	0.7044	0.2094	0.7942
PC ae C40:4	Phosphatidylcholine with acyl-alkyl residue sum C40:4	Phosphatidylcholines-acyl-alkyl	glu_risk	-0.5435	0.5419	0.3159	0.8747
PC ae C40:5	Phosphatidylcholine with acyl-alkyl residue sum C40:5	Phosphatidylcholines-acyl-alkyl	glu_risk	-0.42	0.6291	0.5044	0.915
PC ae C40:6	Phosphatidylcholine with acyl-alkyl residue sum C40:6	Phosphatidylcholines-acyl-alkyl	glu_risk	0.798	0.7372	0.279	0.8371
PC ae C42:1	Phosphatidylcholine with acyl-alkyl residue sum C42:1	Phosphatidylcholines-acyl-alkyl	glu_risk	-1.0664	0.6537	0.1028	0.6617
PC ae C42:2	Phosphatidylcholine with acyl-alkyl residue sum C42:2	Phosphatidylcholines-acyl-alkyl	glu_risk	-0.0958	0.5603	0.8642	0.915
PC ae C42:3	Phosphatidylcholine with acyl-alkyl residue sum C42:3	Phosphatidylcholines-acyl-alkyl	glu_risk	-0.1279	0.5633	0.8203	0.915
PC ae C42:4	Phosphatidylcholine with acyl-alkyl residue sum C42:4	Phosphatidylcholines-acyl-alkyl	glu_risk	-0.7338	0.5071	0.1479	0.6654
PC ae C42:5	Phosphatidylcholine with acyl-alkyl residue sum C42:5	Phosphatidylcholines-acyl-alkyl	glu_risk	-0.9809	0.6134	0.1098	0.6617
PC ae C44:3	Phosphatidylcholine with acyl-alkyl residue sum C44:3	Phosphatidylcholines-acyl-alkyl	glu_risk	-0.0306	0.6401	0.9619	0.9734
PC ae C44:4	Phosphatidylcholine with acyl-alkyl residue sum C44:4	Phosphatidylcholines-acyl-alkyl	glu_risk	-0.8611	0.5467	0.1152	0.6617
PC ae C44:5	Phosphatidylcholine with acyl-alkyl residue sum C44:5	Phosphatidylcholines-acyl-alkyl	glu_risk	-0.7992	0.526	0.1287	0.6617
PC ae C44:6	Phosphatidylcholine with acyl-alkyl residue sum C44:6	Phosphatidylcholines-acyl-alkyl	glu_risk	-1.3186	0.6315	0.0368	0.6617
SM C16:0	Sphingomyelin with acyl residue sum C16:0	Sphingomyelins	glu_risk	-0.7488	0.662	0.258	0.538
SM C16:1	Sphingomyelin with acyl residue sum C16:1	Sphingomyelins	glu_risk	-1.379	0.7259	0.0575	0.4767
SM C18:0	Sphingomyelin with acyl residue sum C18:0	Sphingomyelins	glu_risk	0.6916	0.7336	0.3458	0.538
SM C18:1	Sphingomyelin with acyl residue sum C18:1	Sphingomyelins	glu_risk	0.1431	0.7435	0.8473	0.9065
SM C20:2	Sphingomyelin with acyl residue sum C20:2	Sphingomyelins	glu_risk	-0.6698	0.6819	0.3259	0.538
SM C24:0	Sphingomyelin with acyl residue sum C24:0	Sphingomyelins	glu_risk	-0.62	0.5832	0.2877	0.538
SM C24:1	Sphingomyelin with acyl residue sum C24:1	Sphingomyelins	glu_risk	-0.8916	0.5878	0.1293	0.4767
SM C26:0	Sphingomyelin with acyl residue sum C26:0	Sphingomyelins	glu_risk	-0.4943	0.6822	0.4688	0.5966
SM C26:1	Sphingomyelin with acyl residue sum C26:1	Sphingomyelins	glu_risk	-0.786	0.5275	0.1362	0.4767
SM (OH) C14:1	Hydroxysphingomyelin with acyl residue sum C14:1	Sphingomyelins	glu_risk	-0.0773	0.6578	0.9065	0.9065
SM (OH) C16:1	Hydroxysphingomyelin with acyl residue sum C16:1	Sphingomyelins	glu_risk	0.5633	0.6793	0.407	0.5698
SM (OH) C22:1	Hydroxysphingomyelin with acyl residue sum C22:1	Sphingomyelins	glu_risk	-0.4198	0.7007	0.5491	0.6407
SM (OH) C22:2	Hydroxysphingomyelin with acyl residue sum C22:2	Sphingomyelins	glu_risk	-0.9125	0.917	0.3197	0.538
SM (OH) C24:1	Hydroxysphingomyelin with acyl residue sum C24:1	Sphingomyelins	glu_risk	-1.013	0.6725	0.132	0.4767
CA	Cholic Acid	Bile Acids	glu_risk	-0.1391	0.3498	0.6909	0.7677
CDCA	Chenodeoxycholic Acid	Bile Acids	glu_risk	-0.3173	0.4739	0.5032	0.7677
DCA	Deoxycholic Acid	Bile Acids	glu_risk	0.2054	0.4411	0.6415	0.7677
GCA	Glycocholic Acid	Bile Acids	glu_risk	1.2133	0.584	0.0378	0.1801
GCDCA	Glycochenodeoxycholic Acid	Bile Acids	glu_risk	0.3232	0.5666	0.5685	0.7677
GDCA	Glycodeoxycholic Acid	Bile Acids	glu_risk	1.0688	0.5548	0.054	0.1801
GUDCA	Glycoursodeoxycholic Acid	Bile Acids	glu_risk	0.3342	0.5894	0.5707	0.7677
TCA	Taurocholic Acid	Bile Acids	glu_risk	1.1733	0.5225	0.0247	0.1801
TCDCA	Taurochenodeoxycholic Acid	Bile Acids	glu_risk	0.0053	0.4147	0.9899	0.9899
TDCA	Taurodeoxycholic Acid	Bile Acids	glu_risk	0.2588	0.4101	0.528	0.7677
c-C18:1w9	Oleic acid	Free Fatty Acid	glu_risk	0.3298	0.5989	0.5819	0.669
c-C18:2w6	Linoleic acid	Free Fatty Acid	glu_risk	0.2143	0.5374	0.6901	0.6901
c-C20:1w9	cis-11-Eicosenoic acid	Free Fatty Acid	glu_risk	1.2857	0.5598	0.0216	0.173
c-C20:2w6	cis-11,14-Eicosadienoic acid	Free Fatty Acid	glu_risk	0.3344	0.4822	0.4881	0.669
c-C20:3w6	cis-8,11,14-Eicosatrienoic acid	Free Fatty Acid	glu_risk	0.7362	0.7553	0.3297	0.6594
c-C20:4w6	Arachidonic acid	Free Fatty Acid	glu_risk	1.1887	0.767	0.1212	0.3232
c-C20:5w3 (EPA)	Eicosapentaenoic acid	Free Fatty Acid	glu_risk	0.2448	0.4487	0.5853	0.669
c-C22:6w3 (DHA)	cis-4,7,10,13,16,19-docosahexaenoic acid	Free Fatty Acid	glu_risk	1.0873	0.659	0.099	0.3232
N-C16:0-Cer		Ceramides	glu_risk	-0.7359	0.4962	0.138	0.7149
N-C18:0-Cer		Ceramides	glu_risk	0.3126	0.5662	0.5808	0.8297
N-C20:0-Cer		Ceramides	glu_risk	-0.0246	0.539	0.9636	0.9636
N-C22:0-Cer		Ceramides	glu_risk	-0.3813	0.5454	0.4845	0.8297
N-C23:0-Cer		Ceramides	glu_risk	-0.1118	0.5823	0.8477	0.9636
N-C24:0-Cer		Ceramides	glu_risk	-0.3231	0.572	0.5721	0.8297
N-C24:0-Cer(2H)		Ceramides	glu_risk	-0.6987	0.5448	0.1997	0.7149
N-C24:1-Cer		Ceramides	glu_risk	-0.354	0.4866	0.4669	0.8297
N-C25:0-Cer		Ceramides	glu_risk	0.0306	0.5884	0.9586	0.9636
N-C26:1-Cer		Ceramides	glu_risk	-0.5498	0.4429	0.2145	0.7149
Supp Table 8b. Covariate-adjusted Fasting Glucose (GLU) Associations with Sex Interaction in TMCS. symbol: Metabolite symbol; fullname: Metabolite fullname; category: Metabolite category; yvar: association tested; β_sex_X_metabolite: beta vale of the sex-metabolite interaction; SE: standard error; Pvalue: p-value; FDRadjustedpvalue: False Discovery Rate adjusted p-value; Lysopcac: Lysophosphatidy…

## Sheet: HDL
symbol	fullname	category	yvar	β_sex_X_metabolite	SE	P_value	FDR_adjusted_p_value
Ala	Alanine	Amino acids	hdl_risk	-0.5403	0.7469	0.4695	0.682
Arg	Arginine	Amino acids	hdl_risk	-0.4309	0.6692	0.5196	0.682
Asn	Asparagine	Amino acids	hdl_risk	-0.8441	0.7489	0.2597	0.4545
Asp	Aspartate	Amino acids	hdl_risk	-0.3504	0.753	0.6417	0.7486
Cit	Citrulline	Amino acids	hdl_risk	-0.3955	0.7549	0.6003	0.7416
Gln	Glutamine	Amino acids	hdl_risk	-1.1678	0.7848	0.1367	0.3589
Glu	Glutamate	Amino acids	hdl_risk	-0.1939	0.7119	0.7854	0.8247
Gly	Glycine	Amino acids	hdl_risk	-0.2675	0.8794	0.761	0.8247
His	Histidine	Amino acids	hdl_risk	-1.8412	0.8764	0.0357	0.2869
Ile	Isoleucine	Amino acids	hdl_risk	-2.0441	0.7821	0.009	0.1881
Leu	Leucine	Amino acids	hdl_risk	-1.3228	0.7605	0.082	0.2869
Lys	Lysine	Amino acids	hdl_risk	-0.7371	0.7385	0.3182	0.5141
Met	Methionine	Amino acids	hdl_risk	-1.573	0.799	0.049	0.2869
Orn	Ornithine	Amino acids	hdl_risk	-0.4954	0.7652	0.5173	0.682
Phe	Phenylalanine	Amino acids	hdl_risk	-0.8643	0.7661	0.2592	0.4545
Pro	Proline	Amino acids	hdl_risk	-0.858	0.7233	0.2356	0.4545
Ser	Serine	Amino acids	hdl_risk	0.1011	0.6295	0.8724	0.8724
Thr	Threonine	Amino acids	hdl_risk	-1.1669	0.962	0.2251	0.4545
Trp	Tryptophan	Amino acids	hdl_risk	-1.5366	0.8058	0.0565	0.2869
Tyr	Tyrosine	Amino acids	hdl_risk	-1.1628	0.6565	0.0765	0.2869
Val	Valine	Amino acids	hdl_risk	-1.0501	0.6815	0.1233	0.3589
ADMA	Asymmetric dimethylarginine	Biogenic amines	hdl_risk	0.173	0.6343	0.7851	0.8685
alpha-AAA	alpha-Aminoadipic acid	Biogenic amines	hdl_risk	-0.7078	0.779	0.3636	0.673
Creatinine	Creatinine	Biogenic amines	hdl_risk	-2.1605	1.1451	0.0592	0.3042
Kyn	Kynurenine	Biogenic amines	hdl_risk	-0.4857	0.6552	0.4585	0.673
Met-SO	Methionine-Sulfoxide	Biogenic amines	hdl_risk	-0.4061	0.6601	0.5384	0.673
Sarcosine	Sarcosine	Biogenic amines	hdl_risk	0.1086	0.6561	0.8685	0.8685
SDMA	Symmetric dimethylarginine	Biogenic amines	hdl_risk	-1.7057	1.01	0.0913	0.3042
Serotonin	Serotonin	Biogenic amines	hdl_risk	-0.6066	0.8259	0.4627	0.673
t4-OH-Pro	trans-4-Hydroxyproline	Biogenic amines	hdl_risk	-0.4809	0.6897	0.4856	0.673
Taurine	Taurine	Biogenic amines	hdl_risk	-1.1426	0.6126	0.0622	0.3042
C0	Carnitine (free)	acylcarnitines	hdl_risk	-1.7231	0.79	0.0292	0.3501
C10	Decanoylcarnitine [= Caprylcarnitine]	acylcarnitines	hdl_risk	-0.6396	0.7337	0.3833	0.5111
C14:1	Tetradecenoylcarnitine [= Myristoleylcarnitine]	acylcarnitines	hdl_risk	-1.4925	0.8967	0.096	0.384
C14:2	Tetradecadienoylcarnitine	acylcarnitines	hdl_risk	-0.7493	0.7408	0.3118	0.4677
C16	Hexadecanoylcarnitine [= Palmitoylcarnitine]	acylcarnitines	hdl_risk	-0.847	0.7231	0.2415	0.4677
C18	Octadecanoylcarnitine [= Stearylcarnitine]	acylcarnitines	hdl_risk	-0.4737	0.7687	0.5377	0.5634
C18:1	Octadecenoylcarnitine [= Oleylcarnitine]	acylcarnitines	hdl_risk	-0.4838	0.6343	0.4456	0.5347
C18:2	Octadecadienoylcarnitine [= Linoleylcarnitine]	acylcarnitines	hdl_risk	-0.417	0.7217	0.5634	0.5634
C2	Acetylcarnitine	acylcarnitines	hdl_risk	-0.9069	0.7708	0.2394	0.4677
C3	Propionylcarnitine	acylcarnitines	hdl_risk	-1.6881	0.8959	0.0595	0.3572
C4	Butyrylcarnitine / Isobutyrylcarnitine	acylcarnitines	hdl_risk	-0.9977	0.9294	0.2831	0.4677
C5	Isovalerylcarnitine / 2-Methylbutyrylcarnitine / Valerylcarnitine	acylcarnitines	hdl_risk	-0.8989	0.815	0.2701	0.4677
H1	Glucose	hexoses	hdl_risk	-1.1824	0.7189	0.1	0.1
lysoPC a C16:0	Lysophosphatidylcholine with acyl residue C16:0	Lysophosphatidylcholines	hdl_risk	-1.9885	0.9069	0.0283	0.1968
lysoPC a C16:1	Lysophosphatidylcholine with acyl residue C16:1	Lysophosphatidylcholines	hdl_risk	-2.0312	0.9676	0.0358	0.1968
lysoPC a C17:0	Lysophosphatidylcholine with acyl residue C17:0	Lysophosphatidylcholines	hdl_risk	-0.5264	0.9147	0.5649	0.7768
lysoPC a C18:0	Lysophosphatidylcholine with acyl residue C18:0	Lysophosphatidylcholines	hdl_risk	-1.178	0.7985	0.1401	0.499
lysoPC a C18:1	Lysophosphatidylcholine with acyl residue C18:1	Lysophosphatidylcholines	hdl_risk	-1.1607	0.8686	0.1815	0.499
lysoPC a C18:2	Lysophosphatidylcholine with acyl residue C18:2	Lysophosphatidylcholines	hdl_risk	-0.1458	0.8701	0.867	0.8669
lysoPC a C20:3	Lysophosphatidylcholine with acyl residue C20:3	Lysophosphatidylcholines	hdl_risk	-0.2993	0.6781	0.659	0.8054
lysoPC a C20:4	Lysophosphatidylcholine with acyl residue C20:4	Lysophosphatidylcholines	hdl_risk	-0.5876	0.6251	0.3473	0.764
lysoPC a C26:0	Lysophosphatidylcholine with acyl residue C26:0	Lysophosphatidylcholines	hdl_risk	-0.5206	0.8847	0.5563	0.7768
lysoPC a C28:0	Lysophosphatidylcholine with acyl residue C28:0	Lysophosphatidylcholines	hdl_risk	-0.2203	0.6894	0.7493	0.8242
lysoPC a C28:1	Lysophosphatidylcholine with acyl residue C28:1	Lysophosphatidylcholines	hdl_risk	-0.6685	0.99	0.4995	0.7768
PC aa C28:1	Phosphatidylcholine with diacyl residue sum C28:1	Phosphatidylcholines-diacyl	hdl_risk	0.4139	0.9449	0.6614	0.9151
PC aa C30:0	Phosphatidylcholine with diacyl residue sum C30:0	Phosphatidylcholines-diacyl	hdl_risk	-1.0196	0.9042	0.2595	0.6786
PC aa C32:0	Phosphatidylcholine with diacyl residue sum C32:0	Phosphatidylcholines-diacyl	hdl_risk	-0.7493	0.934	0.4224	0.7181
PC aa C32:1	Phosphatidylcholine with diacyl residue sum C32:1	Phosphatidylcholines-diacyl	hdl_risk	-1.3565	0.8528	0.1117	0.498
PC aa C32:2	Phosphatidylcholine with diacyl residue sum C32:2	Phosphatidylcholines-diacyl	hdl_risk	-1.0023	1.0422	0.3362	0.6878
PC aa C32:3	Phosphatidylcholine with diacyl residue sum C32:3	Phosphatidylcholines-diacyl	hdl_risk	-1.1379	1.2539	0.3641	0.6878
PC aa C34:1	Phosphatidylcholine with diacyl residue sum C34:1	Phosphatidylcholines-diacyl	hdl_risk	-2.0377	0.9715	0.036	0.498
PC aa C34:2	Phosphatidylcholine with diacyl residue sum C34:2	Phosphatidylcholines-diacyl	hdl_risk	-0.1434	0.7263	0.8435	0.9151
PC aa C34:3	Phosphatidylcholine with diacyl residue sum C34:3	Phosphatidylcholines-diacyl	hdl_risk	-1.1119	0.9457	0.2397	0.6786
PC aa C34:4	Phosphatidylcholine with diacyl residue sum C34:4	Phosphatidylcholines-diacyl	hdl_risk	-0.8742	0.8587	0.3087	0.6878
PC aa C36:0	Phosphatidylcholine with diacyl residue sum C36:0	Phosphatidylcholines-diacyl	hdl_risk	-0.3736	0.8087	0.6441	0.9151
PC aa C36:1	Phosphatidylcholine with diacyl residue sum C36:1	Phosphatidylcholines-diacyl	hdl_risk	-1.3049	0.8329	0.1172	0.498
PC aa C36:2	Phosphatidylcholine with diacyl residue sum C36:2	Phosphatidylcholines-diacyl	hdl_risk	-0.0761	0.7445	0.9186	0.9186
PC aa C36:3	Phosphatidylcholine with diacyl residue sum C36:3	Phosphatidylcholines-diacyl	hdl_risk	0.1053	0.7021	0.8808	0.9151
PC aa C36:4	Phosphatidylcholine with diacyl residue sum C36:4	Phosphatidylcholines-diacyl	hdl_risk	-0.7812	0.6549	0.2329	0.6786
PC aa C36:5	Phosphatidylcholine with diacyl residue sum C36:5	Phosphatidylcholines-diacyl	hdl_risk	-1.5643	0.9868	0.1129	0.498
PC aa C36:6	Phosphatidylcholine with diacyl residue sum C36:6	Phosphatidylcholines-diacyl	hdl_risk	-1.3445	1.0205	0.1877	0.6381
PC aa C38:0	Phosphatidylcholine with diacyl residue sum C38:0	Phosphatidylcholines-diacyl	hdl_risk	0.2667	0.9112	0.7698	0.9151
PC aa C38:1	Phosphatidylcholine with diacyl residue sum C38:1	Phosphatidylcholines-diacyl	hdl_risk	-0.1972	0.8489	0.8163	0.9151
PC aa C38:3	Phosphatidylcholine with diacyl residue sum C38:3	Phosphatidylcholines-diacyl	hdl_risk	-0.3272	0.7661	0.6693	0.9151
PC aa C38:4	Phosphatidylcholine with diacyl residue sum C38:4	Phosphatidylcholines-diacyl	hdl_risk	-0.6593	0.7201	0.3599	0.6878
PC aa C38:5	Phosphatidylcholine with diacyl residue sum C38:5	Phosphatidylcholines-diacyl	hdl_risk	-1.7319	0.8669	0.0457	0.498
PC aa C38:6	Phosphatidylcholine with diacyl residue sum C38:6	Phosphatidylcholines-diacyl	hdl_risk	-1.3865	0.9761	0.1555	0.5875
PC aa C40:2	Phosphatidylcholine with diacyl residue sum C40:2	Phosphatidylcholines-diacyl	hdl_risk	0.5928	0.589	0.3142	0.6878
PC aa C40:3	Phosphatidylcholine with diacyl residue sum C40:3	Phosphatidylcholines-diacyl	hdl_risk	-0.1918	0.7231	0.7908	0.9151
PC aa C40:4	Phosphatidylcholine with diacyl residue sum C40:4	Phosphatidylcholines-diacyl	hdl_risk	-0.287	0.7011	0.6823	0.9151
PC aa C40:5	Phosphatidylcholine with diacyl residue sum C40:5	Phosphatidylcholines-diacyl	hdl_risk	-2.3308	1.1202	0.0375	0.498
PC aa C40:6	Phosphatidylcholine with diacyl residue sum C40:6	Phosphatidylcholines-diacyl	hdl_risk	-1.6857	1.019	0.0981	0.498
PC aa C42:0	Phosphatidylcholine with diacyl residue sum C42:0	Phosphatidylcholines-diacyl	hdl_risk	-0.2069	0.9157	0.8212	0.9151
PC aa C42:1	Phosphatidylcholine with diacyl residue sum C42:1	Phosphatidylcholines-diacyl	hdl_risk	0.2667	0.7676	0.7283	0.9151
PC aa C42:2	Phosphatidylcholine with diacyl residue sum C42:2	Phosphatidylcholines-diacyl	hdl_risk	0.9692	0.5774	0.0932	0.498
PC aa C42:4	Phosphatidylcholine with diacyl residue sum C42:4	Phosphatidylcholines-diacyl	hdl_risk	-0.1229	0.8739	0.8881	0.9151
PC aa C42:5	Phosphatidylcholine with diacyl residue sum C42:5	Phosphatidylcholines-diacyl	hdl_risk	-0.6317	0.7688	0.4112	0.7181
PC aa C42:6	Phosphatidylcholine with diacyl residue sum C42:6	Phosphatidylcholines-diacyl	hdl_risk	-0.3307	0.713	0.6427	0.9151
PC ae C30:0	Phosphatidylcholine with acyl-alkyl residue sum C30:0	Phosphatidylcholines-acyl-alkyl	hdl_risk	-0.6705	1.0522	0.524	0.8025
PC ae C30:1	Phosphatidylcholine with acyl-alkyl residue sum C30:1	Phosphatidylcholines-acyl-alkyl	hdl_risk	-0.6905	0.8972	0.4415	0.8025
PC ae C32:1	Phosphatidylcholine with acyl-alkyl residue sum C32:1	Phosphatidylcholines-acyl-alkyl	hdl_risk	0.2231	0.7779	0.7742	0.8446
PC ae C32:2	Phosphatidylcholine with acyl-alkyl residue sum C32:2	Phosphatidylcholines-acyl-alkyl	hdl_risk	-0.3422	0.9203	0.71	0.8446
PC ae C34:0	Phosphatidylcholine with acyl-alkyl residue sum C34:0	Phosphatidylcholines-acyl-alkyl	hdl_risk	0.6333	0.7966	0.4266	0.8025
PC ae C34:1	Phosphatidylcholine with acyl-alkyl residue sum C34:1	Phosphatidylcholines-acyl-alkyl	hdl_risk	-0.2412	0.8027	0.7638	0.8446
PC ae C34:2	Phosphatidylcholine with acyl-alkyl residue sum C34:2	Phosphatidylcholines-acyl-alkyl	hdl_risk	0.876	0.9327	0.3476	0.8025
PC ae C34:3	Phosphatidylcholine with acyl-alkyl residue sum C34:3	Phosphatidylcholines-acyl-alkyl	hdl_risk	0.3256	1.1086	0.769	0.8446
PC ae C36:0	Phosphatidylcholine with acyl-alkyl residue sum C36:0	Phosphatidylcholines-acyl-alkyl	hdl_risk	0.3662	0.6792	0.5898	0.8025
PC ae C36:1	Phosphatidylcholine with acyl-alkyl residue sum C36:1	Phosphatidylcholines-acyl-alkyl	hdl_risk	-0.5785	0.9176	0.5284	0.8025
PC ae C36:2	Phosphatidylcholine with acyl-alkyl residue sum C36:2	Phosphatidylcholines-acyl-alkyl	hdl_risk	0.6402	1.0422	0.5391	0.8025
PC ae C36:3	Phosphatidylcholine with acyl-alkyl residue sum C36:3	Phosphatidylcholines-acyl-alkyl	hdl_risk	1.0983	0.8504	0.1965	0.8025
PC ae C36:4	Phosphatidylcholine with acyl-alkyl residue sum C36:4	Phosphatidylcholines-acyl-alkyl	hdl_risk	0.402	0.8204	0.6242	0.8025
PC ae C36:5	Phosphatidylcholine with acyl-alkyl residue sum C36:5	Phosphatidylcholines-acyl-alkyl	hdl_risk	-0.5692	0.7761	0.4633	0.8025
PC ae C38:0	Phosphatidylcholine with acyl-alkyl residue sum C38:0	Phosphatidylcholines-acyl-alkyl	hdl_risk	-2.837	1.5497	0.0671	0.8025
PC ae C38:1	Phosphatidylcholine with acyl-alkyl residue sum C38:1	Phosphatidylcholines-acyl-alkyl	hdl_risk	-0.3764	0.6655	0.5717	0.8025
PC ae C38:2	Phosphatidylcholine with acyl-alkyl residue sum C38:2	Phosphatidylcholines-acyl-alkyl	hdl_risk	0.6347	0.9955	0.5238	0.8025
PC ae C38:3	Phosphatidylcholine with acyl-alkyl residue sum C38:3	Phosphatidylcholines-acyl-alkyl	hdl_risk	0.8742	0.7752	0.2595	0.8025
PC ae C38:4	Phosphatidylcholine with acyl-alkyl residue sum C38:4	Phosphatidylcholines-acyl-alkyl	hdl_risk	0.4052	0.8125	0.618	0.8025
PC ae C38:5	Phosphatidylcholine with acyl-alkyl residue sum C38:5	Phosphatidylcholines-acyl-alkyl	hdl_risk	0.0442	0.7647	0.9539	0.9539
PC ae C38:6	Phosphatidylcholine with acyl-alkyl residue sum C38:6	Phosphatidylcholines-acyl-alkyl	hdl_risk	-0.5622	0.9324	0.5466	0.8025
PC ae C40:1	Phosphatidylcholine with acyl-alkyl residue sum C40:1	Phosphatidylcholines-acyl-alkyl	hdl_risk	-2.5477	1.5558	0.1015	0.8025
PC ae C40:2	Phosphatidylcholine with acyl-alkyl residue sum C40:2	Phosphatidylcholines-acyl-alkyl	hdl_risk	0.7168	0.9132	0.4325	0.8025
PC ae C40:3	Phosphatidylcholine with acyl-alkyl residue sum C40:3	Phosphatidylcholines-acyl-alkyl	hdl_risk	0.6892	0.8543	0.4198	0.8025
PC ae C40:4	Phosphatidylcholine with acyl-alkyl residue sum C40:4	Phosphatidylcholines-acyl-alkyl	hdl_risk	0.8477	0.6603	0.1992	0.8025
PC ae C40:5	Phosphatidylcholine with acyl-alkyl residue sum C40:5	Phosphatidylcholines-acyl-alkyl	hdl_risk	0.411	0.7684	0.5927	0.8025
PC ae C40:6	Phosphatidylcholine with acyl-alkyl residue sum C40:6	Phosphatidylcholines-acyl-alkyl	hdl_risk	-0.195	0.9542	0.8381	0.8874
PC ae C42:1	Phosphatidylcholine with acyl-alkyl residue sum C42:1	Phosphatidylcholines-acyl-alkyl	hdl_risk	0.1106	0.8617	0.8979	0.9236
PC ae C42:2	Phosphatidylcholine with acyl-alkyl residue sum C42:2	Phosphatidylcholines-acyl-alkyl	hdl_risk	-0.81	0.9298	0.3837	0.8025
PC ae C42:3	Phosphatidylcholine with acyl-alkyl residue sum C42:3	Phosphatidylcholines-acyl-alkyl	hdl_risk	-1.0894	1.066	0.3068	0.8025
PC ae C42:4	Phosphatidylcholine with acyl-alkyl residue sum C42:4	Phosphatidylcholines-acyl-alkyl	hdl_risk	0.2103	0.6382	0.7418	0.8446
PC ae C42:5	Phosphatidylcholine with acyl-alkyl residue sum C42:5	Phosphatidylcholines-acyl-alkyl	hdl_risk	0.7515	0.5894	0.2022	0.8025
PC ae C44:3	Phosphatidylcholine with acyl-alkyl residue sum C44:3	Phosphatidylcholines-acyl-alkyl	hdl_risk	-1.4823	1.0976	0.1768	0.8025
PC ae C44:4	Phosphatidylcholine with acyl-alkyl residue sum C44:4	Phosphatidylcholines-acyl-alkyl	hdl_risk	-0.5809	0.8886	0.5133	0.8025
PC ae C44:5	Phosphatidylcholine with acyl-alkyl residue sum C44:5	Phosphatidylcholines-acyl-alkyl	hdl_risk	-0.3521	0.6881	0.6089	0.8025
PC ae C44:6	Phosphatidylcholine with acyl-alkyl residue sum C44:6	Phosphatidylcholines-acyl-alkyl	hdl_risk	-0.4476	0.7883	0.5702	0.8025
SM C16:0	Sphingomyelin with acyl residue sum C16:0	Sphingomyelins	hdl_risk	-0.3915	0.9018	0.6642	0.9103
SM C16:1	Sphingomyelin with acyl residue sum C16:1	Sphingomyelins	hdl_risk	-1.7525	1.2018	0.1448	0.4054
SM C18:0	Sphingomyelin with acyl residue sum C18:0	Sphingomyelins	hdl_risk	-1.9955	1.2315	0.1052	0.4054
SM C18:1	Sphingomyelin with acyl residue sum C18:1	Sphingomyelins	hdl_risk	-5.0577	2.1413	0.0182	0.2545
SM C20:2	Sphingomyelin with acyl residue sum C20:2	Sphingomyelins	hdl_risk	-0.3625	0.9938	0.7153	0.9103
SM C24:0	Sphingomyelin with acyl residue sum C24:0	Sphingomyelins	hdl_risk	0.9023	0.7266	0.2143	0.5
SM C24:1	Sphingomyelin with acyl residue sum C24:1	Sphingomyelins	hdl_risk	-0.193	0.7928	0.8076	0.9422
SM C26:0	Sphingomyelin with acyl residue sum C26:0	Sphingomyelins	hdl_risk	0.0114	0.8955	0.9898	0.9898
SM C26:1	Sphingomyelin with acyl residue sum C26:1	Sphingomyelins	hdl_risk	-0.7272	0.8029	0.3651	0.7301
SM (OH) C14:1	Hydroxysphingomyelin with acyl residue sum C14:1	Sphingomyelins	hdl_risk	0.5803	0.8728	0.5061	0.8858
SM (OH) C16:1	Hydroxysphingomyelin with acyl residue sum C16:1	Sphingomyelins	hdl_risk	-0.052	0.9348	0.9556	0.9898
SM (OH) C22:1	Hydroxysphingomyelin with acyl residue sum C22:1	Sphingomyelins	hdl_risk	1.3289	0.8737	0.1283	0.4054
SM (OH) C22:2	Hydroxysphingomyelin with acyl residue sum C22:2	Sphingomyelins	hdl_risk	0.6263	1.1894	0.5985	0.9103
SM (OH) C24:1	Hydroxysphingomyelin with acyl residue sum C24:1	Sphingomyelins	hdl_risk	1.2107	0.7049	0.0859	0.4054
CA	Cholic Acid	Bile Acids	hdl_risk	0.5512	0.4271	0.1969	0.6234
CDCA	Chenodeoxycholic Acid	Bile Acids	hdl_risk	0.4396	0.5633	0.4352	0.6499
DCA	Deoxycholic Acid	Bile Acids	hdl_risk	0.5766	0.5006	0.2494	0.6234
GCA	Glycocholic Acid	Bile Acids	hdl_risk	0.4906	0.6565	0.4549	0.6499
GCDCA	Glycochenodeoxycholic Acid	Bile Acids	hdl_risk	-0.707	0.8543	0.4079	0.6499
GDCA	Glycodeoxycholic Acid	Bile Acids	hdl_risk	0.2687	0.4698	0.5673	0.7091
GUDCA	Glycoursodeoxycholic Acid	Bile Acids	hdl_risk	0.1968	0.6035	0.7443	0.827
TCA	Taurocholic Acid	Bile Acids	hdl_risk	0.633	0.4503	0.1598	0.6234
TCDCA	Taurochenodeoxycholic Acid	Bile Acids	hdl_risk	0.0782	0.5244	0.8814	0.8814
TDCA	Taurodeoxycholic Acid	Bile Acids	hdl_risk	0.7565	0.4523	0.0944	0.6234
c-C18:1w9	Oleic acid	Free Fatty Acid	hdl_risk	0.135	0.7267	0.8527	0.9541
c-C18:2w6	Linoleic acid	Free Fatty Acid	hdl_risk	0.2886	0.672	0.6676	0.9541
c-C20:1w9	cis-11-Eicosenoic acid	Free Fatty Acid	hdl_risk	-0.0675	0.6449	0.9166	0.9541
c-C20:2w6	cis-11,14-Eicosadienoic acid	Free Fatty Acid	hdl_risk	-0.0337	0.5851	0.9541	0.9541
c-C20:3w6	cis-8,11,14-Eicosatrienoic acid	Free Fatty Acid	hdl_risk	-0.6706	0.8737	0.4427	0.9541
c-C20:4w6	Arachidonic acid	Free Fatty Acid	hdl_risk	-0.9722	0.8391	0.2466	0.9541
c-C20:5w3 (EPA)	Eicosapentaenoic acid	Free Fatty Acid	hdl_risk	-0.2169	0.5806	0.7088	0.9541
c-C22:6w3 (DHA)	cis-4,7,10,13,16,19-docosahexaenoic acid	Free Fatty Acid	hdl_risk	-0.6908	0.7643	0.3661	0.9541
N-C16:0-Cer		Ceramides	hdl_risk	0.5405	0.5912	0.3606	0.7096
N-C18:0-Cer		Ceramides	hdl_risk	-3.9086	1.7591	0.0263	0.2629
N-C20:0-Cer		Ceramides	hdl_risk	-0.3859	0.694	0.5782	0.7096
N-C22:0-Cer		Ceramides	hdl_risk	0.3209	0.6833	0.6386	0.7096
N-C23:0-Cer		Ceramides	hdl_risk	0.0673	0.7288	0.9264	0.9264
N-C24:0-Cer		Ceramides	hdl_risk	0.471	0.7007	0.5015	0.7096
N-C24:0-Cer(2H)		Ceramides	hdl_risk	0.4602	0.6349	0.4685	0.7096
N-C24:1-Cer		Ceramides	hdl_risk	-0.6001	0.8301	0.4698	0.7096
N-C25:0-Cer		Ceramides	hdl_risk	0.4176	0.7136	0.5584	0.7096
N-C26:1-Cer		Ceramides	hdl_risk	-0.6794	0.6097	0.2651	0.7096
Supp Table 8c. Covariate-adjusted High Density Lipoprotein (HDL) Associations with Sex Interaction in TMCS. symbol: Metabolite symbol; fullname: Metabolite fullname; category: Metabolite category; yvar: association tested; β_sex_X_metabolite: beta vale of the sex-metabolite interaction; SE: standard error; Pvalue: p-value; FDRadjustedpvalue: False Discovery Rate adjusted p-value; Lysopcac: Lysoph…

## Sheet: TRIG
symbol	fullname	category	yvar	β_sex_X_metabolite	SE	P_value	FDR_adjusted_p_value
Ala	Alanine	Amino acids	trig_risk	0.3485	0.6599	0.5974	0.9457
Arg	Arginine	Amino acids	trig_risk	-0.2985	0.5896	0.6126	0.9457
Asn	Asparagine	Amino acids	trig_risk	-0.7227	0.6921	0.2964	0.8445
Asp	Aspartate	Amino acids	trig_risk	-0.1984	0.6435	0.7578	0.9457
Cit	Citrulline	Amino acids	trig_risk	-0.7824	0.7017	0.2649	0.8445
Gln	Glutamine	Amino acids	trig_risk	-0.8674	0.6795	0.2018	0.8445
Glu	Glutamate	Amino acids	trig_risk	-0.4934	0.6423	0.4424	0.8445
Gly	Glycine	Amino acids	trig_risk	-0.3429	0.716	0.632	0.9457
His	Histidine	Amino acids	trig_risk	-0.4426	0.565	0.4335	0.8445
Ile	Isoleucine	Amino acids	trig_risk	-0.2038	0.6158	0.7407	0.9457
Leu	Leucine	Amino acids	trig_risk	-0.1636	0.6444	0.7995	0.9457
Lys	Lysine	Amino acids	trig_risk	-0.6174	0.6422	0.3364	0.8445
Met	Methionine	Amino acids	trig_risk	-0.5329	0.6205	0.3904	0.8445
Orn	Ornithine	Amino acids	trig_risk	-1.001	0.6852	0.144	0.8445
Phe	Phenylalanine	Amino acids	trig_risk	-0.1045	0.6198	0.8661	0.9457
Pro	Proline	Amino acids	trig_risk	0.0424	0.6229	0.9457	0.9457
Ser	Serine	Amino acids	trig_risk	-0.7958	0.5356	0.1373	0.8445
Thr	Threonine	Amino acids	trig_risk	-0.1438	0.7781	0.8534	0.9457
Trp	Tryptophan	Amino acids	trig_risk	-0.7441	0.6509	0.253	0.8445
Tyr	Tyrosine	Amino acids	trig_risk	-0.6439	0.543	0.2357	0.8445
Val	Valine	Amino acids	trig_risk	0.0497	0.5681	0.9302	0.9457
ADMA	Asymmetric dimethylarginine	Biogenic amines	trig_risk	0.2924	0.5629	0.6035	0.8621
alpha-AAA	alpha-Aminoadipic acid	Biogenic amines	trig_risk	-0.8972	0.6927	0.1953	0.4882
Creatinine	Creatinine	Biogenic amines	trig_risk	-1.4659	0.9774	0.1337	0.4455
Kyn	Kynurenine	Biogenic amines	trig_risk	0.0247	0.5654	0.9651	0.9651
Met-SO	Methionine-Sulfoxide	Biogenic amines	trig_risk	-0.3459	0.5673	0.542	0.8621
Sarcosine	Sarcosine	Biogenic amines	trig_risk	-0.1909	0.5984	0.7497	0.9371
SDMA	Symmetric dimethylarginine	Biogenic amines	trig_risk	-1.8925	0.9226	0.0402	0.2012
Serotonin	Serotonin	Biogenic amines	trig_risk	-0.3554	0.6654	0.5933	0.8621
t4-OH-Pro	trans-4-Hydroxyproline	Biogenic amines	trig_risk	0.0901	0.5912	0.8789	0.9651
Taurine	Taurine	Biogenic amines	trig_risk	-1.2665	0.572	0.0268	0.2012
C0	Carnitine (free)	acylcarnitines	trig_risk	-0.0993	0.6472	0.8781	0.9484
C10	Decanoylcarnitine [= Caprylcarnitine]	acylcarnitines	trig_risk	0.0485	0.5324	0.9274	0.9484
C14:1	Tetradecenoylcarnitine [= Myristoleylcarnitine]	acylcarnitines	trig_risk	-1.082	0.6518	0.0969	0.5576
C14:2	Tetradecadienoylcarnitine	acylcarnitines	trig_risk	-0.6803	0.6122	0.2664	0.5576
C16	Hexadecanoylcarnitine [= Palmitoylcarnitine]	acylcarnitines	trig_risk	-0.0368	0.5692	0.9484	0.9484
C18	Octadecanoylcarnitine [= Stearylcarnitine]	acylcarnitines	trig_risk	0.6634	0.6114	0.2779	0.5576
C18:1	Octadecenoylcarnitine [= Oleylcarnitine]	acylcarnitines	trig_risk	-0.741	0.548	0.1763	0.5576
C18:2	Octadecadienoylcarnitine [= Linoleylcarnitine]	acylcarnitines	trig_risk	-0.7525	0.6241	0.2279	0.5576
C2	Acetylcarnitine	acylcarnitines	trig_risk	-0.622	0.6323	0.3253	0.5576
C3	Propionylcarnitine	acylcarnitines	trig_risk	0.3341	0.5746	0.561	0.7873
C4	Butyrylcarnitine / Isobutyrylcarnitine	acylcarnitines	trig_risk	0.7503	0.7495	0.3168	0.5576
C5	Isovalerylcarnitine / 2-Methylbutyrylcarnitine / Valerylcarnitine	acylcarnitines	trig_risk	-0.3836	0.7128	0.5905	0.7873
H1	Glucose	hexoses	trig_risk	-0.8969	0.5553	0.1063	0.1063
lysoPC a C16:0	Lysophosphatidylcholine with acyl residue C16:0	Lysophosphatidylcholines	trig_risk	0.1998	0.6435	0.7562	0.9289
lysoPC a C16:1	Lysophosphatidylcholine with acyl residue C16:1	Lysophosphatidylcholines	trig_risk	0.063	0.6791	0.9261	0.9289
lysoPC a C17:0	Lysophosphatidylcholine with acyl residue C17:0	Lysophosphatidylcholines	trig_risk	-0.0653	0.7316	0.9289	0.9289
lysoPC a C18:0	Lysophosphatidylcholine with acyl residue C18:0	Lysophosphatidylcholines	trig_risk	0.3499	0.6502	0.5905	0.9289
lysoPC a C18:1	Lysophosphatidylcholine with acyl residue C18:1	Lysophosphatidylcholines	trig_risk	0.0965	0.6077	0.8739	0.9289
lysoPC a C18:2	Lysophosphatidylcholine with acyl residue C18:2	Lysophosphatidylcholines	trig_risk	0.5658	0.6788	0.4045	0.9289
lysoPC a C20:3	Lysophosphatidylcholine with acyl residue C20:3	Lysophosphatidylcholines	trig_risk	0.3906	0.5739	0.4962	0.9289
lysoPC a C20:4	Lysophosphatidylcholine with acyl residue C20:4	Lysophosphatidylcholines	trig_risk	0.0841	0.4845	0.8622	0.9289
lysoPC a C26:0	Lysophosphatidylcholine with acyl residue C26:0	Lysophosphatidylcholines	trig_risk	0.5937	0.6559	0.3654	0.9289
lysoPC a C28:0	Lysophosphatidylcholine with acyl residue C28:0	Lysophosphatidylcholines	trig_risk	0.1298	0.5637	0.8179	0.9289
lysoPC a C28:1	Lysophosphatidylcholine with acyl residue C28:1	Lysophosphatidylcholines	trig_risk	0.2396	0.7458	0.7481	0.9289
PC aa C28:1	Phosphatidylcholine with diacyl residue sum C28:1	Phosphatidylcholines-diacyl	trig_risk	1.57	0.8092	0.0524	0.6502
PC aa C30:0	Phosphatidylcholine with diacyl residue sum C30:0	Phosphatidylcholines-diacyl	trig_risk	1.0526	0.5664	0.0631	0.6502
PC aa C32:0	Phosphatidylcholine with diacyl residue sum C32:0	Phosphatidylcholines-diacyl	trig_risk	0.9308	0.5419	0.0858	0.6502
PC aa C32:1	Phosphatidylcholine with diacyl residue sum C32:1	Phosphatidylcholines-diacyl	trig_risk	0.2681	0.5802	0.644	0.9986
PC aa C32:2	Phosphatidylcholine with diacyl residue sum C32:2	Phosphatidylcholines-diacyl	trig_risk	1.2083	0.6112	0.048	0.6502
PC aa C32:3	Phosphatidylcholine with diacyl residue sum C32:3	Phosphatidylcholines-diacyl	trig_risk	0.7943	0.7348	0.2797	0.8646
PC aa C34:1	Phosphatidylcholine with diacyl residue sum C34:1	Phosphatidylcholines-diacyl	trig_risk	0.001	0.6081	0.9986	0.9986
PC aa C34:2	Phosphatidylcholine with diacyl residue sum C34:2	Phosphatidylcholines-diacyl	trig_risk	0.9267	0.5846	0.1129	0.6502
PC aa C34:3	Phosphatidylcholine with diacyl residue sum C34:3	Phosphatidylcholines-diacyl	trig_risk	0.6024	0.5236	0.25	0.8498
PC aa C34:4	Phosphatidylcholine with diacyl residue sum C34:4	Phosphatidylcholines-diacyl	trig_risk	0.4356	0.5222	0.4042	0.9817
PC aa C36:0	Phosphatidylcholine with diacyl residue sum C36:0	Phosphatidylcholines-diacyl	trig_risk	-0.0245	0.6189	0.9685	0.9986
PC aa C36:1	Phosphatidylcholine with diacyl residue sum C36:1	Phosphatidylcholines-diacyl	trig_risk	0.1063	0.5234	0.8391	0.9986
PC aa C36:2	Phosphatidylcholine with diacyl residue sum C36:2	Phosphatidylcholines-diacyl	trig_risk	0.8959	0.568	0.1148	0.6502
PC aa C36:3	Phosphatidylcholine with diacyl residue sum C36:3	Phosphatidylcholines-diacyl	trig_risk	0.7574	0.5897	0.199	0.8498
PC aa C36:4	Phosphatidylcholine with diacyl residue sum C36:4	Phosphatidylcholines-diacyl	trig_risk	0.0287	0.4658	0.9509	0.9986
PC aa C36:5	Phosphatidylcholine with diacyl residue sum C36:5	Phosphatidylcholines-diacyl	trig_risk	-0.0945	0.5282	0.858	0.9986
PC aa C36:6	Phosphatidylcholine with diacyl residue sum C36:6	Phosphatidylcholines-diacyl	trig_risk	0.3163	0.5508	0.5658	0.9986
PC aa C38:0	Phosphatidylcholine with diacyl residue sum C38:0	Phosphatidylcholines-diacyl	trig_risk	0.2542	0.7382	0.7306	0.9986
PC aa C38:1	Phosphatidylcholine with diacyl residue sum C38:1	Phosphatidylcholines-diacyl	trig_risk	-0.0581	0.6649	0.9304	0.9986
PC aa C38:3	Phosphatidylcholine with diacyl residue sum C38:3	Phosphatidylcholines-diacyl	trig_risk	0.3432	0.6218	0.581	0.9986
PC aa C38:4	Phosphatidylcholine with diacyl residue sum C38:4	Phosphatidylcholines-diacyl	trig_risk	0.0209	0.5766	0.971	0.9986
PC aa C38:5	Phosphatidylcholine with diacyl residue sum C38:5	Phosphatidylcholines-diacyl	trig_risk	-0.12	0.4524	0.7907	0.9986
PC aa C38:6	Phosphatidylcholine with diacyl residue sum C38:6	Phosphatidylcholines-diacyl	trig_risk	0.7143	0.5844	0.2216	0.8498
PC aa C40:2	Phosphatidylcholine with diacyl residue sum C40:2	Phosphatidylcholines-diacyl	trig_risk	0.2082	0.5257	0.6921	0.9986
PC aa C40:3	Phosphatidylcholine with diacyl residue sum C40:3	Phosphatidylcholines-diacyl	trig_risk	-0.6191	0.6375	0.3315	0.867
PC aa C40:4	Phosphatidylcholine with diacyl residue sum C40:4	Phosphatidylcholines-diacyl	trig_risk	-0.0297	0.5974	0.9604	0.9986
PC aa C40:5	Phosphatidylcholine with diacyl residue sum C40:5	Phosphatidylcholines-diacyl	trig_risk	-0.2529	0.6585	0.7009	0.9986
PC aa C40:6	Phosphatidylcholine with diacyl residue sum C40:6	Phosphatidylcholines-diacyl	trig_risk	0.3597	0.6574	0.5843	0.9986
PC aa C42:0	Phosphatidylcholine with diacyl residue sum C42:0	Phosphatidylcholines-diacyl	trig_risk	-1.01	0.8544	0.2372	0.8498
PC aa C42:1	Phosphatidylcholine with diacyl residue sum C42:1	Phosphatidylcholines-diacyl	trig_risk	-0.722	0.735	0.326	0.867
PC aa C42:2	Phosphatidylcholine with diacyl residue sum C42:2	Phosphatidylcholines-diacyl	trig_risk	-0.0078	0.5258	0.9882	0.9986
PC aa C42:4	Phosphatidylcholine with diacyl residue sum C42:4	Phosphatidylcholines-diacyl	trig_risk	0.0397	0.6912	0.9542	0.9986
PC aa C42:5	Phosphatidylcholine with diacyl residue sum C42:5	Phosphatidylcholines-diacyl	trig_risk	0.196	0.5897	0.7396	0.9986
PC aa C42:6	Phosphatidylcholine with diacyl residue sum C42:6	Phosphatidylcholines-diacyl	trig_risk	0.1338	0.5746	0.8159	0.9986
PC ae C30:0	Phosphatidylcholine with acyl-alkyl residue sum C30:0	Phosphatidylcholines-acyl-alkyl	trig_risk	0.3739	0.7605	0.623	0.9791
PC ae C30:1	Phosphatidylcholine with acyl-alkyl residue sum C30:1	Phosphatidylcholines-acyl-alkyl	trig_risk	0.2324	0.6615	0.7254	0.9791
PC ae C32:1	Phosphatidylcholine with acyl-alkyl residue sum C32:1	Phosphatidylcholines-acyl-alkyl	trig_risk	0.5013	0.6013	0.4045	0.9791
PC ae C32:2	Phosphatidylcholine with acyl-alkyl residue sum C32:2	Phosphatidylcholines-acyl-alkyl	trig_risk	0.1475	0.6289	0.8146	0.9791
PC ae C34:0	Phosphatidylcholine with acyl-alkyl residue sum C34:0	Phosphatidylcholines-acyl-alkyl	trig_risk	0.7915	0.6875	0.2496	0.9791
PC ae C34:1	Phosphatidylcholine with acyl-alkyl residue sum C34:1	Phosphatidylcholines-acyl-alkyl	trig_risk	0.6033	0.5764	0.2952	0.9791
PC ae C34:2	Phosphatidylcholine with acyl-alkyl residue sum C34:2	Phosphatidylcholines-acyl-alkyl	trig_risk	0.7163	0.8098	0.3764	0.9791
PC ae C34:3	Phosphatidylcholine with acyl-alkyl residue sum C34:3	Phosphatidylcholines-acyl-alkyl	trig_risk	-0.1181	0.9444	0.9005	0.9791
PC ae C36:0	Phosphatidylcholine with acyl-alkyl residue sum C36:0	Phosphatidylcholines-acyl-alkyl	trig_risk	0.109	0.5895	0.8533	0.9791
PC ae C36:1	Phosphatidylcholine with acyl-alkyl residue sum C36:1	Phosphatidylcholines-acyl-alkyl	trig_risk	0.4514	0.6831	0.5087	0.9791
PC ae C36:2	Phosphatidylcholine with acyl-alkyl residue sum C36:2	Phosphatidylcholines-acyl-alkyl	trig_risk	0.6539	0.8962	0.4656	0.9791
PC ae C36:3	Phosphatidylcholine with acyl-alkyl residue sum C36:3	Phosphatidylcholines-acyl-alkyl	trig_risk	0.6239	0.7396	0.3989	0.9791
PC ae C36:4	Phosphatidylcholine with acyl-alkyl residue sum C36:4	Phosphatidylcholines-acyl-alkyl	trig_risk	0.4859	0.6662	0.4658	0.9791
PC ae C36:5	Phosphatidylcholine with acyl-alkyl residue sum C36:5	Phosphatidylcholines-acyl-alkyl	trig_risk	-0.1524	0.5255	0.7718	0.9791
PC ae C38:0	Phosphatidylcholine with acyl-alkyl residue sum C38:0	Phosphatidylcholines-acyl-alkyl	trig_risk	-0.1804	0.6625	0.7854	0.9791
PC ae C38:1	Phosphatidylcholine with acyl-alkyl residue sum C38:1	Phosphatidylcholines-acyl-alkyl	trig_risk	-0.1873	0.5308	0.7241	0.9791
PC ae C38:2	Phosphatidylcholine with acyl-alkyl residue sum C38:2	Phosphatidylcholines-acyl-alkyl	trig_risk	0.4258	0.8396	0.6121	0.9791
PC ae C38:3	Phosphatidylcholine with acyl-alkyl residue sum C38:3	Phosphatidylcholines-acyl-alkyl	trig_risk	0.45	0.6676	0.5002	0.9791
PC ae C38:4	Phosphatidylcholine with acyl-alkyl residue sum C38:4	Phosphatidylcholines-acyl-alkyl	trig_risk	0.5197	0.7049	0.4609	0.9791
PC ae C38:5	Phosphatidylcholine with acyl-alkyl residue sum C38:5	Phosphatidylcholines-acyl-alkyl	trig_risk	0.068	0.6099	0.9112	0.9791
PC ae C38:6	Phosphatidylcholine with acyl-alkyl residue sum C38:6	Phosphatidylcholines-acyl-alkyl	trig_risk	-0.149	0.663	0.8222	0.9791
PC ae C40:1	Phosphatidylcholine with acyl-alkyl residue sum C40:1	Phosphatidylcholines-acyl-alkyl	trig_risk	0.3929	0.7	0.5747	0.9791
PC ae C40:2	Phosphatidylcholine with acyl-alkyl residue sum C40:2	Phosphatidylcholines-acyl-alkyl	trig_risk	0.0074	0.8094	0.9927	0.9927
PC ae C40:3	Phosphatidylcholine with acyl-alkyl residue sum C40:3	Phosphatidylcholines-acyl-alkyl	trig_risk	-0.4496	0.8178	0.5825	0.9791
PC ae C40:4	Phosphatidylcholine with acyl-alkyl residue sum C40:4	Phosphatidylcholines-acyl-alkyl	trig_risk	0.0522	0.5521	0.9247	0.9791
PC ae C40:5	Phosphatidylcholine with acyl-alkyl residue sum C40:5	Phosphatidylcholines-acyl-alkyl	trig_risk	-0.0248	0.6627	0.9702	0.9927
PC ae C40:6	Phosphatidylcholine with acyl-alkyl residue sum C40:6	Phosphatidylcholines-acyl-alkyl	trig_risk	0.1172	0.7722	0.8794	0.9791
PC ae C42:1	Phosphatidylcholine with acyl-alkyl residue sum C42:1	Phosphatidylcholines-acyl-alkyl	trig_risk	0.6762	0.6831	0.3222	0.9791
PC ae C42:2	Phosphatidylcholine with acyl-alkyl residue sum C42:2	Phosphatidylcholines-acyl-alkyl	trig_risk	0.1966	0.6	0.7432	0.9791
PC ae C42:3	Phosphatidylcholine with acyl-alkyl residue sum C42:3	Phosphatidylcholines-acyl-alkyl	trig_risk	-0.1364	0.6866	0.8425	0.9791
PC ae C42:4	Phosphatidylcholine with acyl-alkyl residue sum C42:4	Phosphatidylcholines-acyl-alkyl	trig_risk	-0.1177	0.551	0.8308	0.9791
PC ae C42:5	Phosphatidylcholine with acyl-alkyl residue sum C42:5	Phosphatidylcholines-acyl-alkyl	trig_risk	-0.1125	0.4909	0.8187	0.9791
PC ae C44:3	Phosphatidylcholine with acyl-alkyl residue sum C44:3	Phosphatidylcholines-acyl-alkyl	trig_risk	-0.7612	0.7854	0.3325	0.9791
PC ae C44:4	Phosphatidylcholine with acyl-alkyl residue sum C44:4	Phosphatidylcholines-acyl-alkyl	trig_risk	-0.77	0.7247	0.288	0.9791
PC ae C44:5	Phosphatidylcholine with acyl-alkyl residue sum C44:5	Phosphatidylcholines-acyl-alkyl	trig_risk	-0.8503	0.6443	0.1869	0.9791
PC ae C44:6	Phosphatidylcholine with acyl-alkyl residue sum C44:6	Phosphatidylcholines-acyl-alkyl	trig_risk	-1.0388	0.7312	0.1554	0.9791
SM C16:0	Sphingomyelin with acyl residue sum C16:0	Sphingomyelins	trig_risk	-0.1148	0.7634	0.8805	0.9482
SM C16:1	Sphingomyelin with acyl residue sum C16:1	Sphingomyelins	trig_risk	-0.6801	0.8111	0.4017	0.703
SM C18:0	Sphingomyelin with acyl residue sum C18:0	Sphingomyelins	trig_risk	-0.3383	0.795	0.6704	0.9386
SM C18:1	Sphingomyelin with acyl residue sum C18:1	Sphingomyelins	trig_risk	-1.2756	0.9834	0.1946	0.703
SM C20:2	Sphingomyelin with acyl residue sum C20:2	Sphingomyelins	trig_risk	-0.7785	0.8931	0.3833	0.703
SM C24:0	Sphingomyelin with acyl residue sum C24:0	Sphingomyelins	trig_risk	0.1737	0.6902	0.8013	0.9482
SM C24:1	Sphingomyelin with acyl residue sum C24:1	Sphingomyelins	trig_risk	-0.8296	0.7846	0.2903	0.703
SM C26:0	Sphingomyelin with acyl residue sum C26:0	Sphingomyelins	trig_risk	-1.5696	1.102	0.1544	0.703
SM C26:1	Sphingomyelin with acyl residue sum C26:1	Sphingomyelins	trig_risk	-0.6129	0.66	0.3531	0.703
SM (OH) C14:1	Hydroxysphingomyelin with acyl residue sum C14:1	Sphingomyelins	trig_risk	0.0105	0.7794	0.9893	0.9893
SM (OH) C16:1	Hydroxysphingomyelin with acyl residue sum C16:1	Sphingomyelins	trig_risk	-0.8132	0.8754	0.3529	0.703
SM (OH) C22:1	Hydroxysphingomyelin with acyl residue sum C22:1	Sphingomyelins	trig_risk	-0.1319	0.8483	0.8764	0.9482
SM (OH) C22:2	Hydroxysphingomyelin with acyl residue sum C22:2	Sphingomyelins	trig_risk	-3.3185	1.6518	0.0445	0.6234
SM (OH) C24:1	Hydroxysphingomyelin with acyl residue sum C24:1	Sphingomyelins	trig_risk	-0.6009	0.8976	0.5032	0.7827
CA	Cholic Acid	Bile Acids	trig_risk	0.3487	0.4117	0.397	0.4963
CDCA	Chenodeoxycholic Acid	Bile Acids	trig_risk	0.2193	0.4925	0.6561	0.7059
DCA	Deoxycholic Acid	Bile Acids	trig_risk	0.5864	0.4601	0.2025	0.3376
GCA	Glycocholic Acid	Bile Acids	trig_risk	0.9017	0.5456	0.0984	0.264
GCDCA	Glycochenodeoxycholic Acid	Bile Acids	trig_risk	-0.6056	0.6782	0.3718	0.4963
GDCA	Glycodeoxycholic Acid	Bile Acids	trig_risk	0.6543	0.4043	0.1056	0.264
GUDCA	Glycoursodeoxycholic Acid	Bile Acids	trig_risk	0.1936	0.5131	0.7059	0.7059
TCA	Taurocholic Acid	Bile Acids	trig_risk	0.9903	0.4204	0.0185	0.0925
TCDCA	Taurochenodeoxycholic Acid	Bile Acids	trig_risk	0.5744	0.441	0.1927	0.3376
TDCA	Taurodeoxycholic Acid	Bile Acids	trig_risk	1.1087	0.4581	0.0155	0.0925
c-C18:1w9	Oleic acid	Free Fatty Acid	trig_risk	-0.5613	0.6391	0.3799	0.7343
c-C18:2w6	Linoleic acid	Free Fatty Acid	trig_risk	-0.5591	0.5801	0.3351	0.7343
c-C20:1w9	cis-11-Eicosenoic acid	Free Fatty Acid	trig_risk	-0.3303	0.5434	0.5434	0.7343
c-C20:2w6	cis-11,14-Eicosadienoic acid	Free Fatty Acid	trig_risk	-0.2982	0.4998	0.5507	0.7343
c-C20:3w6	cis-8,11,14-Eicosatrienoic acid	Free Fatty Acid	trig_risk	-0.8161	0.7426	0.2718	0.7343
c-C20:4w6	Arachidonic acid	Free Fatty Acid	trig_risk	-0.6844	0.6482	0.2911	0.7343
c-C20:5w3 (EPA)	Eicosapentaenoic acid	Free Fatty Acid	trig_risk	-0.0337	0.4323	0.9378	0.9378
c-C22:6w3 (DHA)	cis-4,7,10,13,16,19-docosahexaenoic acid	Free Fatty Acid	trig_risk	-0.2101	0.5853	0.7197	0.8225
N-C16:0-Cer		Ceramides	trig_risk	0.3505	0.5231	0.5029	0.7075
N-C18:0-Cer		Ceramides	trig_risk	-0.0383	0.5635	0.9458	0.9458
N-C20:0-Cer		Ceramides	trig_risk	0.6705	0.576	0.2444	0.7075
N-C22:0-Cer		Ceramides	trig_risk	0.8375	0.5763	0.1462	0.7075
N-C23:0-Cer		Ceramides	trig_risk	0.5723	0.6159	0.3528	0.7075
N-C24:0-Cer		Ceramides	trig_risk	0.9177	0.6091	0.1319	0.7075
N-C24:0-Cer(2H)		Ceramides	trig_risk	0.3133	0.5458	0.566	0.7075
N-C24:1-Cer		Ceramides	trig_risk	0.3092	0.5079	0.5426	0.7075
N-C25:0-Cer		Ceramides	trig_risk	0.1882	0.6271	0.7641	0.849
N-C26:1-Cer		Ceramides	trig_risk	-0.3803	0.4621	0.4106	0.7075
Supp Table 8d. Covariate-adjusted Triglycerides Associations with Sex Interaction in TMCS. symbol: Metabolite symbol; fullname: Metabolite fullname; category: Metabolite category; yvar: association tested; β_sex_X_metabolite: beta vale of the sex-metabolite interaction; SE: standard error; Pvalue: p-value; FDRadjustedpvalue: False Discovery Rate adjusted p-value; Lysopcac: Lysophosphatidylcholine…

## Sheet: WC
symbol	fullname	category	yvar	β_sex_X_metabolite	SE	P_value	FDR_adjusted_p_value
Ala	Alanine	Amino acids	wc_risk	0.0645	0.7209	0.9287	0.9476
Arg	Arginine	Amino acids	wc_risk	0.5565	0.6476	0.3902	0.9371
Asn	Asparagine	Amino acids	wc_risk	-0.6881	0.7479	0.3575	0.9371
Asp	Aspartate	Amino acids	wc_risk	0.8917	0.7989	0.2643	0.9371
Cit	Citrulline	Amino acids	wc_risk	-0.3872	0.7208	0.5912	0.9371
Gln	Glutamine	Amino acids	wc_risk	-0.22	0.6616	0.7396	0.9371
Glu	Glutamate	Amino acids	wc_risk	0.4157	0.7046	0.5552	0.9371
Gly	Glycine	Amino acids	wc_risk	-0.2912	0.8127	0.7201	0.9371
His	Histidine	Amino acids	wc_risk	-0.3878	0.6083	0.5238	0.9371
Ile	Isoleucine	Amino acids	wc_risk	-0.2555	0.6659	0.7012	0.9371
Leu	Leucine	Amino acids	wc_risk	-0.2382	0.7052	0.7355	0.9371
Lys	Lysine	Amino acids	wc_risk	-0.8412	0.7262	0.2467	0.9371
Met	Methionine	Amino acids	wc_risk	-0.7931	0.7045	0.2603	0.9371
Orn	Ornithine	Amino acids	wc_risk	0.7731	0.7543	0.3055	0.9371
Phe	Phenylalanine	Amino acids	wc_risk	0.1687	0.6771	0.8032	0.9371
Pro	Proline	Amino acids	wc_risk	0.1746	0.6897	0.8001	0.9371
Ser	Serine	Amino acids	wc_risk	0.5181	0.6621	0.4339	0.9371
Thr	Threonine	Amino acids	wc_risk	-0.8389	0.8998	0.3512	0.9371
Trp	Tryptophan	Amino acids	wc_risk	-0.0441	0.6711	0.9477	0.9476
Tyr	Tyrosine	Amino acids	wc_risk	-0.1411	0.5623	0.8018	0.9371
Val	Valine	Amino acids	wc_risk	0.0687	0.6499	0.9158	0.9476
ADMA	Asymmetric dimethylarginine	Biogenic amines	wc_risk	-2.0783	0.813	0.0106	0.1058
alpha-AAA	alpha-Aminoadipic acid	Biogenic amines	wc_risk	-0.2548	0.7362	0.7292	0.8102
Creatinine	Creatinine	Biogenic amines	wc_risk	-0.6215	0.9812	0.5265	0.7521
Kyn	Kynurenine	Biogenic amines	wc_risk	0.0701	0.6642	0.916	0.916
Met-SO	Methionine-Sulfoxide	Biogenic amines	wc_risk	-0.3265	0.634	0.6065	0.7582
Sarcosine	Sarcosine	Biogenic amines	wc_risk	-0.8077	0.6484	0.2129	0.5321
SDMA	Symmetric dimethylarginine	Biogenic amines	wc_risk	-1.2999	0.9297	0.1621	0.5321
Serotonin	Serotonin	Biogenic amines	wc_risk	-0.8101	0.7807	0.2995	0.5989
t4-OH-Pro	trans-4-Hydroxyproline	Biogenic amines	wc_risk	-0.4727	0.677	0.485	0.7521
Taurine	Taurine	Biogenic amines	wc_risk	-1.0759	0.6324	0.0889	0.4444
C0	Carnitine (free)	acylcarnitines	wc_risk	1.1585	0.8158	0.1556	0.7588
C10	Decanoylcarnitine [= Caprylcarnitine]	acylcarnitines	wc_risk	-0.3144	0.6027	0.6019	0.8506
C14:1	Tetradecenoylcarnitine [= Myristoleylcarnitine]	acylcarnitines	wc_risk	-0.2605	0.5744	0.6501	0.8506
C14:2	Tetradecadienoylcarnitine	acylcarnitines	wc_risk	-0.0985	0.6075	0.8712	0.8712
C16	Hexadecanoylcarnitine [= Palmitoylcarnitine]	acylcarnitines	wc_risk	0.6539	0.6531	0.3167	0.7601
C18	Octadecanoylcarnitine [= Stearylcarnitine]	acylcarnitines	wc_risk	1.0212	0.6789	0.1325	0.7588
C18:1	Octadecenoylcarnitine [= Oleylcarnitine]	acylcarnitines	wc_risk	0.3179	0.5136	0.5359	0.8506
C18:2	Octadecadienoylcarnitine [= Linoleylcarnitine]	acylcarnitines	wc_risk	0.1898	0.6784	0.7797	0.8506
C2	Acetylcarnitine	acylcarnitines	wc_risk	0.5724	0.6531	0.3808	0.7616
C3	Propionylcarnitine	acylcarnitines	wc_risk	0.8339	0.6405	0.1929	0.7588
C4	Butyrylcarnitine / Isobutyrylcarnitine	acylcarnitines	wc_risk	0.265	0.8226	0.7473	0.8506
C5	Isovalerylcarnitine / 2-Methylbutyrylcarnitine / Valerylcarnitine	acylcarnitines	wc_risk	-0.9684	0.847	0.2529	0.7588
H1	Glucose	hexoses	wc_risk	0.5662	0.5287	0.2842	0.2842
lysoPC a C16:0	Lysophosphatidylcholine with acyl residue C16:0	Lysophosphatidylcholines	wc_risk	0.1962	0.6792	0.7726	0.947
lysoPC a C16:1	Lysophosphatidylcholine with acyl residue C16:1	Lysophosphatidylcholines	wc_risk	0.1121	0.7519	0.8815	0.947
lysoPC a C17:0	Lysophosphatidylcholine with acyl residue C17:0	Lysophosphatidylcholines	wc_risk	0.8104	0.8358	0.3322	0.947
lysoPC a C18:0	Lysophosphatidylcholine with acyl residue C18:0	Lysophosphatidylcholines	wc_risk	0.2079	0.7064	0.7685	0.947
lysoPC a C18:1	Lysophosphatidylcholine with acyl residue C18:1	Lysophosphatidylcholines	wc_risk	-0.1451	0.7073	0.8374	0.947
lysoPC a C18:2	Lysophosphatidylcholine with acyl residue C18:2	Lysophosphatidylcholines	wc_risk	0.2227	0.7735	0.7734	0.947
lysoPC a C20:3	Lysophosphatidylcholine with acyl residue C20:3	Lysophosphatidylcholines	wc_risk	0.0412	0.6203	0.947	0.947
lysoPC a C20:4	Lysophosphatidylcholine with acyl residue C20:4	Lysophosphatidylcholines	wc_risk	0.4357	0.5048	0.3881	0.947
lysoPC a C26:0	Lysophosphatidylcholine with acyl residue C26:0	Lysophosphatidylcholines	wc_risk	1.3177	0.6912	0.0566	0.6224
lysoPC a C28:0	Lysophosphatidylcholine with acyl residue C28:0	Lysophosphatidylcholines	wc_risk	0.3871	0.5997	0.5186	0.947
lysoPC a C28:1	Lysophosphatidylcholine with acyl residue C28:1	Lysophosphatidylcholines	wc_risk	1.1987	0.7986	0.1333	0.7333
PC aa C28:1	Phosphatidylcholine with diacyl residue sum C28:1	Phosphatidylcholines-diacyl	wc_risk	-0.3019	0.8902	0.7345	0.9802
PC aa C30:0	Phosphatidylcholine with diacyl residue sum C30:0	Phosphatidylcholines-diacyl	wc_risk	0.0469	0.6025	0.9379	0.9802
PC aa C32:0	Phosphatidylcholine with diacyl residue sum C32:0	Phosphatidylcholines-diacyl	wc_risk	-0.1162	0.6279	0.8532	0.9802
PC aa C32:1	Phosphatidylcholine with diacyl residue sum C32:1	Phosphatidylcholines-diacyl	wc_risk	-0.1505	0.6144	0.8065	0.9802
PC aa C32:2	Phosphatidylcholine with diacyl residue sum C32:2	Phosphatidylcholines-diacyl	wc_risk	0.5594	0.6325	0.3765	0.8056
PC aa C32:3	Phosphatidylcholine with diacyl residue sum C32:3	Phosphatidylcholines-diacyl	wc_risk	-0.1867	0.8546	0.827	0.9802
PC aa C34:1	Phosphatidylcholine with diacyl residue sum C34:1	Phosphatidylcholines-diacyl	wc_risk	0.0159	0.6394	0.9802	0.9802
PC aa C34:2	Phosphatidylcholine with diacyl residue sum C34:2	Phosphatidylcholines-diacyl	wc_risk	0.2823	0.5934	0.6343	0.9802
PC aa C34:3	Phosphatidylcholine with diacyl residue sum C34:3	Phosphatidylcholines-diacyl	wc_risk	0.2079	0.5646	0.7127	0.9802
PC aa C34:4	Phosphatidylcholine with diacyl residue sum C34:4	Phosphatidylcholines-diacyl	wc_risk	-0.0349	0.568	0.951	0.9802
PC aa C36:0	Phosphatidylcholine with diacyl residue sum C36:0	Phosphatidylcholines-diacyl	wc_risk	-1.58	0.8614	0.0666	0.6935
PC aa C36:1	Phosphatidylcholine with diacyl residue sum C36:1	Phosphatidylcholines-diacyl	wc_risk	0.1109	0.5753	0.8471	0.9802
PC aa C36:2	Phosphatidylcholine with diacyl residue sum C36:2	Phosphatidylcholines-diacyl	wc_risk	0.5485	0.6237	0.3791	0.8056
PC aa C36:3	Phosphatidylcholine with diacyl residue sum C36:3	Phosphatidylcholines-diacyl	wc_risk	0.0677	0.6314	0.9146	0.9802
PC aa C36:4	Phosphatidylcholine with diacyl residue sum C36:4	Phosphatidylcholines-diacyl	wc_risk	-0.1482	0.4952	0.7647	0.9802
PC aa C36:5	Phosphatidylcholine with diacyl residue sum C36:5	Phosphatidylcholines-diacyl	wc_risk	-0.7109	0.7437	0.3392	0.8056
PC aa C36:6	Phosphatidylcholine with diacyl residue sum C36:6	Phosphatidylcholines-diacyl	wc_risk	-0.2917	0.6717	0.6641	0.9802
PC aa C38:0	Phosphatidylcholine with diacyl residue sum C38:0	Phosphatidylcholines-diacyl	wc_risk	-1.5058	0.9748	0.1224	0.6935
PC aa C38:1	Phosphatidylcholine with diacyl residue sum C38:1	Phosphatidylcholines-diacyl	wc_risk	-1.4356	0.8998	0.1106	0.6935
PC aa C38:3	Phosphatidylcholine with diacyl residue sum C38:3	Phosphatidylcholines-diacyl	wc_risk	-0.3796	0.6946	0.5848	0.9802
PC aa C38:4	Phosphatidylcholine with diacyl residue sum C38:4	Phosphatidylcholines-diacyl	wc_risk	0.07	0.5478	0.8983	0.9802
PC aa C38:5	Phosphatidylcholine with diacyl residue sum C38:5	Phosphatidylcholines-diacyl	wc_risk	-0.5524	0.6099	0.3651	0.8056
PC aa C38:6	Phosphatidylcholine with diacyl residue sum C38:6	Phosphatidylcholines-diacyl	wc_risk	-0.5971	0.6478	0.3567	0.8056
PC aa C40:2	Phosphatidylcholine with diacyl residue sum C40:2	Phosphatidylcholines-diacyl	wc_risk	-0.5056	0.6563	0.4411	0.8332
PC aa C40:3	Phosphatidylcholine with diacyl residue sum C40:3	Phosphatidylcholines-diacyl	wc_risk	-0.8213	0.719	0.2534	0.8056
PC aa C40:4	Phosphatidylcholine with diacyl residue sum C40:4	Phosphatidylcholines-diacyl	wc_risk	0.0208	0.6585	0.9749	0.9802
PC aa C40:5	Phosphatidylcholine with diacyl residue sum C40:5	Phosphatidylcholines-diacyl	wc_risk	-0.6642	0.7327	0.3647	0.8056
PC aa C40:6	Phosphatidylcholine with diacyl residue sum C40:6	Phosphatidylcholines-diacyl	wc_risk	-0.6552	0.7123	0.3576	0.8056
PC aa C42:0	Phosphatidylcholine with diacyl residue sum C42:0	Phosphatidylcholines-diacyl	wc_risk	-1.8817	1.1225	0.0937	0.6935
PC aa C42:1	Phosphatidylcholine with diacyl residue sum C42:1	Phosphatidylcholines-diacyl	wc_risk	-1.4907	0.9643	0.1221	0.6935
PC aa C42:2	Phosphatidylcholine with diacyl residue sum C42:2	Phosphatidylcholines-diacyl	wc_risk	-1.671	0.9142	0.0676	0.6935
PC aa C42:4	Phosphatidylcholine with diacyl residue sum C42:4	Phosphatidylcholines-diacyl	wc_risk	-0.903	0.8855	0.3079	0.8056
PC aa C42:5	Phosphatidylcholine with diacyl residue sum C42:5	Phosphatidylcholines-diacyl	wc_risk	-0.5651	0.6814	0.4069	0.8137
PC aa C42:6	Phosphatidylcholine with diacyl residue sum C42:6	Phosphatidylcholines-diacyl	wc_risk	-0.9028	0.7381	0.2213	0.8056
PC ae C30:0	Phosphatidylcholine with acyl-alkyl residue sum C30:0	Phosphatidylcholines-acyl-alkyl	wc_risk	-0.9727	0.9288	0.295	0.7321
PC ae C30:1	Phosphatidylcholine with acyl-alkyl residue sum C30:1	Phosphatidylcholines-acyl-alkyl	wc_risk	-0.7567	0.8382	0.3667	0.7321
PC ae C32:1	Phosphatidylcholine with acyl-alkyl residue sum C32:1	Phosphatidylcholines-acyl-alkyl	wc_risk	-0.9991	0.758	0.1875	0.7011
PC ae C32:2	Phosphatidylcholine with acyl-alkyl residue sum C32:2	Phosphatidylcholines-acyl-alkyl	wc_risk	-1.1558	0.8914	0.1948	0.7011
PC ae C34:0	Phosphatidylcholine with acyl-alkyl residue sum C34:0	Phosphatidylcholines-acyl-alkyl	wc_risk	-0.5535	0.8269	0.5033	0.7321
PC ae C34:1	Phosphatidylcholine with acyl-alkyl residue sum C34:1	Phosphatidylcholines-acyl-alkyl	wc_risk	0.4121	0.6542	0.5288	0.7321
PC ae C34:2	Phosphatidylcholine with acyl-alkyl residue sum C34:2	Phosphatidylcholines-acyl-alkyl	wc_risk	0.09	0.7571	0.9054	0.9851
PC ae C34:3	Phosphatidylcholine with acyl-alkyl residue sum C34:3	Phosphatidylcholines-acyl-alkyl	wc_risk	-0.0389	0.7349	0.9578	0.9851
PC ae C36:0	Phosphatidylcholine with acyl-alkyl residue sum C36:0	Phosphatidylcholines-acyl-alkyl	wc_risk	-1.7226	0.997	0.084	0.7011
PC ae C36:1	Phosphatidylcholine with acyl-alkyl residue sum C36:1	Phosphatidylcholines-acyl-alkyl	wc_risk	0.3474	0.8079	0.6672	0.8289
PC ae C36:2	Phosphatidylcholine with acyl-alkyl residue sum C36:2	Phosphatidylcholines-acyl-alkyl	wc_risk	0.5257	0.9862	0.594	0.792
PC ae C36:3	Phosphatidylcholine with acyl-alkyl residue sum C36:3	Phosphatidylcholines-acyl-alkyl	wc_risk	0.3098	0.7218	0.6678	0.8289
PC ae C36:4	Phosphatidylcholine with acyl-alkyl residue sum C36:4	Phosphatidylcholines-acyl-alkyl	wc_risk	0.0582	0.722	0.9358	0.9851
PC ae C36:5	Phosphatidylcholine with acyl-alkyl residue sum C36:5	Phosphatidylcholines-acyl-alkyl	wc_risk	-0.5924	0.6243	0.3427	0.7321
PC ae C38:0	Phosphatidylcholine with acyl-alkyl residue sum C38:0	Phosphatidylcholines-acyl-alkyl	wc_risk	-0.5731	0.8234	0.4864	0.7321
PC ae C38:1	Phosphatidylcholine with acyl-alkyl residue sum C38:1	Phosphatidylcholines-acyl-alkyl	wc_risk	-1.4554	0.8645	0.0923	0.7011
PC ae C38:2	Phosphatidylcholine with acyl-alkyl residue sum C38:2	Phosphatidylcholines-acyl-alkyl	wc_risk	-2.6436	1.4029	0.0595	0.7011
PC ae C38:3	Phosphatidylcholine with acyl-alkyl residue sum C38:3	Phosphatidylcholines-acyl-alkyl	wc_risk	-0.0122	0.7453	0.9869	0.9869
PC ae C38:4	Phosphatidylcholine with acyl-alkyl residue sum C38:4	Phosphatidylcholines-acyl-alkyl	wc_risk	0.493	0.7783	0.5264	0.7321
PC ae C38:5	Phosphatidylcholine with acyl-alkyl residue sum C38:5	Phosphatidylcholines-acyl-alkyl	wc_risk	-0.4648	0.7074	0.5112	0.7321
PC ae C38:6	Phosphatidylcholine with acyl-alkyl residue sum C38:6	Phosphatidylcholines-acyl-alkyl	wc_risk	-1.0379	0.8805	0.2385	0.7321
PC ae C40:1	Phosphatidylcholine with acyl-alkyl residue sum C40:1	Phosphatidylcholines-acyl-alkyl	wc_risk	-0.2318	0.8817	0.7927	0.9205
PC ae C40:2	Phosphatidylcholine with acyl-alkyl residue sum C40:2	Phosphatidylcholines-acyl-alkyl	wc_risk	-1.5765	1.1246	0.161	0.7011
PC ae C40:3	Phosphatidylcholine with acyl-alkyl residue sum C40:3	Phosphatidylcholines-acyl-alkyl	wc_risk	-1.6766	1.0658	0.1157	0.7011
PC ae C40:4	Phosphatidylcholine with acyl-alkyl residue sum C40:4	Phosphatidylcholines-acyl-alkyl	wc_risk	-0.4709	0.6468	0.4665	0.7321
PC ae C40:5	Phosphatidylcholine with acyl-alkyl residue sum C40:5	Phosphatidylcholines-acyl-alkyl	wc_risk	-1.3288	0.9543	0.1638	0.7011
PC ae C40:6	Phosphatidylcholine with acyl-alkyl residue sum C40:6	Phosphatidylcholines-acyl-alkyl	wc_risk	-0.8893	0.9884	0.3683	0.7321
PC ae C42:1	Phosphatidylcholine with acyl-alkyl residue sum C42:1	Phosphatidylcholines-acyl-alkyl	wc_risk	-0.2735	0.8433	0.7457	0.8949
PC ae C42:2	Phosphatidylcholine with acyl-alkyl residue sum C42:2	Phosphatidylcholines-acyl-alkyl	wc_risk	-1.8318	1.0934	0.0939	0.7011
PC ae C42:3	Phosphatidylcholine with acyl-alkyl residue sum C42:3	Phosphatidylcholines-acyl-alkyl	wc_risk	-0.6146	0.8132	0.4497	0.7321
PC ae C42:4	Phosphatidylcholine with acyl-alkyl residue sum C42:4	Phosphatidylcholines-acyl-alkyl	wc_risk	-0.5723	0.6394	0.3708	0.7321
PC ae C42:5	Phosphatidylcholine with acyl-alkyl residue sum C42:5	Phosphatidylcholines-acyl-alkyl	wc_risk	-0.476	0.5121	0.3526	0.7321
PC ae C44:3	Phosphatidylcholine with acyl-alkyl residue sum C44:3	Phosphatidylcholines-acyl-alkyl	wc_risk	-0.1626	0.8179	0.8424	0.9477
PC ae C44:4	Phosphatidylcholine with acyl-alkyl residue sum C44:4	Phosphatidylcholines-acyl-alkyl	wc_risk	-0.8275	0.7283	0.2559	0.7321
PC ae C44:5	Phosphatidylcholine with acyl-alkyl residue sum C44:5	Phosphatidylcholines-acyl-alkyl	wc_risk	-0.5098	0.611	0.4041	0.7321
PC ae C44:6	Phosphatidylcholine with acyl-alkyl residue sum C44:6	Phosphatidylcholines-acyl-alkyl	wc_risk	-1.2368	0.8594	0.1501	0.7011
SM C16:0	Sphingomyelin with acyl residue sum C16:0	Sphingomyelins	wc_risk	0.0976	0.7274	0.8932	0.938
SM C16:1	Sphingomyelin with acyl residue sum C16:1	Sphingomyelins	wc_risk	-0.4736	0.8065	0.5571	0.938
SM C18:0	Sphingomyelin with acyl residue sum C18:0	Sphingomyelins	wc_risk	0.4136	0.8466	0.6252	0.938
SM C18:1	Sphingomyelin with acyl residue sum C18:1	Sphingomyelins	wc_risk	0.0675	0.8686	0.938	0.938
SM C20:2	Sphingomyelin with acyl residue sum C20:2	Sphingomyelins	wc_risk	0.7076	0.7213	0.3266	0.938
SM C24:0	Sphingomyelin with acyl residue sum C24:0	Sphingomyelins	wc_risk	-0.1538	0.6957	0.825	0.938
SM C24:1	Sphingomyelin with acyl residue sum C24:1	Sphingomyelins	wc_risk	-0.415	0.6658	0.5331	0.938
SM C26:0	Sphingomyelin with acyl residue sum C26:0	Sphingomyelins	wc_risk	-0.6356	0.9528	0.5047	0.938
SM C26:1	Sphingomyelin with acyl residue sum C26:1	Sphingomyelins	wc_risk	-0.5697	0.6977	0.4142	0.938
SM (OH) C14:1	Hydroxysphingomyelin with acyl residue sum C14:1	Sphingomyelins	wc_risk	0.1064	0.8168	0.8964	0.938
SM (OH) C16:1	Hydroxysphingomyelin with acyl residue sum C16:1	Sphingomyelins	wc_risk	0.1446	0.8333	0.8622	0.938
SM (OH) C22:1	Hydroxysphingomyelin with acyl residue sum C22:1	Sphingomyelins	wc_risk	-0.396	0.8902	0.6564	0.938
SM (OH) C22:2	Hydroxysphingomyelin with acyl residue sum C22:2	Sphingomyelins	wc_risk	-1.997	1.4451	0.167	0.938
SM (OH) C24:1	Hydroxysphingomyelin with acyl residue sum C24:1	Sphingomyelins	wc_risk	-0.4832	0.7964	0.544	0.938
CA	Cholic Acid	Bile Acids	wc_risk	-0.4896	0.5385	0.3633	0.553
CDCA	Chenodeoxycholic Acid	Bile Acids	wc_risk	-1.4619	0.7992	0.0674	0.3369
DCA	Deoxycholic Acid	Bile Acids	wc_risk	0.576	0.5243	0.2719	0.553
GCA	Glycocholic Acid	Bile Acids	wc_risk	-0.4093	0.5879	0.4863	0.6079
GCDCA	Glycochenodeoxycholic Acid	Bile Acids	wc_risk	-0.8268	0.7085	0.2432	0.553
GDCA	Glycodeoxycholic Acid	Bile Acids	wc_risk	0.8315	0.4426	0.0602	0.3369
GUDCA	Glycoursodeoxycholic Acid	Bile Acids	wc_risk	-0.6432	0.6	0.2837	0.553
TCA	Taurocholic Acid	Bile Acids	wc_risk	0.1138	0.3681	0.7571	0.7912
TCDCA	Taurochenodeoxycholic Acid	Bile Acids	wc_risk	-0.4781	0.5527	0.3871	0.553
TDCA	Taurodeoxycholic Acid	Bile Acids	wc_risk	0.1285	0.4854	0.7912	0.7912
c-C18:1w9	Oleic acid	Free Fatty Acid	wc_risk	-0.2366	0.7083	0.7384	0.8438
c-C18:2w6	Linoleic acid	Free Fatty Acid	wc_risk	-0.3877	0.6501	0.5509	0.8438
c-C20:1w9	cis-11-Eicosenoic acid	Free Fatty Acid	wc_risk	-0.2726	0.5752	0.6356	0.8438
c-C20:2w6	cis-11,14-Eicosadienoic acid	Free Fatty Acid	wc_risk	-0.0093	0.5539	0.9866	0.9866
c-C20:3w6	cis-8,11,14-Eicosatrienoic acid	Free Fatty Acid	wc_risk	-0.5813	0.8353	0.4865	0.8438
c-C20:4w6	Arachidonic acid	Free Fatty Acid	wc_risk	-0.7866	0.7396	0.2876	0.8438
c-C20:5w3 (EPA)	Eicosapentaenoic acid	Free Fatty Acid	wc_risk	-0.7584	0.6126	0.2157	0.8438
c-C22:6w3 (DHA)	cis-4,7,10,13,16,19-docosahexaenoic acid	Free Fatty Acid	wc_risk	-0.6552	0.6958	0.3463	0.8438
N-C16:0-Cer		Ceramides	wc_risk	0.3547	0.5479	0.5173	0.7391
N-C18:0-Cer		Ceramides	wc_risk	1.0558	0.6291	0.0933	0.2656
N-C20:0-Cer		Ceramides	wc_risk	0.984	0.6092	0.1063	0.2656
N-C22:0-Cer		Ceramides	wc_risk	1.0372	0.625	0.097	0.2656
N-C23:0-Cer		Ceramides	wc_risk	0.5079	0.6717	0.4495	0.7391
N-C24:0-Cer		Ceramides	wc_risk	0.8734	0.6582	0.1846	0.3691
N-C24:0-Cer(2H)		Ceramides	wc_risk	-0.1451	0.6146	0.8133	0.9743
N-C24:1-Cer		Ceramides	wc_risk	1.06	0.5383	0.0489	0.2656
N-C25:0-Cer		Ceramides	wc_risk	0.0362	0.6972	0.9586	0.9743
N-C26:1-Cer		Ceramides	wc_risk	0.018	0.5605	0.9743	0.9743
Supp Table 8e. Covariate-adjusted Waist Circumference Associations with Sex Interaction in TMCS. symbol: Metabolite symbol; fullname: Metabolite fullname; category: Metabolite category; yvar: association tested; β_sex_X_metabolite: beta vale of the sex-metabolite interaction; SE: standard error; Pvalue: p-value; FDRadjustedpvalue: False Discovery Rate adjusted p-value; Lysopcac: Lysophosphatidylc…

## Sheet: MetS
symbol	fullname	category	yvar	β_sex_X_metabolite	SE	P_value	FDR_adjusted_p_value
Ala	Alanine	Amino acids	metabolic_syndrom	-0.0407	0.675	0.9519	0.9591
Arg	Arginine	Amino acids	metabolic_syndrom	-0.6778	0.6061	0.2635	0.6008
Asn	Asparagine	Amino acids	metabolic_syndrom	-1.242	0.7884	0.1152	0.4838
Asp	Aspartate	Amino acids	metabolic_syndrom	0.2971	0.6678	0.6564	0.8615
Cit	Citrulline	Amino acids	metabolic_syndrom	-0.5697	0.6813	0.4031	0.6781
Gln	Glutamine	Amino acids	metabolic_syndrom	-0.514	0.6371	0.4198	0.6781
Glu	Glutamate	Amino acids	metabolic_syndrom	-0.253	0.6584	0.7008	0.8657
Gly	Glycine	Amino acids	metabolic_syndrom	-1.9241	1.0733	0.073	0.4838
His	Histidine	Amino acids	metabolic_syndrom	-0.4191	0.5579	0.4525	0.6788
Ile	Isoleucine	Amino acids	metabolic_syndrom	-0.6836	0.6512	0.2939	0.6008
Leu	Leucine	Amino acids	metabolic_syndrom	-0.4166	0.6606	0.5283	0.7396
Lys	Lysine	Amino acids	metabolic_syndrom	-1.3327	0.6998	0.0568	0.4838
Met	Methionine	Amino acids	metabolic_syndrom	-1.4169	0.6742	0.0356	0.4838
Orn	Ornithine	Amino acids	metabolic_syndrom	-0.7931	0.6797	0.2433	0.6008
Phe	Phenylalanine	Amino acids	metabolic_syndrom	-0.1818	0.6427	0.7772	0.9068
Pro	Proline	Amino acids	metabolic_syndrom	-0.7382	0.7341	0.3147	0.6008
Ser	Serine	Amino acids	metabolic_syndrom	0.0273	0.5319	0.9591	0.9591
Thr	Threonine	Amino acids	metabolic_syndrom	-1.413	0.8442	0.0942	0.4838
Trp	Tryptophan	Amino acids	metabolic_syndrom	-0.8943	0.6619	0.1767	0.571
Tyr	Tyrosine	Amino acids	metabolic_syndrom	-0.7312	0.5583	0.1903	0.571
Val	Valine	Amino acids	metabolic_syndrom	0.0621	0.6171	0.9198	0.9591
ADMA	Asymmetric dimethylarginine	Biogenic amines	metabolic_syndrom	-1.3092	0.6567	0.0462	0.2309
alpha-AAA	alpha-Aminoadipic acid	Biogenic amines	metabolic_syndrom	0.0475	0.6858	0.9448	0.9448
Creatinine	Creatinine	Biogenic amines	metabolic_syndrom	-0.69	0.9168	0.4516	0.5987
Kyn	Kynurenine	Biogenic amines	metabolic_syndrom	-0.6459	0.6158	0.2942	0.4904
Met-SO	Methionine-Sulfoxide	Biogenic amines	metabolic_syndrom	-0.8802	0.6222	0.1572	0.393
Sarcosine	Sarcosine	Biogenic amines	metabolic_syndrom	0.1405	0.5849	0.8102	0.9002
SDMA	Symmetric dimethylarginine	Biogenic amines	metabolic_syndrom	-1.6881	0.95	0.0756	0.2519
Serotonin	Serotonin	Biogenic amines	metabolic_syndrom	-1.0035	0.7834	0.2002	0.4003
t4-OH-Pro	trans-4-Hydroxyproline	Biogenic amines	metabolic_syndrom	-0.4284	0.605	0.4789	0.5987
Taurine	Taurine	Biogenic amines	metabolic_syndrom	-1.4531	0.6208	0.0192	0.1925
C0	Carnitine (free)	acylcarnitines	metabolic_syndrom	-0.2053	0.6882	0.7654	0.9641
C10	Decanoylcarnitine [= Caprylcarnitine]	acylcarnitines	metabolic_syndrom	0.1393	0.5294	0.7924	0.9641
C14:1	Tetradecenoylcarnitine [= Myristoleylcarnitine]	acylcarnitines	metabolic_syndrom	-0.3948	0.5397	0.4645	0.9641
C14:2	Tetradecadienoylcarnitine	acylcarnitines	metabolic_syndrom	-0.1431	0.5729	0.8027	0.9641
C16	Hexadecanoylcarnitine [= Palmitoylcarnitine]	acylcarnitines	metabolic_syndrom	-0.0213	0.5868	0.9711	0.9711
C18	Octadecanoylcarnitine [= Stearylcarnitine]	acylcarnitines	metabolic_syndrom	0.0939	0.6178	0.8791	0.9641
C18:1	Octadecenoylcarnitine [= Oleylcarnitine]	acylcarnitines	metabolic_syndrom	-0.4634	0.5158	0.369	0.9641
C18:2	Octadecadienoylcarnitine [= Linoleylcarnitine]	acylcarnitines	metabolic_syndrom	-1.2708	0.6963	0.068	0.8159
C2	Acetylcarnitine	acylcarnitines	metabolic_syndrom	-0.0882	0.6038	0.8838	0.9641
C3	Propionylcarnitine	acylcarnitines	metabolic_syndrom	0.4907	0.6212	0.4296	0.9641
C4	Butyrylcarnitine / Isobutyrylcarnitine	acylcarnitines	metabolic_syndrom	0.4095	0.7532	0.5867	0.9641
C5	Isovalerylcarnitine / 2-Methylbutyrylcarnitine / Valerylcarnitine	acylcarnitines	metabolic_syndrom	-0.7381	0.7274	0.3102	0.9641
H1	Glucose	hexoses	metabolic_syndrom	-0.5074	0.5573	0.3626	0.3626
lysoPC a C16:0	Lysophosphatidylcholine with acyl residue C16:0	Lysophosphatidylcholines	metabolic_syndrom	-0.2975	0.6274	0.6354	0.6989
lysoPC a C16:1	Lysophosphatidylcholine with acyl residue C16:1	Lysophosphatidylcholines	metabolic_syndrom	-0.6657	0.6899	0.3346	0.4898
lysoPC a C17:0	Lysophosphatidylcholine with acyl residue C17:0	Lysophosphatidylcholines	metabolic_syndrom	-0.2729	0.7844	0.7279	0.7279
lysoPC a C18:0	Lysophosphatidylcholine with acyl residue C18:0	Lysophosphatidylcholines	metabolic_syndrom	-0.5999	0.6502	0.3562	0.4898
lysoPC a C18:1	Lysophosphatidylcholine with acyl residue C18:1	Lysophosphatidylcholines	metabolic_syndrom	-1.3949	0.7334	0.0572	0.3145
lysoPC a C18:2	Lysophosphatidylcholine with acyl residue C18:2	Lysophosphatidylcholines	metabolic_syndrom	-1.038	0.8265	0.2092	0.4898
lysoPC a C20:3	Lysophosphatidylcholine with acyl residue C20:3	Lysophosphatidylcholines	metabolic_syndrom	-0.73	0.6086	0.2303	0.4898
lysoPC a C20:4	Lysophosphatidylcholine with acyl residue C20:4	Lysophosphatidylcholines	metabolic_syndrom	-0.493	0.5274	0.3499	0.4898
lysoPC a C26:0	Lysophosphatidylcholine with acyl residue C26:0	Lysophosphatidylcholines	metabolic_syndrom	1.4313	0.6612	0.0304	0.3145
lysoPC a C28:0	Lysophosphatidylcholine with acyl residue C28:0	Lysophosphatidylcholines	metabolic_syndrom	0.4431	0.5584	0.4275	0.5225
lysoPC a C28:1	Lysophosphatidylcholine with acyl residue C28:1	Lysophosphatidylcholines	metabolic_syndrom	1.1676	0.7421	0.1156	0.4239
PC aa C28:1	Phosphatidylcholine with diacyl residue sum C28:1	Phosphatidylcholines-diacyl	metabolic_syndrom	0.7435	0.7939	0.349	0.8791
PC aa C30:0	Phosphatidylcholine with diacyl residue sum C30:0	Phosphatidylcholines-diacyl	metabolic_syndrom	0.8211	0.5574	0.1407	0.8791
PC aa C32:0	Phosphatidylcholine with diacyl residue sum C32:0	Phosphatidylcholines-diacyl	metabolic_syndrom	0.8118	0.5536	0.1425	0.8791
PC aa C32:1	Phosphatidylcholine with diacyl residue sum C32:1	Phosphatidylcholines-diacyl	metabolic_syndrom	-0.053	0.5779	0.9269	0.9848
PC aa C32:2	Phosphatidylcholine with diacyl residue sum C32:2	Phosphatidylcholines-diacyl	metabolic_syndrom	0.8341	0.6047	0.1678	0.8791
PC aa C32:3	Phosphatidylcholine with diacyl residue sum C32:3	Phosphatidylcholines-diacyl	metabolic_syndrom	0.1183	0.8108	0.884	0.9848
PC aa C34:1	Phosphatidylcholine with diacyl residue sum C34:1	Phosphatidylcholines-diacyl	metabolic_syndrom	-0.3734	0.6103	0.5406	0.919
PC aa C34:2	Phosphatidylcholine with diacyl residue sum C34:2	Phosphatidylcholines-diacyl	metabolic_syndrom	0.0605	0.5596	0.9139	0.9848
PC aa C34:3	Phosphatidylcholine with diacyl residue sum C34:3	Phosphatidylcholines-diacyl	metabolic_syndrom	-0.0294	0.5696	0.9588	0.9879
PC aa C34:4	Phosphatidylcholine with diacyl residue sum C34:4	Phosphatidylcholines-diacyl	metabolic_syndrom	0.2027	0.5315	0.703	0.9595
PC aa C36:0	Phosphatidylcholine with diacyl residue sum C36:0	Phosphatidylcholines-diacyl	metabolic_syndrom	-0.8645	0.6549	0.1868	0.8791
PC aa C36:1	Phosphatidylcholine with diacyl residue sum C36:1	Phosphatidylcholines-diacyl	metabolic_syndrom	-0.1433	0.5386	0.7902	0.9595
PC aa C36:2	Phosphatidylcholine with diacyl residue sum C36:2	Phosphatidylcholines-diacyl	metabolic_syndrom	0.4418	0.6052	0.4654	0.8791
PC aa C36:3	Phosphatidylcholine with diacyl residue sum C36:3	Phosphatidylcholines-diacyl	metabolic_syndrom	-0.3782	0.5975	0.5268	0.919
PC aa C36:4	Phosphatidylcholine with diacyl residue sum C36:4	Phosphatidylcholines-diacyl	metabolic_syndrom	-0.4267	0.4793	0.3734	0.8791
PC aa C36:5	Phosphatidylcholine with diacyl residue sum C36:5	Phosphatidylcholines-diacyl	metabolic_syndrom	-0.1558	0.5392	0.7727	0.9595
PC aa C36:6	Phosphatidylcholine with diacyl residue sum C36:6	Phosphatidylcholines-diacyl	metabolic_syndrom	0.1796	0.56	0.7484	0.9595
PC aa C38:0	Phosphatidylcholine with diacyl residue sum C38:0	Phosphatidylcholines-diacyl	metabolic_syndrom	-0.9824	0.825	0.2337	0.8791
PC aa C38:1	Phosphatidylcholine with diacyl residue sum C38:1	Phosphatidylcholines-diacyl	metabolic_syndrom	-0.5803	0.6729	0.3884	0.8791
PC aa C38:3	Phosphatidylcholine with diacyl residue sum C38:3	Phosphatidylcholines-diacyl	metabolic_syndrom	-0.5692	0.6472	0.3792	0.8791
PC aa C38:4	Phosphatidylcholine with diacyl residue sum C38:4	Phosphatidylcholines-diacyl	metabolic_syndrom	-0.4174	0.552	0.4495	0.8791
PC aa C38:5	Phosphatidylcholine with diacyl residue sum C38:5	Phosphatidylcholines-diacyl	metabolic_syndrom	-0.3935	0.4606	0.3929	0.8791
PC aa C38:6	Phosphatidylcholine with diacyl residue sum C38:6	Phosphatidylcholines-diacyl	metabolic_syndrom	0.0061	0.5611	0.9914	0.9914
PC aa C40:2	Phosphatidylcholine with diacyl residue sum C40:2	Phosphatidylcholines-diacyl	metabolic_syndrom	0.0538	0.5311	0.9193	0.9848
PC aa C40:3	Phosphatidylcholine with diacyl residue sum C40:3	Phosphatidylcholines-diacyl	metabolic_syndrom	-0.4813	0.6216	0.4387	0.8791
PC aa C40:4	Phosphatidylcholine with diacyl residue sum C40:4	Phosphatidylcholines-diacyl	metabolic_syndrom	-0.2718	0.6097	0.6558	0.9595
PC aa C40:5	Phosphatidylcholine with diacyl residue sum C40:5	Phosphatidylcholines-diacyl	metabolic_syndrom	-0.6817	0.6576	0.2999	0.8791
PC aa C40:6	Phosphatidylcholine with diacyl residue sum C40:6	Phosphatidylcholines-diacyl	metabolic_syndrom	-0.2888	0.6292	0.6462	0.9595
PC aa C42:0	Phosphatidylcholine with diacyl residue sum C42:0	Phosphatidylcholines-diacyl	metabolic_syndrom	-2.0208	1.0376	0.0515	0.8791
PC aa C42:1	Phosphatidylcholine with diacyl residue sum C42:1	Phosphatidylcholines-diacyl	metabolic_syndrom	-1.9449	1.0124	0.0547	0.8791
PC aa C42:2	Phosphatidylcholine with diacyl residue sum C42:2	Phosphatidylcholines-diacyl	metabolic_syndrom	-0.5188	0.5776	0.3691	0.8791
PC aa C42:4	Phosphatidylcholine with diacyl residue sum C42:4	Phosphatidylcholines-diacyl	metabolic_syndrom	-1.0583	0.8797	0.229	0.8791
PC aa C42:5	Phosphatidylcholine with diacyl residue sum C42:5	Phosphatidylcholines-diacyl	metabolic_syndrom	0.3356	0.6037	0.5782	0.9361
PC aa C42:6	Phosphatidylcholine with diacyl residue sum C42:6	Phosphatidylcholines-diacyl	metabolic_syndrom	-0.2108	0.5906	0.7211	0.9595
PC ae C30:0	Phosphatidylcholine with acyl-alkyl residue sum C30:0	Phosphatidylcholines-acyl-alkyl	metabolic_syndrom	0.0804	0.7522	0.9149	0.9671
PC ae C30:1	Phosphatidylcholine with acyl-alkyl residue sum C30:1	Phosphatidylcholines-acyl-alkyl	metabolic_syndrom	-0.5101	0.6946	0.4627	0.8329
PC ae C32:1	Phosphatidylcholine with acyl-alkyl residue sum C32:1	Phosphatidylcholines-acyl-alkyl	metabolic_syndrom	-0.1708	0.6532	0.7937	0.9671
PC ae C32:2	Phosphatidylcholine with acyl-alkyl residue sum C32:2	Phosphatidylcholines-acyl-alkyl	metabolic_syndrom	-0.2025	0.6967	0.7713	0.9671
PC ae C34:0	Phosphatidylcholine with acyl-alkyl residue sum C34:0	Phosphatidylcholines-acyl-alkyl	metabolic_syndrom	0.7246	0.705	0.304	0.8329
PC ae C34:1	Phosphatidylcholine with acyl-alkyl residue sum C34:1	Phosphatidylcholines-acyl-alkyl	metabolic_syndrom	0.4844	0.6268	0.4396	0.8329
PC ae C34:2	Phosphatidylcholine with acyl-alkyl residue sum C34:2	Phosphatidylcholines-acyl-alkyl	metabolic_syndrom	0.0729	0.9724	0.9402	0.9671
PC ae C34:3	Phosphatidylcholine with acyl-alkyl residue sum C34:3	Phosphatidylcholines-acyl-alkyl	metabolic_syndrom	-0.5945	1.0753	0.5803	0.9476
PC ae C36:0	Phosphatidylcholine with acyl-alkyl residue sum C36:0	Phosphatidylcholines-acyl-alkyl	metabolic_syndrom	-0.1203	0.6219	0.8466	0.9671
PC ae C36:1	Phosphatidylcholine with acyl-alkyl residue sum C36:1	Phosphatidylcholines-acyl-alkyl	metabolic_syndrom	0.2245	0.7262	0.7572	0.9671
PC ae C36:2	Phosphatidylcholine with acyl-alkyl residue sum C36:2	Phosphatidylcholines-acyl-alkyl	metabolic_syndrom	-0.1017	0.9779	0.9172	0.9671
PC ae C36:3	Phosphatidylcholine with acyl-alkyl residue sum C36:3	Phosphatidylcholines-acyl-alkyl	metabolic_syndrom	-0.0301	0.87	0.9724	0.9724
PC ae C36:4	Phosphatidylcholine with acyl-alkyl residue sum C36:4	Phosphatidylcholines-acyl-alkyl	metabolic_syndrom	-0.3493	0.713	0.6242	0.9476
PC ae C36:5	Phosphatidylcholine with acyl-alkyl residue sum C36:5	Phosphatidylcholines-acyl-alkyl	metabolic_syndrom	-0.856	0.5791	0.1394	0.7914
PC ae C38:0	Phosphatidylcholine with acyl-alkyl residue sum C38:0	Phosphatidylcholines-acyl-alkyl	metabolic_syndrom	-0.5404	0.6867	0.4313	0.8329
PC ae C38:1	Phosphatidylcholine with acyl-alkyl residue sum C38:1	Phosphatidylcholines-acyl-alkyl	metabolic_syndrom	-0.4998	0.5758	0.3854	0.8329
PC ae C38:2	Phosphatidylcholine with acyl-alkyl residue sum C38:2	Phosphatidylcholines-acyl-alkyl	metabolic_syndrom	-1.6563	1.2193	0.1744	0.7914
PC ae C38:3	Phosphatidylcholine with acyl-alkyl residue sum C38:3	Phosphatidylcholines-acyl-alkyl	metabolic_syndrom	-0.3046	0.7032	0.6649	0.9574
PC ae C38:4	Phosphatidylcholine with acyl-alkyl residue sum C38:4	Phosphatidylcholines-acyl-alkyl	metabolic_syndrom	-0.09	0.7387	0.903	0.9671
PC ae C38:5	Phosphatidylcholine with acyl-alkyl residue sum C38:5	Phosphatidylcholines-acyl-alkyl	metabolic_syndrom	-0.928	0.7109	0.1917	0.7914
PC ae C38:6	Phosphatidylcholine with acyl-alkyl residue sum C38:6	Phosphatidylcholines-acyl-alkyl	metabolic_syndrom	-0.9187	0.7172	0.2002	0.7914
PC ae C40:1	Phosphatidylcholine with acyl-alkyl residue sum C40:1	Phosphatidylcholines-acyl-alkyl	metabolic_syndrom	-0.6298	0.8305	0.4483	0.8329
PC ae C40:2	Phosphatidylcholine with acyl-alkyl residue sum C40:2	Phosphatidylcholines-acyl-alkyl	metabolic_syndrom	-0.1659	0.8204	0.8397	0.9671
PC ae C40:3	Phosphatidylcholine with acyl-alkyl residue sum C40:3	Phosphatidylcholines-acyl-alkyl	metabolic_syndrom	-1.5444	1.0146	0.128	0.7914
PC ae C40:4	Phosphatidylcholine with acyl-alkyl residue sum C40:4	Phosphatidylcholines-acyl-alkyl	metabolic_syndrom	-0.5275	0.6019	0.3808	0.8329
PC ae C40:5	Phosphatidylcholine with acyl-alkyl residue sum C40:5	Phosphatidylcholines-acyl-alkyl	metabolic_syndrom	-0.5324	0.7017	0.448	0.8329
PC ae C40:6	Phosphatidylcholine with acyl-alkyl residue sum C40:6	Phosphatidylcholines-acyl-alkyl	metabolic_syndrom	-0.6241	0.8378	0.4563	0.8329
PC ae C42:1	Phosphatidylcholine with acyl-alkyl residue sum C42:1	Phosphatidylcholines-acyl-alkyl	metabolic_syndrom	-1.135	0.8663	0.1901	0.7914
PC ae C42:2	Phosphatidylcholine with acyl-alkyl residue sum C42:2	Phosphatidylcholines-acyl-alkyl	metabolic_syndrom	-0.2164	0.6592	0.7427	0.9671
PC ae C42:3	Phosphatidylcholine with acyl-alkyl residue sum C42:3	Phosphatidylcholines-acyl-alkyl	metabolic_syndrom	-0.3494	0.7203	0.6276	0.9476
PC ae C42:4	Phosphatidylcholine with acyl-alkyl residue sum C42:4	Phosphatidylcholines-acyl-alkyl	metabolic_syndrom	-0.796	0.6488	0.2198	0.7914
PC ae C42:5	Phosphatidylcholine with acyl-alkyl residue sum C42:5	Phosphatidylcholines-acyl-alkyl	metabolic_syndrom	-0.6551	0.5796	0.2584	0.8329
PC ae C44:3	Phosphatidylcholine with acyl-alkyl residue sum C44:3	Phosphatidylcholines-acyl-alkyl	metabolic_syndrom	-0.3592	0.7493	0.6317	0.9476
PC ae C44:4	Phosphatidylcholine with acyl-alkyl residue sum C44:4	Phosphatidylcholines-acyl-alkyl	metabolic_syndrom	-1.9945	0.9553	0.0368	0.6547
PC ae C44:5	Phosphatidylcholine with acyl-alkyl residue sum C44:5	Phosphatidylcholines-acyl-alkyl	metabolic_syndrom	-1.4249	0.7412	0.0546	0.6547
PC ae C44:6	Phosphatidylcholine with acyl-alkyl residue sum C44:6	Phosphatidylcholines-acyl-alkyl	metabolic_syndrom	-2.2563	1.0142	0.0261	0.6547
SM C16:0	Sphingomyelin with acyl residue sum C16:0	Sphingomyelins	metabolic_syndrom	-0.5314	0.7869	0.4995	0.6993
SM C16:1	Sphingomyelin with acyl residue sum C16:1	Sphingomyelins	metabolic_syndrom	-1.3748	0.8669	0.1128	0.6055
SM C18:0	Sphingomyelin with acyl residue sum C18:0	Sphingomyelins	metabolic_syndrom	0.2586	0.7754	0.7387	0.8619
SM C18:1	Sphingomyelin with acyl residue sum C18:1	Sphingomyelins	metabolic_syndrom	-0.2826	0.8259	0.7322	0.8619
SM C20:2	Sphingomyelin with acyl residue sum C20:2	Sphingomyelins	metabolic_syndrom	-0.776	0.843	0.3573	0.6157
SM C24:0	Sphingomyelin with acyl residue sum C24:0	Sphingomyelins	metabolic_syndrom	-0.6173	0.7269	0.3958	0.6157
SM C24:1	Sphingomyelin with acyl residue sum C24:1	Sphingomyelins	metabolic_syndrom	-0.7786	0.7012	0.2668	0.6055
SM C26:0	Sphingomyelin with acyl residue sum C26:0	Sphingomyelins	metabolic_syndrom	-1.2415	1.0173	0.2223	0.6055
SM C26:1	Sphingomyelin with acyl residue sum C26:1	Sphingomyelins	metabolic_syndrom	-0.7712	0.6481	0.2341	0.6055
SM (OH) C14:1	Hydroxysphingomyelin with acyl residue sum C14:1	Sphingomyelins	metabolic_syndrom	-0.0869	0.7854	0.9119	0.9227
SM (OH) C16:1	Hydroxysphingomyelin with acyl residue sum C16:1	Sphingomyelins	metabolic_syndrom	-0.0793	0.8166	0.9227	0.9227
SM (OH) C22:1	Hydroxysphingomyelin with acyl residue sum C22:1	Sphingomyelins	metabolic_syndrom	-0.9569	0.9285	0.3027	0.6055
SM (OH) C22:2	Hydroxysphingomyelin with acyl residue sum C22:2	Sphingomyelins	metabolic_syndrom	-2.5422	1.4953	0.0891	0.6055
SM (OH) C24:1	Hydroxysphingomyelin with acyl residue sum C24:1	Sphingomyelins	metabolic_syndrom	-1.4657	0.9676	0.1298	0.6055
CA	Cholic Acid	Bile Acids	metabolic_syndrom	-0.2463	0.3757	0.5122	0.6718
CDCA	Chenodeoxycholic Acid	Bile Acids	metabolic_syndrom	-0.5105	0.5154	0.3219	0.6718
DCA	Deoxycholic Acid	Bile Acids	metabolic_syndrom	0.3557	0.4596	0.4389	0.6718
GCA	Glycocholic Acid	Bile Acids	metabolic_syndrom	0.3086	0.5408	0.5683	0.6718
GCDCA	Glycochenodeoxycholic Acid	Bile Acids	metabolic_syndrom	-1.1413	0.7356	0.1208	0.4025
GDCA	Glycodeoxycholic Acid	Bile Acids	metabolic_syndrom	0.7676	0.4093	0.0608	0.3038
GUDCA	Glycoursodeoxycholic Acid	Bile Acids	metabolic_syndrom	-0.3066	0.5923	0.6046	0.6718
TCA	Taurocholic Acid	Bile Acids	metabolic_syndrom	0.9634	0.3978	0.0154	0.1544
TCDCA	Taurochenodeoxycholic Acid	Bile Acids	metabolic_syndrom	-0.1127	0.4327	0.7945	0.7945
TDCA	Taurodeoxycholic Acid	Bile Acids	metabolic_syndrom	0.3604	0.4531	0.4264	0.6718
c-C18:1w9	Oleic acid	Free Fatty Acid	metabolic_syndrom	-0.1483	0.6569	0.8214	0.9204
c-C18:2w6	Linoleic acid	Free Fatty Acid	metabolic_syndrom	-0.2449	0.5904	0.6783	0.9204
c-C20:1w9	cis-11-Eicosenoic acid	Free Fatty Acid	metabolic_syndrom	0.3834	0.4918	0.4357	0.9204
c-C20:2w6	cis-11,14-Eicosadienoic acid	Free Fatty Acid	metabolic_syndrom	0.0503	0.5031	0.9204	0.9204
c-C20:3w6	cis-8,11,14-Eicosatrienoic acid	Free Fatty Acid	metabolic_syndrom	-0.3027	0.793	0.7026	0.9204
c-C20:4w6	Arachidonic acid	Free Fatty Acid	metabolic_syndrom	-0.3174	0.6418	0.621	0.9204
c-C20:5w3 (EPA)	Eicosapentaenoic acid	Free Fatty Acid	metabolic_syndrom	0.3481	0.434	0.4225	0.9204
c-C22:6w3 (DHA)	cis-4,7,10,13,16,19-docosahexaenoic acid	Free Fatty Acid	metabolic_syndrom	0.3001	0.6037	0.6191	0.9204
N-C16:0-Cer		Ceramides	metabolic_syndrom	-0.2244	0.5001	0.6536	0.7262
N-C18:0-Cer		Ceramides	metabolic_syndrom	0.615	0.5922	0.299	0.6716
N-C20:0-Cer		Ceramides	metabolic_syndrom	0.4599	0.5961	0.4404	0.6716
N-C22:0-Cer		Ceramides	metabolic_syndrom	0.6656	0.5865	0.2565	0.6716
N-C23:0-Cer		Ceramides	metabolic_syndrom	0.4225	0.6261	0.4999	0.6716
N-C24:0-Cer		Ceramides	metabolic_syndrom	0.6122	0.6091	0.3148	0.6716
N-C24:0-Cer(2H)		Ceramides	metabolic_syndrom	-0.3496	0.5666	0.5372	0.6716
N-C24:1-Cer		Ceramides	metabolic_syndrom	0.6423	0.5074	0.2056	0.6716
N-C25:0-Cer		Ceramides	metabolic_syndrom	0.1367	0.6373	0.8302	0.8302
N-C26:1-Cer		Ceramides	metabolic_syndrom	-0.3816	0.4711	0.418	0.6716
Supp Table 8f. Covariate-adjusted MetS Associations with Sex Interaction in TMCS. symbol: Metabolite symbol; fullname: Metabolite fullname; category: Metabolite category; yvar: association tested; β_sex_X_metabolite: beta vale of the sex-metabolite interaction; SE: standard error; Pvalue: p-value; FDRadjustedpvalue: False Discovery Rate adjusted p-value; Lysopcac: Lysophosphatidylcholines; Pcaac:…
