# Supplementary material for: Blood Metabolite Signatures of Metabolic Syndrome in Two Cross-Cultural Older Adult Cohorts
Source: Int J Mol Sci. 2020 Feb 16;21(4):1324. doi: 10.3390/ijms21041324 (PMC7072935; doi:10.3390/ijms21041324)
Supplement: Supplementary file 1 [file ijms-21-01324-s001.zip › Supp/SuppFile3_new.xlsx]

## Sheet: BP
symbol	fullname	category	yvar	OddsRatioEstimate	Lower95CIofOddsRatio	Upper95CIofOddsRatio	Pvalue	FDRadjustedpvalue
Ala	Alanine	Amino acids	bp_risk	0.878	0.521	1.481	0.6259	0.8572
Arg	Arginine	Amino acids	bp_risk	1.098	0.698	1.727	0.6861	0.8572
Asn	Asparagine	Amino acids	bp_risk	0.865	0.577	1.296	0.482	0.8572
Asp	Aspartate	Amino acids	bp_risk	0.711	0.474	1.065	0.0979	0.6869
Cit	Citrulline	Amino acids	bp_risk	0.711	0.423	1.195	0.1978	0.8381
Gln	Glutamine	Amino acids	bp_risk	0.811	0.518	1.269	0.3588	0.8381
Glu	Glutamate	Amino acids	bp_risk	0.786	0.513	1.205	0.2696	0.8381
Gly	Glycine	Amino acids	bp_risk	0.917	0.595	1.413	0.695	0.8572
His	Histidine	Amino acids	bp_risk	1.251	0.775	2.02	0.3596	0.8381
Ile	Isoleucine	Amino acids	bp_risk	0.949	0.597	1.51	0.8254	0.9174
Leu	Leucine	Amino acids	bp_risk	0.976	0.599	1.589	0.9215	0.9272
Lys	Lysine	Amino acids	bp_risk	0.805	0.528	1.228	0.3143	0.8381
Met	Methionine	Amino acids	bp_risk	1.215	0.771	1.914	0.4024	0.8404
Orn	Ornithine	Amino acids	bp_risk	0.669	0.427	1.049	0.0798	0.6869
Phe	Phenylalanine	Amino acids	bp_risk	0.945	0.608	1.468	0.802	0.9174
Pro	Proline	Amino acids	bp_risk	1.325	0.826	2.126	0.2437	0.8381
Ser	Serine	Amino acids	bp_risk	0.556	0.313	0.987	0.0451	0.6869
Thr	Threonine	Amino acids	bp_risk	1.104	0.753	1.619	0.6119	0.8572
Trp	Tryptophan	Amino acids	bp_risk	1.038	0.627	1.718	0.8859	0.9232
Tyr	Tyrosine	Amino acids	bp_risk	1.145	0.766	1.713	0.5096	0.8572
Val	Valine	Amino acids	bp_risk	1.116	0.714	1.744	0.6302	0.8572
ADMA	Asymmetric dimethylarginine	Biogenic amines	bp_risk	1.219	0.797	1.865	0.3617	0.7067
alpha-AAA	alpha-Aminoadipic acid	Biogenic amines	bp_risk	1.318	0.926	1.874	0.1248	0.4625
Creatinine	Creatinine	Biogenic amines	bp_risk	1.416	0.894	2.242	0.1384	0.4625
Kyn	Kynurenine	Biogenic amines	bp_risk	1.216	0.743	1.989	0.4372	0.7067
Met-SO	Methionine-Sulfoxide	Biogenic amines	bp_risk	0.889	0.585	1.353	0.5839	0.7318
Sarcosine	Sarcosine	Biogenic amines	bp_risk	0.688	0.459	1.03	0.0693	0.4625
SDMA	Symmetric dimethylarginine	Biogenic amines	bp_risk	1.057	0.646	1.729	0.8246	0.9245
Serotonin	Serotonin	Biogenic amines	bp_risk	1.014	0.658	1.563	0.9512	0.9518
t4-OH-Pro	trans-4-Hydroxyproline	Biogenic amines	bp_risk	1.162	0.756	1.785	0.4942	0.7067
Taurine	Taurine	Biogenic amines	bp_risk	0.825	0.512	1.331	0.4312	0.7067
C0	Carnitine (free)	acylcarnitines	bp_risk	1.62	0.979	2.683	0.0607	0.2645
C2	Acetylcarnitine	acylcarnitines	bp_risk	1.402	0.937	2.097	0.1006	0.2819
C3	Propionylcarnitine	acylcarnitines	bp_risk	1.454	0.909	2.324	0.1183	0.2819
C4	Butyrylcarnitine / Isobutyrylcarnitine	acylcarnitines	bp_risk	1.204	0.793	1.827	0.3833	0.66
C5	Isovalerylcarnitine / 2-Methylbutyrylcarnitine / Valerylcarnitine	acylcarnitines	bp_risk	1.518	0.973	2.37	0.0659	0.2645
C10	Decanoylcarnitine [= Caprylcarnitine]	acylcarnitines	bp_risk	0.881	0.596	1.302	0.5236	0.6968
C14:1	Tetradecenoylcarnitine [= Myristoleylcarnitine]	acylcarnitines	bp_risk	1.044	0.717	1.522	0.8209	0.8973
C14:2	Tetradecadienoylcarnitine	acylcarnitines	bp_risk	0.876	0.591	1.296	0.5065	0.6968
C16	Hexadecanoylcarnitine [= Palmitoylcarnitine]	acylcarnitines	bp_risk	1.782	1.104	2.875	0.0181	0.2165
C18	Octadecanoylcarnitine [= Stearylcarnitine]	acylcarnitines	bp_risk	1.031	0.63	1.688	0.9038	0.9055
C18:1	Octadecenoylcarnitine [= Oleylcarnitine]	acylcarnitines	bp_risk	1.311	0.842	2.041	0.2312	0.4644
C18:2	Octadecadienoylcarnitine [= Linoleylcarnitine]	acylcarnitines	bp_risk	0.949	0.629	1.43	0.8013	0.8973
H1	Glucose	hexoses	bp_risk	1.845	1.149	2.962	0.0112	0.011
lysoPC a C16:0	Lysophosphatidylcholine with acyl residue C16:0	Lysophosphatidylcholines	bp_risk	0.93	0.597	1.447	0.7466	0.8568
lysoPC a C16:1	Lysophosphatidylcholine with acyl residue C16:1	Lysophosphatidylcholines	bp_risk	1.109	0.73	1.683	0.6285	0.8568
lysoPC a C17:0	Lysophosphatidylcholine with acyl residue C17:0	Lysophosphatidylcholines	bp_risk	1.09	0.73	1.625	0.674	0.8568
lysoPC a C18:0	Lysophosphatidylcholine with acyl residue C18:0	Lysophosphatidylcholines	bp_risk	0.955	0.584	1.559	0.853	0.8568
lysoPC a C18:1	Lysophosphatidylcholine with acyl residue C18:1	Lysophosphatidylcholines	bp_risk	0.695	0.439	1.099	0.1197	0.5586
lysoPC a C18:2	Lysophosphatidylcholine with acyl residue C18:2	Lysophosphatidylcholines	bp_risk	0.525	0.314	0.878	0.0141	0.1549
lysoPC a C20:3	Lysophosphatidylcholine with acyl residue C20:3	Lysophosphatidylcholines	bp_risk	1.185	0.801	1.754	0.3963	0.8568
lysoPC a C20:4	Lysophosphatidylcholine with acyl residue C20:4	Lysophosphatidylcholines	bp_risk	1.4	0.88	2.227	0.1552	0.5586
lysoPC a C26:0	Lysophosphatidylcholine with acyl residue C26:0	Lysophosphatidylcholines	bp_risk	0.952	0.663	1.366	0.7885	0.8568
lysoPC a C28:0	Lysophosphatidylcholine with acyl residue C28:0	Lysophosphatidylcholines	bp_risk	1.088	0.761	1.556	0.6445	0.8568
lysoPC a C28:1	Lysophosphatidylcholine with acyl residue C28:1	Lysophosphatidylcholines	bp_risk	0.931	0.648	1.338	0.6992	0.8568
PC aa C28:1	Phosphatidylcholine with diacyl residue sum C28:1	Phosphatidylcholines-diacyl	bp_risk	0.702	0.449	1.098	0.121	0.2288
PC aa C30:0	Phosphatidylcholine with diacyl residue sum C30:0	Phosphatidylcholines-diacyl	bp_risk	0.698	0.433	1.126	0.1409	0.2523
PC aa C32:0	Phosphatidylcholine with diacyl residue sum C32:0	Phosphatidylcholines-diacyl	bp_risk	0.441	0.241	0.807	0.008	0.0455
PC aa C32:1	Phosphatidylcholine with diacyl residue sum C32:1	Phosphatidylcholines-diacyl	bp_risk	0.86	0.537	1.378	0.532	0.6623
PC aa C32:2	Phosphatidylcholine with diacyl residue sum C32:2	Phosphatidylcholines-diacyl	bp_risk	0.553	0.324	0.943	0.0297	0.1013
PC aa C32:3	Phosphatidylcholine with diacyl residue sum C32:3	Phosphatidylcholines-diacyl	bp_risk	0.845	0.458	1.56	0.5908	0.6752
PC aa C34:1	Phosphatidylcholine with diacyl residue sum C34:1	Phosphatidylcholines-diacyl	bp_risk	0.665	0.411	1.078	0.0977	0.1965
PC aa C34:2	Phosphatidylcholine with diacyl residue sum C34:2	Phosphatidylcholines-diacyl	bp_risk	0.399	0.229	0.694	0.0011	0.0193
PC aa C34:3	Phosphatidylcholine with diacyl residue sum C34:3	Phosphatidylcholines-diacyl	bp_risk	0.489	0.282	0.848	0.0109	0.053
PC aa C34:4	Phosphatidylcholine with diacyl residue sum C34:4	Phosphatidylcholines-diacyl	bp_risk	0.812	0.503	1.313	0.3962	0.5763
PC aa C36:0	Phosphatidylcholine with diacyl residue sum C36:0	Phosphatidylcholines-diacyl	bp_risk	0.624	0.372	1.046	0.0736	0.1965
PC aa C36:1	Phosphatidylcholine with diacyl residue sum C36:1	Phosphatidylcholines-diacyl	bp_risk	0.578	0.34	0.983	0.0431	0.1338
PC aa C36:2	Phosphatidylcholine with diacyl residue sum C36:2	Phosphatidylcholines-diacyl	bp_risk	0.417	0.239	0.727	0.002	0.0197
PC aa C36:3	Phosphatidylcholine with diacyl residue sum C36:3	Phosphatidylcholines-diacyl	bp_risk	0.577	0.351	0.948	0.0298	0.1013
PC aa C36:4	Phosphatidylcholine with diacyl residue sum C36:4	Phosphatidylcholines-diacyl	bp_risk	1.172	0.712	1.93	0.5325	0.6623
PC aa C36:5	Phosphatidylcholine with diacyl residue sum C36:5	Phosphatidylcholines-diacyl	bp_risk	1.044	0.696	1.565	0.8359	0.8328
PC aa C36:6	Phosphatidylcholine with diacyl residue sum C36:6	Phosphatidylcholines-diacyl	bp_risk	0.881	0.584	1.327	0.5439	0.6623
PC aa C38:0	Phosphatidylcholine with diacyl residue sum C38:0	Phosphatidylcholines-diacyl	bp_risk	0.774	0.463	1.292	0.3268	0.5062
PC aa C38:1	Phosphatidylcholine with diacyl residue sum C38:1	Phosphatidylcholines-diacyl	bp_risk	0.683	0.397	1.173	0.1669	0.2846
PC aa C38:3	Phosphatidylcholine with diacyl residue sum C38:3	Phosphatidylcholines-diacyl	bp_risk	1.111	0.691	1.786	0.6653	0.6917
PC aa C38:4	Phosphatidylcholine with diacyl residue sum C38:4	Phosphatidylcholines-diacyl	bp_risk	1.54	0.95	2.497	0.0796	0.1965
PC aa C38:5	Phosphatidylcholine with diacyl residue sum C38:5	Phosphatidylcholines-diacyl	bp_risk	1.094	0.718	1.666	0.6752	0.6917
PC aa C38:6	Phosphatidylcholine with diacyl residue sum C38:6	Phosphatidylcholines-diacyl	bp_risk	0.885	0.517	1.517	0.658	0.6917
PC aa C40:2	Phosphatidylcholine with diacyl residue sum C40:2	Phosphatidylcholines-diacyl	bp_risk	0.403	0.237	0.686	0.0008	0.0193
PC aa C40:3	Phosphatidylcholine with diacyl residue sum C40:3	Phosphatidylcholines-diacyl	bp_risk	0.515	0.296	0.894	0.0185	0.0785
PC aa C40:4	Phosphatidylcholine with diacyl residue sum C40:4	Phosphatidylcholines-diacyl	bp_risk	1.118	0.738	1.695	0.5978	0.6752
PC aa C40:5	Phosphatidylcholine with diacyl residue sum C40:5	Phosphatidylcholines-diacyl	bp_risk	1.318	0.79	2.201	0.2905	0.4673
PC aa C40:6	Phosphatidylcholine with diacyl residue sum C40:6	Phosphatidylcholines-diacyl	bp_risk	1.22	0.747	1.993	0.4261	0.5763
PC aa C42:0	Phosphatidylcholine with diacyl residue sum C42:0	Phosphatidylcholines-diacyl	bp_risk	0.669	0.419	1.07	0.0933	0.1965
PC aa C42:1	Phosphatidylcholine with diacyl residue sum C42:1	Phosphatidylcholines-diacyl	bp_risk	0.672	0.428	1.053	0.0829	0.1965
PC aa C42:2	Phosphatidylcholine with diacyl residue sum C42:2	Phosphatidylcholines-diacyl	bp_risk	0.43	0.25	0.74	0.0023	0.0197
PC aa C42:4	Phosphatidylcholine with diacyl residue sum C42:4	Phosphatidylcholines-diacyl	bp_risk	0.493	0.301	0.806	0.0048	0.0323
PC aa C42:5	Phosphatidylcholine with diacyl residue sum C42:5	Phosphatidylcholines-diacyl	bp_risk	0.671	0.425	1.059	0.0869	0.1965
PC aa C42:6	Phosphatidylcholine with diacyl residue sum C42:6	Phosphatidylcholines-diacyl	bp_risk	0.82	0.509	1.32	0.4142	0.5763
PC ae C30:0	Phosphatidylcholine with acyl-alkyl residue sum C30:0	Phosphatidylcholines-acyl-alkyl	bp_risk	0.64	0.39	1.051	0.0781	0.1397
PC ae C30:1	Phosphatidylcholine with acyl-alkyl residue sum C30:1	Phosphatidylcholines-acyl-alkyl	bp_risk	0.64	0.42	0.975	0.0378	0.0914
PC ae C32:1	Phosphatidylcholine with acyl-alkyl residue sum C32:1	Phosphatidylcholines-acyl-alkyl	bp_risk	0.366	0.2	0.669	0.0011	0.0354
PC ae C32:2	Phosphatidylcholine with acyl-alkyl residue sum C32:2	Phosphatidylcholines-acyl-alkyl	bp_risk	0.496	0.28	0.879	0.0162	0.0715
PC ae C34:0	Phosphatidylcholine with acyl-alkyl residue sum C34:0	Phosphatidylcholines-acyl-alkyl	bp_risk	0.833	0.546	1.27	0.3948	0.4731
PC ae C34:1	Phosphatidylcholine with acyl-alkyl residue sum C34:1	Phosphatidylcholines-acyl-alkyl	bp_risk	0.537	0.307	0.939	0.0292	0.0796
PC ae C34:2	Phosphatidylcholine with acyl-alkyl residue sum C34:2	Phosphatidylcholines-acyl-alkyl	bp_risk	0.529	0.308	0.908	0.0209	0.0715
PC ae C34:3	Phosphatidylcholine with acyl-alkyl residue sum C34:3	Phosphatidylcholines-acyl-alkyl	bp_risk	0.457	0.259	0.805	0.0067	0.0497
PC ae C36:0	Phosphatidylcholine with acyl-alkyl residue sum C36:0	Phosphatidylcholines-acyl-alkyl	bp_risk	0.618	0.393	0.972	0.0373	0.0914
PC ae C36:1	Phosphatidylcholine with acyl-alkyl residue sum C36:1	Phosphatidylcholines-acyl-alkyl	bp_risk	0.738	0.46	1.186	0.2099	0.2907
PC ae C36:2	Phosphatidylcholine with acyl-alkyl residue sum C36:2	Phosphatidylcholines-acyl-alkyl	bp_risk	0.44	0.242	0.799	0.007	0.0497
PC ae C36:3	Phosphatidylcholine with acyl-alkyl residue sum C36:3	Phosphatidylcholines-acyl-alkyl	bp_risk	0.505	0.285	0.893	0.0187	0.0715
PC ae C36:4	Phosphatidylcholine with acyl-alkyl residue sum C36:4	Phosphatidylcholines-acyl-alkyl	bp_risk	0.929	0.585	1.476	0.7564	0.8042
PC ae C36:5	Phosphatidylcholine with acyl-alkyl residue sum C36:5	Phosphatidylcholines-acyl-alkyl	bp_risk	0.649	0.368	1.141	0.1332	0.2193
PC ae C38:0	Phosphatidylcholine with acyl-alkyl residue sum C38:0	Phosphatidylcholines-acyl-alkyl	bp_risk	0.789	0.514	1.211	0.2789	0.3621
PC ae C38:1	Phosphatidylcholine with acyl-alkyl residue sum C38:1	Phosphatidylcholines-acyl-alkyl	bp_risk	0.599	0.364	0.987	0.0444	0.0998
PC ae C38:2	Phosphatidylcholine with acyl-alkyl residue sum C38:2	Phosphatidylcholines-acyl-alkyl	bp_risk	0.432	0.248	0.752	0.003	0.0354
PC ae C38:3	Phosphatidylcholine with acyl-alkyl residue sum C38:3	Phosphatidylcholines-acyl-alkyl	bp_risk	0.835	0.53	1.315	0.4367	0.4906
PC ae C38:4	Phosphatidylcholine with acyl-alkyl residue sum C38:4	Phosphatidylcholines-acyl-alkyl	bp_risk	1.048	0.706	1.555	0.8172	0.8164
PC ae C38:5	Phosphatidylcholine with acyl-alkyl residue sum C38:5	Phosphatidylcholines-acyl-alkyl	bp_risk	0.772	0.482	1.236	0.281	0.3621
PC ae C38:6	Phosphatidylcholine with acyl-alkyl residue sum C38:6	Phosphatidylcholines-acyl-alkyl	bp_risk	0.802	0.477	1.349	0.4058	0.4735
PC ae C40:1	Phosphatidylcholine with acyl-alkyl residue sum C40:1	Phosphatidylcholines-acyl-alkyl	bp_risk	0.702	0.429	1.148	0.1581	0.2389
PC ae C40:2	Phosphatidylcholine with acyl-alkyl residue sum C40:2	Phosphatidylcholines-acyl-alkyl	bp_risk	0.949	0.615	1.465	0.8145	0.8164
PC ae C40:3	Phosphatidylcholine with acyl-alkyl residue sum C40:3	Phosphatidylcholines-acyl-alkyl	bp_risk	0.531	0.307	0.92	0.024	0.0715
PC ae C40:4	Phosphatidylcholine with acyl-alkyl residue sum C40:4	Phosphatidylcholines-acyl-alkyl	bp_risk	0.739	0.466	1.17	0.1969	0.283
PC ae C40:5	Phosphatidylcholine with acyl-alkyl residue sum C40:5	Phosphatidylcholines-acyl-alkyl	bp_risk	0.816	0.528	1.261	0.3595	0.4462
PC ae C40:6	Phosphatidylcholine with acyl-alkyl residue sum C40:6	Phosphatidylcholines-acyl-alkyl	bp_risk	0.869	0.552	1.368	0.5451	0.5952
PC ae C42:1	Phosphatidylcholine with acyl-alkyl residue sum C42:1	Phosphatidylcholines-acyl-alkyl	bp_risk	0.701	0.437	1.125	0.1408	0.2216
PC ae C42:2	Phosphatidylcholine with acyl-alkyl residue sum C42:2	Phosphatidylcholines-acyl-alkyl	bp_risk	0.674	0.406	1.119	0.1275	0.2184
PC ae C42:3	Phosphatidylcholine with acyl-alkyl residue sum C42:3	Phosphatidylcholines-acyl-alkyl	bp_risk	0.576	0.331	1.004	0.0518	0.1098
PC ae C42:4	Phosphatidylcholine with acyl-alkyl residue sum C42:4	Phosphatidylcholines-acyl-alkyl	bp_risk	0.585	0.367	0.931	0.0237	0.0715
PC ae C42:5	Phosphatidylcholine with acyl-alkyl residue sum C42:5	Phosphatidylcholines-acyl-alkyl	bp_risk	0.652	0.414	1.027	0.0651	0.1296
PC ae C44:3	Phosphatidylcholine with acyl-alkyl residue sum C44:3	Phosphatidylcholines-acyl-alkyl	bp_risk	0.473	0.29	0.773	0.0028	0.0354
PC ae C44:4	Phosphatidylcholine with acyl-alkyl residue sum C44:4	Phosphatidylcholines-acyl-alkyl	bp_risk	0.65	0.408	1.034	0.0689	0.1298
PC ae C44:5	Phosphatidylcholine with acyl-alkyl residue sum C44:5	Phosphatidylcholines-acyl-alkyl	bp_risk	0.491	0.286	0.843	0.0099	0.0587
PC ae C44:6	Phosphatidylcholine with acyl-alkyl residue sum C44:6	Phosphatidylcholines-acyl-alkyl	bp_risk	0.553	0.335	0.912	0.0202	0.0715
SM (OH) C14:1	Hydroxysphingomyelin with acyl residue sum C14:1	Sphingomyelins	bp_risk	0.72	0.437	1.187	0.1973	0.3941
SM (OH) C16:1	Hydroxysphingomyelin with acyl residue sum C16:1	Sphingomyelins	bp_risk	0.979	0.608	1.575	0.93	0.9321
SM (OH) C22:1	Hydroxysphingomyelin with acyl residue sum C22:1	Sphingomyelins	bp_risk	0.745	0.483	1.147	0.1812	0.3941
SM (OH) C22:2	Hydroxysphingomyelin with acyl residue sum C22:2	Sphingomyelins	bp_risk	0.853	0.484	1.505	0.5839	0.6299
SM (OH) C24:1	Hydroxysphingomyelin with acyl residue sum C24:1	Sphingomyelins	bp_risk	0.738	0.452	1.205	0.2246	0.3945
SM C16:0	Sphingomyelin with acyl residue sum C16:0	Sphingomyelins	bp_risk	0.491	0.287	0.839	0.0092	0.0846
SM C16:1	Sphingomyelin with acyl residue sum C16:1	Sphingomyelins	bp_risk	0.796	0.447	1.418	0.4385	0.5596
SM C18:0	Sphingomyelin with acyl residue sum C18:0	Sphingomyelins	bp_risk	1.172	0.718	1.913	0.526	0.6068
SM C18:1	Sphingomyelin with acyl residue sum C18:1	Sphingomyelins	bp_risk	1.805	1.03	3.163	0.0392	0.1335
SM C20:2	Sphingomyelin with acyl residue sum C20:2	Sphingomyelins	bp_risk	1.917	1.12	3.282	0.0176	0.0846
SM C24:0	Sphingomyelin with acyl residue sum C24:0	Sphingomyelins	bp_risk	0.538	0.322	0.899	0.018	0.0846
SM C24:1	Sphingomyelin with acyl residue sum C24:1	Sphingomyelins	bp_risk	0.602	0.347	1.046	0.0718	0.202
SM C26:0	Sphingomyelin with acyl residue sum C26:0	Sphingomyelins	bp_risk	0.825	0.555	1.226	0.3401	0.4775
SM C26:1	Sphingomyelin with acyl residue sum C26:1	Sphingomyelins	bp_risk	0.763	0.457	1.273	0.3002	0.469
CA	Cholic Acid	Bile Acids	bp_risk	1.174	0.878	1.57	0.2781	0.8418
CDCA	Chenodeoxycholic Acid	Bile Acids	bp_risk	0.945	0.659	1.356	0.7598	0.8418
DCA	Deoxycholic Acid	Bile Acids	bp_risk	1.219	0.854	1.74	0.2752	0.8418
GCA	Glycocholic Acid	Bile Acids	bp_risk	1.122	0.749	1.681	0.5774	0.8418
GCDCA	Glycochenodeoxycholic Acid	Bile Acids	bp_risk	0.935	0.658	1.327	0.7052	0.8418
GDCA	Glycodeoxycholic Acid	Bile Acids	bp_risk	1.112	0.721	1.714	0.6307	0.8418
GUDCA	Glycoursodeoxycholic Acid	Bile Acids	bp_risk	0.996	0.666	1.49	0.9838	0.9852
TCA	Taurocholic Acid	Bile Acids	bp_risk	1.053	0.762	1.454	0.7563	0.8418
TCDCA	Taurochenodeoxycholic Acid	Bile Acids	bp_risk	1.071	0.792	1.447	0.6574	0.8418
TDCA	Taurodeoxycholic Acid	Bile Acids	bp_risk	1.129	0.759	1.677	0.5496	0.8418
c-C18:1w9	Oleic acid	Free Fatty Acid	bp_risk	1	0.653	1.531	0.9992	0.999
c-C18:2w6	Linoleic acid	Free Fatty Acid	bp_risk	0.469	0.276	0.799	0.0054	0.0429
c-C20:1w9	cis-11-Eicosenoic acid	Free Fatty Acid	bp_risk	0.811	0.526	1.251	0.3441	0.9263
c-C20:2w6	cis-11,14-Eicosadienoic acid	Free Fatty Acid	bp_risk	0.952	0.633	1.431	0.8115	0.999
c-C20:3w6	cis-8,11,14-Eicosatrienoic acid	Free Fatty Acid	bp_risk	1.084	0.73	1.609	0.6903	0.999
c-C20:4w6	Arachidonic acid	Free Fatty Acid	bp_risk	1.247	0.783	1.986	0.3519	0.9263
c-C20:5w3 (EPA)	Eicosapentaenoic acid	Free Fatty Acid	bp_risk	0.967	0.637	1.468	0.8753	0.999
c-C22:6w3 (DHA)	cis-4,7,10,13,16,19-docosahexaenoic acid	Free Fatty Acid	bp_risk	0.875	0.571	1.341	0.5409	0.999
N-C16:0-Cer		Ceramides	bp_risk	0.701	0.483	1.017	0.0614	0.3066
N-C18:0-Cer		Ceramides	bp_risk	1.363	0.866	2.145	0.1815	0.3593
N-C20:0-Cer		Ceramides	bp_risk	1.048	0.656	1.675	0.8449	0.8428
N-C22:0-Cer		Ceramides	bp_risk	0.714	0.479	1.064	0.0976	0.3253
N-C23:0-Cer		Ceramides	bp_risk	0.765	0.498	1.177	0.2237	0.3732
N-C24:0-Cer		Ceramides	bp_risk	0.629	0.403	0.982	0.0414	0.3066
N-C24:0-Cer(2H)		Ceramides	bp_risk	0.939	0.608	1.45	0.7765	0.8428
N-C24:1-Cer		Ceramides	bp_risk	0.817	0.548	1.218	0.322	0.4617
N-C25:0-Cer		Ceramides	bp_risk	0.69	0.424	1.121	0.1341	0.3363
N-C26:1-Cer		Ceramides	bp_risk	0.934	0.549	1.589	0.8014	0.8428
Supp Table 3a. Blood Pressure (BP) Associations in BLSA. symbol: Metabolite symbol; fullname: Metabolite fullname; category: Metabolite category; yvar: association tested; OddsRatioEstimate: odds ratio estimate; Lower95CIofOddsRatio: lower bound of a 95% confidence interval; Upper95CIofOddsRato: lower bound of a 95% confidence interval; Pvalue: p-value; FDRadjustedpvalue: False Discovery Rate adj…

## Sheet: GLU
symbol	fullname	category	yvar	OddsRatioEstimate	Lower95CIofOddsRatio	Upper95CIofOddsRatio	Pvalue	FDRadjustedpvalue
Ala	Alanine	Amino acids	glu_risk	2.485	1.398	4.418	0.0019	0.0374
Arg	Arginine	Amino acids	glu_risk	1.727	1.065	2.799	0.0267	0.1448
Asn	Asparagine	Amino acids	glu_risk	0.9	0.604	1.34	0.6029	0.7835
Asp	Aspartate	Amino acids	glu_risk	0.972	0.667	1.416	0.8829	0.8749
Cit	Citrulline	Amino acids	glu_risk	1.175	0.702	1.966	0.5386	0.7835
Gln	Glutamine	Amino acids	glu_risk	0.96	0.617	1.494	0.8564	0.8749
Glu	Glutamate	Amino acids	glu_risk	1.069	0.706	1.617	0.7528	0.8749
Gly	Glycine	Amino acids	glu_risk	0.95	0.621	1.453	0.8129	0.8749
His	Histidine	Amino acids	glu_risk	1.27	0.785	2.056	0.33	0.7835
Ile	Isoleucine	Amino acids	glu_risk	2.093	1.243	3.524	0.0055	0.0415
Leu	Leucine	Amino acids	glu_risk	1.577	0.962	2.585	0.0707	0.3236
Lys	Lysine	Amino acids	glu_risk	1.124	0.742	1.703	0.5818	0.7835
Met	Methionine	Amino acids	glu_risk	1.315	0.837	2.064	0.2347	0.7213
Orn	Ornithine	Amino acids	glu_risk	0.926	0.601	1.425	0.7257	0.8749
Phe	Phenylalanine	Amino acids	glu_risk	1.188	0.768	1.838	0.4378	0.7835
Pro	Proline	Amino acids	glu_risk	2.129	1.281	3.538	0.0036	0.0374
Ser	Serine	Amino acids	glu_risk	1.202	0.701	2.061	0.5047	0.7835
Thr	Threonine	Amino acids	glu_risk	1.172	0.797	1.722	0.4204	0.7835
Trp	Tryptophan	Amino acids	glu_risk	1.184	0.715	1.962	0.5114	0.7835
Tyr	Tyrosine	Amino acids	glu_risk	1.155	0.772	1.726	0.4831	0.7835
Val	Valine	Amino acids	glu_risk	1.499	0.94	2.389	0.0888	0.3337
ADMA	Asymmetric dimethylarginine	Biogenic amines	glu_risk	1.254	0.82	1.918	0.2969	0.4668
alpha-AAA	alpha-Aminoadipic acid	Biogenic amines	glu_risk	1.678	1.148	2.453	0.0075	0.0775
Creatinine	Creatinine	Biogenic amines	glu_risk	1.423	0.897	2.257	0.1345	0.4404
Kyn	Kynurenine	Biogenic amines	glu_risk	1.042	0.637	1.705	0.8694	0.8521
Met-SO	Methionine-Sulfoxide	Biogenic amines	glu_risk	1.178	0.773	1.794	0.4463	0.5652
Sarcosine	Sarcosine	Biogenic amines	glu_risk	0.847	0.576	1.247	0.4008	0.5652
SDMA	Symmetric dimethylarginine	Biogenic amines	glu_risk	0.852	0.511	1.422	0.5408	0.6449
Serotonin	Serotonin	Biogenic amines	glu_risk	0.775	0.494	1.218	0.2693	0.4668
t4-OH-Pro	trans-4-Hydroxyproline	Biogenic amines	glu_risk	1.478	0.946	2.31	0.0861	0.4273
Taurine	Taurine	Biogenic amines	glu_risk	0.746	0.46	1.212	0.2368	0.4668
C0	Carnitine (free)	acylcarnitines	glu_risk	1.093	0.667	1.79	0.7244	0.9629
C2	Acetylcarnitine	acylcarnitines	glu_risk	1.268	0.849	1.895	0.2462	0.9629
C3	Propionylcarnitine	acylcarnitines	glu_risk	1.882	1.15	3.079	0.0118	0.1455
C4	Butyrylcarnitine / Isobutyrylcarnitine	acylcarnitines	glu_risk	0.987	0.649	1.499	0.95	0.9629
C5	Isovalerylcarnitine / 2-Methylbutyrylcarnitine / Valerylcarnitine	acylcarnitines	glu_risk	1.31	0.844	2.032	0.2281	0.9629
C10	Decanoylcarnitine [= Caprylcarnitine]	acylcarnitines	glu_risk	1.1	0.739	1.639	0.6374	0.9629
C14:1	Tetradecenoylcarnitine [= Myristoleylcarnitine]	acylcarnitines	glu_risk	0.909	0.62	1.333	0.6258	0.9629
C14:2	Tetradecadienoylcarnitine	acylcarnitines	glu_risk	1.097	0.729	1.65	0.6575	0.9629
C16	Hexadecanoylcarnitine [= Palmitoylcarnitine]	acylcarnitines	glu_risk	1.048	0.666	1.65	0.8401	0.9629
C18	Octadecanoylcarnitine [= Stearylcarnitine]	acylcarnitines	glu_risk	0.924	0.547	1.561	0.7679	0.9629
C18:1	Octadecenoylcarnitine [= Oleylcarnitine]	acylcarnitines	glu_risk	0.852	0.544	1.334	0.4826	0.9629
C18:2	Octadecadienoylcarnitine [= Linoleylcarnitine]	acylcarnitines	glu_risk	0.98	0.649	1.479	0.924	0.9629
H1	Glucose	hexoses	glu_risk	24.297	7.99	73.892	<.0001	<.0001
lysoPC a C16:0	Lysophosphatidylcholine with acyl residue C16:0	Lysophosphatidylcholines	glu_risk	1.483	0.946	2.325	0.0861	0.481
lysoPC a C16:1	Lysophosphatidylcholine with acyl residue C16:1	Lysophosphatidylcholines	glu_risk	1.217	0.802	1.845	0.3562	0.5255
lysoPC a C17:0	Lysophosphatidylcholine with acyl residue C17:0	Lysophosphatidylcholines	glu_risk	0.875	0.585	1.308	0.5156	0.5614
lysoPC a C18:0	Lysophosphatidylcholine with acyl residue C18:0	Lysophosphatidylcholines	glu_risk	1.256	0.763	2.066	0.37	0.5255
lysoPC a C18:1	Lysophosphatidylcholine with acyl residue C18:1	Lysophosphatidylcholines	glu_risk	0.852	0.547	1.329	0.4808	0.5614
lysoPC a C18:2	Lysophosphatidylcholine with acyl residue C18:2	Lysophosphatidylcholines	glu_risk	0.9	0.561	1.444	0.6609	0.6609
lysoPC a C20:3	Lysophosphatidylcholine with acyl residue C20:3	Lysophosphatidylcholines	glu_risk	0.816	0.544	1.225	0.3275	0.5255
lysoPC a C20:4	Lysophosphatidylcholine with acyl residue C20:4	Lysophosphatidylcholines	glu_risk	1.438	0.902	2.295	0.1272	0.481
lysoPC a C26:0	Lysophosphatidylcholine with acyl residue C26:0	Lysophosphatidylcholines	glu_risk	0.83	0.566	1.218	0.341	0.5255
lysoPC a C28:0	Lysophosphatidylcholine with acyl residue C28:0	Lysophosphatidylcholines	glu_risk	0.764	0.517	1.129	0.1769	0.481
lysoPC a C28:1	Lysophosphatidylcholine with acyl residue C28:1	Lysophosphatidylcholines	glu_risk	0.711	0.479	1.056	0.0912	0.481
PC aa C28:1	Phosphatidylcholine with diacyl residue sum C28:1	Phosphatidylcholines-diacyl	glu_risk	0.657	0.422	1.025	0.0644	0.4199
PC aa C30:0	Phosphatidylcholine with diacyl residue sum C30:0	Phosphatidylcholines-diacyl	glu_risk	0.795	0.501	1.263	0.3318	0.5395
PC aa C32:0	Phosphatidylcholine with diacyl residue sum C32:0	Phosphatidylcholines-diacyl	glu_risk	0.671	0.382	1.178	0.1644	0.4363
PC aa C32:1	Phosphatidylcholine with diacyl residue sum C32:1	Phosphatidylcholines-diacyl	glu_risk	1.125	0.708	1.788	0.6167	0.7287
PC aa C32:2	Phosphatidylcholine with diacyl residue sum C32:2	Phosphatidylcholines-diacyl	glu_risk	0.94	0.585	1.509	0.7969	0.8267
PC aa C32:3	Phosphatidylcholine with diacyl residue sum C32:3	Phosphatidylcholines-diacyl	glu_risk	0.709	0.382	1.316	0.2763	0.5339
PC aa C34:1	Phosphatidylcholine with diacyl residue sum C34:1	Phosphatidylcholines-diacyl	glu_risk	0.905	0.573	1.43	0.6701	0.7322
PC aa C34:2	Phosphatidylcholine with diacyl residue sum C34:2	Phosphatidylcholines-diacyl	glu_risk	0.796	0.486	1.303	0.3642	0.5425
PC aa C34:3	Phosphatidylcholine with diacyl residue sum C34:3	Phosphatidylcholines-diacyl	glu_risk	0.758	0.459	1.251	0.278	0.5339
PC aa C34:4	Phosphatidylcholine with diacyl residue sum C34:4	Phosphatidylcholines-diacyl	glu_risk	1.276	0.798	2.041	0.3095	0.5395
PC aa C36:0	Phosphatidylcholine with diacyl residue sum C36:0	Phosphatidylcholines-diacyl	glu_risk	0.887	0.547	1.438	0.6262	0.7287
PC aa C36:1	Phosphatidylcholine with diacyl residue sum C36:1	Phosphatidylcholines-diacyl	glu_risk	0.758	0.456	1.26	0.2852	0.5339
PC aa C36:2	Phosphatidylcholine with diacyl residue sum C36:2	Phosphatidylcholines-diacyl	glu_risk	0.635	0.379	1.062	0.0837	0.4199
PC aa C36:3	Phosphatidylcholine with diacyl residue sum C36:3	Phosphatidylcholines-diacyl	glu_risk	0.546	0.332	0.9	0.0176	0.4199
PC aa C36:4	Phosphatidylcholine with diacyl residue sum C36:4	Phosphatidylcholines-diacyl	glu_risk	1.325	0.803	2.186	0.2713	0.5339
PC aa C36:5	Phosphatidylcholine with diacyl residue sum C36:5	Phosphatidylcholines-diacyl	glu_risk	1.623	1.061	2.483	0.0255	0.4199
PC aa C36:6	Phosphatidylcholine with diacyl residue sum C36:6	Phosphatidylcholines-diacyl	glu_risk	1.542	1.017	2.337	0.0412	0.4199
PC aa C38:0	Phosphatidylcholine with diacyl residue sum C38:0	Phosphatidylcholines-diacyl	glu_risk	0.682	0.4	1.164	0.1606	0.4363
PC aa C38:1	Phosphatidylcholine with diacyl residue sum C38:1	Phosphatidylcholines-diacyl	glu_risk	0.795	0.465	1.357	0.3998	0.5425
PC aa C38:3	Phosphatidylcholine with diacyl residue sum C38:3	Phosphatidylcholines-diacyl	glu_risk	0.67	0.406	1.106	0.1175	0.4325
PC aa C38:4	Phosphatidylcholine with diacyl residue sum C38:4	Phosphatidylcholines-diacyl	glu_risk	1.27	0.791	2.04	0.3216	0.5395
PC aa C38:5	Phosphatidylcholine with diacyl residue sum C38:5	Phosphatidylcholines-diacyl	glu_risk	1.213	0.796	1.85	0.3686	0.5425
PC aa C38:6	Phosphatidylcholine with diacyl residue sum C38:6	Phosphatidylcholines-diacyl	glu_risk	1.191	0.692	2.051	0.5282	0.7078
PC aa C40:2	Phosphatidylcholine with diacyl residue sum C40:2	Phosphatidylcholines-diacyl	glu_risk	0.685	0.434	1.082	0.1052	0.4325
PC aa C40:3	Phosphatidylcholine with diacyl residue sum C40:3	Phosphatidylcholines-diacyl	glu_risk	0.614	0.352	1.07	0.0852	0.4199
PC aa C40:4	Phosphatidylcholine with diacyl residue sum C40:4	Phosphatidylcholines-diacyl	glu_risk	1.036	0.684	1.568	0.8684	0.8778
PC aa C40:5	Phosphatidylcholine with diacyl residue sum C40:5	Phosphatidylcholines-diacyl	glu_risk	1.121	0.677	1.858	0.6565	0.7322
PC aa C40:6	Phosphatidylcholine with diacyl residue sum C40:6	Phosphatidylcholines-diacyl	glu_risk	1.245	0.756	2.051	0.3898	0.5425
PC aa C42:0	Phosphatidylcholine with diacyl residue sum C42:0	Phosphatidylcholines-diacyl	glu_risk	0.646	0.405	1.028	0.0655	0.4199
PC aa C42:1	Phosphatidylcholine with diacyl residue sum C42:1	Phosphatidylcholines-diacyl	glu_risk	0.707	0.444	1.124	0.1429	0.4363
PC aa C42:2	Phosphatidylcholine with diacyl residue sum C42:2	Phosphatidylcholines-diacyl	glu_risk	0.884	0.556	1.404	0.6008	0.7287
PC aa C42:4	Phosphatidylcholine with diacyl residue sum C42:4	Phosphatidylcholines-diacyl	glu_risk	0.72	0.458	1.133	0.1558	0.4363
PC aa C42:5	Phosphatidylcholine with diacyl residue sum C42:5	Phosphatidylcholines-diacyl	glu_risk	1.317	0.845	2.052	0.2242	0.5339
PC aa C42:6	Phosphatidylcholine with diacyl residue sum C42:6	Phosphatidylcholines-diacyl	glu_risk	1.096	0.686	1.752	0.7014	0.7512
PC ae C30:0	Phosphatidylcholine with acyl-alkyl residue sum C30:0	Phosphatidylcholines-acyl-alkyl	glu_risk	0.482	0.283	0.819	0.007	0.0153
PC ae C30:1	Phosphatidylcholine with acyl-alkyl residue sum C30:1	Phosphatidylcholines-acyl-alkyl	glu_risk	0.713	0.467	1.089	0.1174	0.1451
PC ae C32:1	Phosphatidylcholine with acyl-alkyl residue sum C32:1	Phosphatidylcholines-acyl-alkyl	glu_risk	0.363	0.197	0.67	0.0012	0.005
PC ae C32:2	Phosphatidylcholine with acyl-alkyl residue sum C32:2	Phosphatidylcholines-acyl-alkyl	glu_risk	0.494	0.278	0.879	0.0164	0.0285
PC ae C34:0	Phosphatidylcholine with acyl-alkyl residue sum C34:0	Phosphatidylcholines-acyl-alkyl	glu_risk	0.688	0.446	1.062	0.0916	0.1189
PC ae C34:1	Phosphatidylcholine with acyl-alkyl residue sum C34:1	Phosphatidylcholines-acyl-alkyl	glu_risk	0.363	0.198	0.667	0.0011	0.005
PC ae C34:2	Phosphatidylcholine with acyl-alkyl residue sum C34:2	Phosphatidylcholines-acyl-alkyl	glu_risk	0.387	0.215	0.696	0.0015	0.0053
PC ae C34:3	Phosphatidylcholine with acyl-alkyl residue sum C34:3	Phosphatidylcholines-acyl-alkyl	glu_risk	0.322	0.171	0.605	0.0004	0.005
PC ae C36:0	Phosphatidylcholine with acyl-alkyl residue sum C36:0	Phosphatidylcholines-acyl-alkyl	glu_risk	0.792	0.516	1.214	0.2844	0.3143
PC ae C36:1	Phosphatidylcholine with acyl-alkyl residue sum C36:1	Phosphatidylcholines-acyl-alkyl	glu_risk	0.54	0.326	0.894	0.0167	0.0285
PC ae C36:2	Phosphatidylcholine with acyl-alkyl residue sum C36:2	Phosphatidylcholines-acyl-alkyl	glu_risk	0.341	0.182	0.638	0.0008	0.005
PC ae C36:3	Phosphatidylcholine with acyl-alkyl residue sum C36:3	Phosphatidylcholines-acyl-alkyl	glu_risk	0.305	0.16	0.58	0.0003	0.005
PC ae C36:4	Phosphatidylcholine with acyl-alkyl residue sum C36:4	Phosphatidylcholines-acyl-alkyl	glu_risk	0.765	0.48	1.218	0.259	0.2905
PC ae C36:5	Phosphatidylcholine with acyl-alkyl residue sum C36:5	Phosphatidylcholines-acyl-alkyl	glu_risk	0.806	0.464	1.401	0.4449	0.4574
PC ae C38:0	Phosphatidylcholine with acyl-alkyl residue sum C38:0	Phosphatidylcholines-acyl-alkyl	glu_risk	1.206	0.796	1.826	0.3771	0.4202
PC ae C38:1	Phosphatidylcholine with acyl-alkyl residue sum C38:1	Phosphatidylcholines-acyl-alkyl	glu_risk	0.634	0.383	1.051	0.077	0.1069
PC ae C38:2	Phosphatidylcholine with acyl-alkyl residue sum C38:2	Phosphatidylcholines-acyl-alkyl	glu_risk	0.403	0.228	0.714	0.0018	0.0053
PC ae C38:3	Phosphatidylcholine with acyl-alkyl residue sum C38:3	Phosphatidylcholines-acyl-alkyl	glu_risk	0.413	0.241	0.707	0.0013	0.005
PC ae C38:4	Phosphatidylcholine with acyl-alkyl residue sum C38:4	Phosphatidylcholines-acyl-alkyl	glu_risk	0.747	0.496	1.125	0.1627	0.193
PC ae C38:5	Phosphatidylcholine with acyl-alkyl residue sum C38:5	Phosphatidylcholines-acyl-alkyl	glu_risk	0.634	0.392	1.025	0.0632	0.0935
PC ae C38:6	Phosphatidylcholine with acyl-alkyl residue sum C38:6	Phosphatidylcholines-acyl-alkyl	glu_risk	0.885	0.53	1.477	0.6399	0.6265
PC ae C40:1	Phosphatidylcholine with acyl-alkyl residue sum C40:1	Phosphatidylcholines-acyl-alkyl	glu_risk	0.878	0.54	1.425	0.5976	0.5959
PC ae C40:2	Phosphatidylcholine with acyl-alkyl residue sum C40:2	Phosphatidylcholines-acyl-alkyl	glu_risk	0.516	0.318	0.836	0.0073	0.0153
PC ae C40:3	Phosphatidylcholine with acyl-alkyl residue sum C40:3	Phosphatidylcholines-acyl-alkyl	glu_risk	0.203	0.102	0.405	<.0001	0.0002
PC ae C40:4	Phosphatidylcholine with acyl-alkyl residue sum C40:4	Phosphatidylcholines-acyl-alkyl	glu_risk	0.581	0.354	0.954	0.0318	0.0502
PC ae C40:5	Phosphatidylcholine with acyl-alkyl residue sum C40:5	Phosphatidylcholines-acyl-alkyl	glu_risk	0.583	0.367	0.926	0.0222	0.0365
PC ae C40:6	Phosphatidylcholine with acyl-alkyl residue sum C40:6	Phosphatidylcholines-acyl-alkyl	glu_risk	0.659	0.408	1.063	0.0875	0.1148
PC ae C42:1	Phosphatidylcholine with acyl-alkyl residue sum C42:1	Phosphatidylcholines-acyl-alkyl	glu_risk	0.635	0.386	1.045	0.074	0.1058
PC ae C42:2	Phosphatidylcholine with acyl-alkyl residue sum C42:2	Phosphatidylcholines-acyl-alkyl	glu_risk	0.396	0.222	0.707	0.0017	0.0053
PC ae C42:3	Phosphatidylcholine with acyl-alkyl residue sum C42:3	Phosphatidylcholines-acyl-alkyl	glu_risk	0.478	0.271	0.846	0.0112	0.0224
PC ae C42:4	Phosphatidylcholine with acyl-alkyl residue sum C42:4	Phosphatidylcholines-acyl-alkyl	glu_risk	0.469	0.286	0.769	0.0027	0.0074
PC ae C42:5	Phosphatidylcholine with acyl-alkyl residue sum C42:5	Phosphatidylcholines-acyl-alkyl	glu_risk	0.423	0.251	0.712	0.0012	0.005
PC ae C44:3	Phosphatidylcholine with acyl-alkyl residue sum C44:3	Phosphatidylcholines-acyl-alkyl	glu_risk	0.498	0.307	0.808	0.0048	0.0117
PC ae C44:4	Phosphatidylcholine with acyl-alkyl residue sum C44:4	Phosphatidylcholines-acyl-alkyl	glu_risk	0.418	0.249	0.701	0.0009	0.005
PC ae C44:5	Phosphatidylcholine with acyl-alkyl residue sum C44:5	Phosphatidylcholines-acyl-alkyl	glu_risk	0.398	0.223	0.708	0.0017	0.0053
PC ae C44:6	Phosphatidylcholine with acyl-alkyl residue sum C44:6	Phosphatidylcholines-acyl-alkyl	glu_risk	0.525	0.312	0.883	0.0152	0.0285
SM (OH) C14:1	Hydroxysphingomyelin with acyl residue sum C14:1	Sphingomyelins	glu_risk	0.432	0.251	0.743	0.0025	0.0254
SM (OH) C16:1	Hydroxysphingomyelin with acyl residue sum C16:1	Sphingomyelins	glu_risk	0.493	0.293	0.828	0.0075	0.0254
SM (OH) C22:1	Hydroxysphingomyelin with acyl residue sum C22:1	Sphingomyelins	glu_risk	0.636	0.409	0.99	0.0452	0.0859
SM (OH) C22:2	Hydroxysphingomyelin with acyl residue sum C22:2	Sphingomyelins	glu_risk	0.417	0.224	0.775	0.0057	0.0254
SM (OH) C24:1	Hydroxysphingomyelin with acyl residue sum C24:1	Sphingomyelins	glu_risk	0.584	0.352	0.968	0.037	0.0835
SM C16:0	Sphingomyelin with acyl residue sum C16:0	Sphingomyelins	glu_risk	0.468	0.272	0.806	0.0062	0.0254
SM C16:1	Sphingomyelin with acyl residue sum C16:1	Sphingomyelins	glu_risk	0.885	0.501	1.565	0.675	0.7213
SM C18:0	Sphingomyelin with acyl residue sum C18:0	Sphingomyelins	glu_risk	0.89	0.545	1.453	0.6404	0.7213
SM C18:1	Sphingomyelin with acyl residue sum C18:1	Sphingomyelins	glu_risk	1.15	0.673	1.965	0.6089	0.7213
SM C20:2	Sphingomyelin with acyl residue sum C20:2	Sphingomyelins	glu_risk	0.946	0.567	1.578	0.8313	0.8281
SM C24:0	Sphingomyelin with acyl residue sum C24:0	Sphingomyelins	glu_risk	0.783	0.48	1.279	0.3286	0.5016
SM C24:1	Sphingomyelin with acyl residue sum C24:1	Sphingomyelins	glu_risk	0.542	0.31	0.949	0.0321	0.0835
SM C26:0	Sphingomyelin with acyl residue sum C26:0	Sphingomyelins	glu_risk	0.696	0.463	1.047	0.0822	0.1401
SM C26:1	Sphingomyelin with acyl residue sum C26:1	Sphingomyelins	glu_risk	0.799	0.478	1.336	0.3927	0.5375
CA	Cholic Acid	Bile Acids	glu_risk	1.081	0.809	1.444	0.5999	0.5977
CDCA	Chenodeoxycholic Acid	Bile Acids	glu_risk	1.3	0.917	1.843	0.1408	0.1834
DCA	Deoxycholic Acid	Bile Acids	glu_risk	1.609	1.093	2.367	0.0159	0.05
GCA	Glycocholic Acid	Bile Acids	glu_risk	1.736	1.128	2.671	0.0122	0.05
GCDCA	Glycochenodeoxycholic Acid	Bile Acids	glu_risk	1.538	1.068	2.215	0.0208	0.0532
GDCA	Glycodeoxycholic Acid	Bile Acids	glu_risk	2.118	1.301	3.449	0.0025	0.0248
GUDCA	Glycoursodeoxycholic Acid	Bile Acids	glu_risk	1.273	0.854	1.897	0.2363	0.261
TCA	Taurocholic Acid	Bile Acids	glu_risk	1.266	0.921	1.741	0.1469	0.1834
TCDCA	Taurochenodeoxycholic Acid	Bile Acids	glu_risk	1.334	0.985	1.806	0.0622	0.1046
TDCA	Taurodeoxycholic Acid	Bile Acids	glu_risk	1.549	1.021	2.349	0.0398	0.0802
c-C18:1w9	Oleic acid	Free Fatty Acid	glu_risk	1.192	0.773	1.839	0.427	0.8661
c-C18:2w6	Linoleic acid	Free Fatty Acid	glu_risk	0.997	0.616	1.613	0.9887	0.9825
c-C20:1w9	cis-11-Eicosenoic acid	Free Fatty Acid	glu_risk	1.093	0.711	1.681	0.686	0.9209
c-C20:2w6	cis-11,14-Eicosadienoic acid	Free Fatty Acid	glu_risk	0.963	0.641	1.449	0.858	0.979
c-C20:3w6	cis-8,11,14-Eicosatrienoic acid	Free Fatty Acid	glu_risk	0.657	0.427	1.01	0.0557	0.219
c-C20:4w6	Arachidonic acid	Free Fatty Acid	glu_risk	1.241	0.777	1.984	0.3658	0.8661
c-C20:5w3 (EPA)	Eicosapentaenoic acid	Free Fatty Acid	glu_risk	1.54	1.007	2.356	0.0465	0.219
c-C22:6w3 (DHA)	cis-4,7,10,13,16,19-docosahexaenoic acid	Free Fatty Acid	glu_risk	1.129	0.742	1.719	0.5712	0.9209
N-C16:0-Cer		Ceramides	glu_risk	0.964	0.672	1.382	0.8424	0.8503
N-C18:0-Cer		Ceramides	glu_risk	1.21	0.772	1.896	0.4067	0.8503
N-C20:0-Cer		Ceramides	glu_risk	1.133	0.708	1.811	0.6031	0.8503
N-C22:0-Cer		Ceramides	glu_risk	1.126	0.774	1.638	0.5339	0.8503
N-C23:0-Cer		Ceramides	glu_risk	0.938	0.613	1.434	0.7662	0.8503
N-C24:0-Cer		Ceramides	glu_risk	0.939	0.62	1.423	0.7677	0.8503
N-C24:0-Cer(2H)		Ceramides	glu_risk	1.351	0.869	2.101	0.1821	0.8503
N-C24:1-Cer		Ceramides	glu_risk	0.911	0.609	1.362	0.649	0.8503
N-C25:0-Cer		Ceramides	glu_risk	0.775	0.482	1.246	0.2922	0.8503
N-C26:1-Cer		Ceramides	glu_risk	0.891	0.519	1.532	0.6767	0.8503
Supp Table 3b. Fasting Glucose (GLU) Associations in BLSA. symbol: Metabolite symbol; fullname: Metabolite fullname; category: Metabolite category; yvar: association tested; OddsRatioEstimate: odds ratio estimate; Lower95CIofOddsRatio: lower bound of a 95% confidence interval; Upper95CIofOddsRato: lower bound of a 95% confidence interval; Pvalue: p-value; FDRadjustedpvalue: False Discovery Rate a…

## Sheet: HDL
symbol	fullname	category	yvar	OddsRatioEstimate	Lower95CIofOddsRatio	Upper95CIofOddsRatio	Pvalue	FDRadjustedpvalue
Ala	Alanine	Amino acids	hdl_risk	1.034	0.596	1.794	0.9015	0.9492
Arg	Arginine	Amino acids	hdl_risk	0.731	0.462	1.157	0.1805	0.9492
Asn	Asparagine	Amino acids	hdl_risk	1.117	0.743	1.678	0.5945	0.9492
Asp	Aspartate	Amino acids	hdl_risk	1.062	0.723	1.561	0.7579	0.9492
Cit	Citrulline	Amino acids	hdl_risk	1.039	0.619	1.743	0.8851	0.9492
Gln	Glutamine	Amino acids	hdl_risk	0.859	0.544	1.355	0.5126	0.9492
Glu	Glutamate	Amino acids	hdl_risk	1.299	0.84	2.01	0.2396	0.9492
Gly	Glycine	Amino acids	hdl_risk	0.947	0.623	1.439	0.7969	0.9492
His	Histidine	Amino acids	hdl_risk	0.902	0.556	1.464	0.6771	0.9492
Ile	Isoleucine	Amino acids	hdl_risk	1.164	0.711	1.904	0.5462	0.9492
Leu	Leucine	Amino acids	hdl_risk	1.073	0.654	1.761	0.7805	0.9492
Lys	Lysine	Amino acids	hdl_risk	1.058	0.698	1.606	0.7897	0.9492
Met	Methionine	Amino acids	hdl_risk	1.107	0.703	1.743	0.6618	0.9492
Orn	Ornithine	Amino acids	hdl_risk	1.174	0.753	1.829	0.4797	0.9492
Phe	Phenylalanine	Amino acids	hdl_risk	1.478	0.91	2.4	0.1142	0.9492
Pro	Proline	Amino acids	hdl_risk	1.121	0.692	1.816	0.6418	0.9492
Ser	Serine	Amino acids	hdl_risk	0.945	0.549	1.627	0.8386	0.9492
Thr	Threonine	Amino acids	hdl_risk	1	0.677	1.475	0.9981	0.9995
Trp	Tryptophan	Amino acids	hdl_risk	1.684	0.981	2.89	0.0587	0.9492
Tyr	Tyrosine	Amino acids	hdl_risk	1.25	0.817	1.914	0.304	0.9492
Val	Valine	Amino acids	hdl_risk	1.24	0.769	2.001	0.3776	0.9492
ADMA	Asymmetric dimethylarginine	Biogenic amines	hdl_risk	0.862	0.564	1.317	0.4922	0.9991
alpha-AAA	alpha-Aminoadipic acid	Biogenic amines	hdl_risk	1.465	1.012	2.12	0.0428	0.4223
Creatinine	Creatinine	Biogenic amines	hdl_risk	1.093	0.687	1.74	0.7069	0.9991
Kyn	Kynurenine	Biogenic amines	hdl_risk	1.013	0.616	1.668	0.958	0.9991
Met-SO	Methionine-Sulfoxide	Biogenic amines	hdl_risk	1.069	0.694	1.646	0.7632	0.9991
Sarcosine	Sarcosine	Biogenic amines	hdl_risk	1.034	0.708	1.512	0.8624	0.9991
SDMA	Symmetric dimethylarginine	Biogenic amines	hdl_risk	0.709	0.429	1.172	0.1804	0.8865
Serotonin	Serotonin	Biogenic amines	hdl_risk	0.779	0.504	1.205	0.262	0.8865
t4-OH-Pro	trans-4-Hydroxyproline	Biogenic amines	hdl_risk	1.001	0.647	1.55	0.995	0.9991
Taurine	Taurine	Biogenic amines	hdl_risk	0.923	0.574	1.485	0.7416	0.9991
C0	Carnitine (free)	acylcarnitines	hdl_risk	1.281	0.775	2.119	0.3346	0.6636
C2	Acetylcarnitine	acylcarnitines	hdl_risk	1.378	0.903	2.103	0.1366	0.6636
C3	Propionylcarnitine	acylcarnitines	hdl_risk	1.158	0.719	1.864	0.5472	0.747
C4	Butyrylcarnitine / Isobutyrylcarnitine	acylcarnitines	hdl_risk	1.133	0.747	1.718	0.5572	0.747
C5	Isovalerylcarnitine / 2-Methylbutyrylcarnitine / Valerylcarnitine	acylcarnitines	hdl_risk	1.249	0.81	1.927	0.3146	0.6636
C10	Decanoylcarnitine [= Caprylcarnitine]	acylcarnitines	hdl_risk	0.98	0.669	1.436	0.9179	0.9138
C14:1	Tetradecenoylcarnitine [= Myristoleylcarnitine]	acylcarnitines	hdl_risk	1.302	0.874	1.939	0.1945	0.6636
C14:2	Tetradecadienoylcarnitine	acylcarnitines	hdl_risk	1.248	0.838	1.86	0.2754	0.6636
C16	Hexadecanoylcarnitine [= Palmitoylcarnitine]	acylcarnitines	hdl_risk	1.112	0.704	1.758	0.6491	0.7818
C18	Octadecanoylcarnitine [= Stearylcarnitine]	acylcarnitines	hdl_risk	0.707	0.425	1.178	0.1833	0.6636
C18:1	Octadecenoylcarnitine [= Oleylcarnitine]	acylcarnitines	hdl_risk	1.217	0.775	1.911	0.393	0.6694
C18:2	Octadecadienoylcarnitine [= Linoleylcarnitine]	acylcarnitines	hdl_risk	1.058	0.696	1.607	0.7921	0.8515
H1	Glucose	hexoses	hdl_risk	1.139	0.734	1.767	0.5617	0.571
lysoPC a C16:0	Lysophosphatidylcholine with acyl residue C16:0	Lysophosphatidylcholines	hdl_risk	0.597	0.376	0.949	0.0293	0.0764
lysoPC a C16:1	Lysophosphatidylcholine with acyl residue C16:1	Lysophosphatidylcholines	hdl_risk	0.706	0.461	1.081	0.1094	0.1899
lysoPC a C17:0	Lysophosphatidylcholine with acyl residue C17:0	Lysophosphatidylcholines	hdl_risk	0.827	0.551	1.24	0.3578	0.3874
lysoPC a C18:0	Lysophosphatidylcholine with acyl residue C18:0	Lysophosphatidylcholines	hdl_risk	0.493	0.288	0.844	0.0099	0.0587
lysoPC a C18:1	Lysophosphatidylcholine with acyl residue C18:1	Lysophosphatidylcholines	hdl_risk	0.592	0.372	0.94	0.0262	0.0764
lysoPC a C18:2	Lysophosphatidylcholine with acyl residue C18:2	Lysophosphatidylcholines	hdl_risk	0.523	0.317	0.861	0.0108	0.0587
lysoPC a C20:3	Lysophosphatidylcholine with acyl residue C20:3	Lysophosphatidylcholines	hdl_risk	1.01	0.677	1.509	0.9595	0.9729
lysoPC a C20:4	Lysophosphatidylcholine with acyl residue C20:4	Lysophosphatidylcholines	hdl_risk	1.595	0.962	2.644	0.0704	0.1648
lysoPC a C26:0	Lysophosphatidylcholine with acyl residue C26:0	Lysophosphatidylcholines	hdl_risk	0.797	0.558	1.137	0.2109	0.2515
lysoPC a C28:0	Lysophosphatidylcholine with acyl residue C28:0	Lysophosphatidylcholines	hdl_risk	0.78	0.541	1.123	0.1813	0.2467
lysoPC a C28:1	Lysophosphatidylcholine with acyl residue C28:1	Lysophosphatidylcholines	hdl_risk	0.756	0.528	1.083	0.1275	0.1933
PC aa C28:1	Phosphatidylcholine with diacyl residue sum C28:1	Phosphatidylcholines-diacyl	hdl_risk	0.643	0.418	0.988	0.0441	0.0926
PC aa C30:0	Phosphatidylcholine with diacyl residue sum C30:0	Phosphatidylcholines-diacyl	hdl_risk	0.399	0.24	0.665	0.0004	0.0028
PC aa C32:0	Phosphatidylcholine with diacyl residue sum C32:0	Phosphatidylcholines-diacyl	hdl_risk	0.353	0.19	0.654	0.0009	0.0039
PC aa C32:1	Phosphatidylcholine with diacyl residue sum C32:1	Phosphatidylcholines-diacyl	hdl_risk	0.606	0.376	0.977	0.0399	0.0881
PC aa C32:2	Phosphatidylcholine with diacyl residue sum C32:2	Phosphatidylcholines-diacyl	hdl_risk	0.399	0.233	0.686	0.0009	0.0039
PC aa C32:3	Phosphatidylcholine with diacyl residue sum C32:3	Phosphatidylcholines-diacyl	hdl_risk	0.388	0.202	0.746	0.0045	0.0132
PC aa C34:1	Phosphatidylcholine with diacyl residue sum C34:1	Phosphatidylcholines-diacyl	hdl_risk	0.526	0.323	0.858	0.01	0.0275
PC aa C34:2	Phosphatidylcholine with diacyl residue sum C34:2	Phosphatidylcholines-diacyl	hdl_risk	0.257	0.14	0.473	<.0001	0.0003
PC aa C34:3	Phosphatidylcholine with diacyl residue sum C34:3	Phosphatidylcholines-diacyl	hdl_risk	0.35	0.198	0.617	0.0003	0.0028
PC aa C34:4	Phosphatidylcholine with diacyl residue sum C34:4	Phosphatidylcholines-diacyl	hdl_risk	0.688	0.43	1.101	0.119	0.1955
PC aa C36:0	Phosphatidylcholine with diacyl residue sum C36:0	Phosphatidylcholines-diacyl	hdl_risk	0.75	0.46	1.223	0.2493	0.3345
PC aa C36:1	Phosphatidylcholine with diacyl residue sum C36:1	Phosphatidylcholines-diacyl	hdl_risk	0.395	0.224	0.698	0.0014	0.0052
PC aa C36:2	Phosphatidylcholine with diacyl residue sum C36:2	Phosphatidylcholines-diacyl	hdl_risk	0.255	0.137	0.474	<.0001	0.0003
PC aa C36:3	Phosphatidylcholine with diacyl residue sum C36:3	Phosphatidylcholines-diacyl	hdl_risk	0.407	0.242	0.686	0.0007	0.0039
PC aa C36:4	Phosphatidylcholine with diacyl residue sum C36:4	Phosphatidylcholines-diacyl	hdl_risk	1.08	0.653	1.787	0.7631	0.8049
PC aa C36:5	Phosphatidylcholine with diacyl residue sum C36:5	Phosphatidylcholines-diacyl	hdl_risk	1.116	0.737	1.69	0.605	0.6947
PC aa C36:6	Phosphatidylcholine with diacyl residue sum C36:6	Phosphatidylcholines-diacyl	hdl_risk	1.042	0.693	1.567	0.8419	0.8512
PC aa C38:0	Phosphatidylcholine with diacyl residue sum C38:0	Phosphatidylcholines-diacyl	hdl_risk	0.742	0.443	1.243	0.2563	0.3345
PC aa C38:1	Phosphatidylcholine with diacyl residue sum C38:1	Phosphatidylcholines-diacyl	hdl_risk	0.702	0.414	1.193	0.191	0.2864
PC aa C38:3	Phosphatidylcholine with diacyl residue sum C38:3	Phosphatidylcholines-diacyl	hdl_risk	0.626	0.384	1.021	0.0606	0.1199
PC aa C38:4	Phosphatidylcholine with diacyl residue sum C38:4	Phosphatidylcholines-diacyl	hdl_risk	1.39	0.856	2.256	0.1831	0.2864
PC aa C38:5	Phosphatidylcholine with diacyl residue sum C38:5	Phosphatidylcholines-diacyl	hdl_risk	1.215	0.785	1.88	0.3821	0.4778
PC aa C38:6	Phosphatidylcholine with diacyl residue sum C38:6	Phosphatidylcholines-diacyl	hdl_risk	1.097	0.637	1.889	0.7388	0.7933
PC aa C40:2	Phosphatidylcholine with diacyl residue sum C40:2	Phosphatidylcholines-diacyl	hdl_risk	0.475	0.296	0.763	0.0021	0.0071
PC aa C40:3	Phosphatidylcholine with diacyl residue sum C40:3	Phosphatidylcholines-diacyl	hdl_risk	0.315	0.167	0.596	0.0004	0.0028
PC aa C40:4	Phosphatidylcholine with diacyl residue sum C40:4	Phosphatidylcholines-diacyl	hdl_risk	0.759	0.498	1.157	0.1995	0.2864
PC aa C40:5	Phosphatidylcholine with diacyl residue sum C40:5	Phosphatidylcholines-diacyl	hdl_risk	1.134	0.68	1.889	0.63	0.7094
PC aa C40:6	Phosphatidylcholine with diacyl residue sum C40:6	Phosphatidylcholines-diacyl	hdl_risk	1.246	0.759	2.044	0.3846	0.4778
PC aa C42:0	Phosphatidylcholine with diacyl residue sum C42:0	Phosphatidylcholines-diacyl	hdl_risk	0.864	0.542	1.377	0.5376	0.622
PC aa C42:1	Phosphatidylcholine with diacyl residue sum C42:1	Phosphatidylcholines-diacyl	hdl_risk	0.766	0.498	1.176	0.2231	0.3157
PC aa C42:2	Phosphatidylcholine with diacyl residue sum C42:2	Phosphatidylcholines-diacyl	hdl_risk	0.552	0.341	0.895	0.016	0.0411
PC aa C42:4	Phosphatidylcholine with diacyl residue sum C42:4	Phosphatidylcholines-diacyl	hdl_risk	0.6	0.376	0.957	0.032	0.0769
PC aa C42:5	Phosphatidylcholine with diacyl residue sum C42:5	Phosphatidylcholines-diacyl	hdl_risk	0.698	0.446	1.093	0.1158	0.1955
PC aa C42:6	Phosphatidylcholine with diacyl residue sum C42:6	Phosphatidylcholines-diacyl	hdl_risk	0.657	0.407	1.059	0.0844	0.1535
PC ae C30:0	Phosphatidylcholine with acyl-alkyl residue sum C30:0	Phosphatidylcholines-acyl-alkyl	hdl_risk	0.461	0.279	0.762	0.0026	0.0131
PC ae C30:1	Phosphatidylcholine with acyl-alkyl residue sum C30:1	Phosphatidylcholines-acyl-alkyl	hdl_risk	0.706	0.48	1.039	0.0771	0.103
PC ae C32:1	Phosphatidylcholine with acyl-alkyl residue sum C32:1	Phosphatidylcholines-acyl-alkyl	hdl_risk	0.271	0.142	0.515	<.0001	0.0013
PC ae C32:2	Phosphatidylcholine with acyl-alkyl residue sum C32:2	Phosphatidylcholines-acyl-alkyl	hdl_risk	0.425	0.241	0.751	0.0032	0.0135
PC ae C34:0	Phosphatidylcholine with acyl-alkyl residue sum C34:0	Phosphatidylcholines-acyl-alkyl	hdl_risk	0.607	0.395	0.933	0.0227	0.0427
PC ae C34:1	Phosphatidylcholine with acyl-alkyl residue sum C34:1	Phosphatidylcholines-acyl-alkyl	hdl_risk	0.329	0.18	0.6	0.0003	0.0036
PC ae C34:2	Phosphatidylcholine with acyl-alkyl residue sum C34:2	Phosphatidylcholines-acyl-alkyl	hdl_risk	0.417	0.241	0.721	0.0018	0.0111
PC ae C34:3	Phosphatidylcholine with acyl-alkyl residue sum C34:3	Phosphatidylcholines-acyl-alkyl	hdl_risk	0.455	0.263	0.785	0.0047	0.0137
PC ae C36:0	Phosphatidylcholine with acyl-alkyl residue sum C36:0	Phosphatidylcholines-acyl-alkyl	hdl_risk	0.542	0.348	0.847	0.0071	0.0168
PC ae C36:1	Phosphatidylcholine with acyl-alkyl residue sum C36:1	Phosphatidylcholines-acyl-alkyl	hdl_risk	0.606	0.377	0.975	0.0389	0.0629
PC ae C36:2	Phosphatidylcholine with acyl-alkyl residue sum C36:2	Phosphatidylcholines-acyl-alkyl	hdl_risk	0.333	0.181	0.613	0.0004	0.0038
PC ae C36:3	Phosphatidylcholine with acyl-alkyl residue sum C36:3	Phosphatidylcholines-acyl-alkyl	hdl_risk	0.363	0.2	0.657	0.0008	0.0061
PC ae C36:4	Phosphatidylcholine with acyl-alkyl residue sum C36:4	Phosphatidylcholines-acyl-alkyl	hdl_risk	0.802	0.5	1.286	0.3597	0.427
PC ae C36:5	Phosphatidylcholine with acyl-alkyl residue sum C36:5	Phosphatidylcholines-acyl-alkyl	hdl_risk	0.777	0.444	1.362	0.379	0.4358
PC ae C38:0	Phosphatidylcholine with acyl-alkyl residue sum C38:0	Phosphatidylcholines-acyl-alkyl	hdl_risk	0.985	0.648	1.496	0.9426	0.9356
PC ae C38:1	Phosphatidylcholine with acyl-alkyl residue sum C38:1	Phosphatidylcholines-acyl-alkyl	hdl_risk	0.482	0.285	0.815	0.0065	0.0166
PC ae C38:2	Phosphatidylcholine with acyl-alkyl residue sum C38:2	Phosphatidylcholines-acyl-alkyl	hdl_risk	0.285	0.156	0.52	<.0001	0.0013
PC ae C38:3	Phosphatidylcholine with acyl-alkyl residue sum C38:3	Phosphatidylcholines-acyl-alkyl	hdl_risk	0.606	0.381	0.965	0.0348	0.0622
PC ae C38:4	Phosphatidylcholine with acyl-alkyl residue sum C38:4	Phosphatidylcholines-acyl-alkyl	hdl_risk	0.864	0.578	1.291	0.4746	0.5134
PC ae C38:5	Phosphatidylcholine with acyl-alkyl residue sum C38:5	Phosphatidylcholines-acyl-alkyl	hdl_risk	0.678	0.42	1.094	0.1116	0.1411
PC ae C38:6	Phosphatidylcholine with acyl-alkyl residue sum C38:6	Phosphatidylcholines-acyl-alkyl	hdl_risk	0.857	0.511	1.436	0.5577	0.5871
PC ae C40:1	Phosphatidylcholine with acyl-alkyl residue sum C40:1	Phosphatidylcholines-acyl-alkyl	hdl_risk	0.474	0.283	0.794	0.0046	0.0135
PC ae C40:2	Phosphatidylcholine with acyl-alkyl residue sum C40:2	Phosphatidylcholines-acyl-alkyl	hdl_risk	0.829	0.532	1.29	0.4056	0.4511
PC ae C40:3	Phosphatidylcholine with acyl-alkyl residue sum C40:3	Phosphatidylcholines-acyl-alkyl	hdl_risk	0.433	0.245	0.766	0.0041	0.0135
PC ae C40:4	Phosphatidylcholine with acyl-alkyl residue sum C40:4	Phosphatidylcholines-acyl-alkyl	hdl_risk	0.602	0.374	0.97	0.0371	0.0626
PC ae C40:5	Phosphatidylcholine with acyl-alkyl residue sum C40:5	Phosphatidylcholines-acyl-alkyl	hdl_risk	0.696	0.445	1.088	0.1117	0.1411
PC ae C40:6	Phosphatidylcholine with acyl-alkyl residue sum C40:6	Phosphatidylcholines-acyl-alkyl	hdl_risk	0.928	0.585	1.474	0.7525	0.7709
PC ae C42:1	Phosphatidylcholine with acyl-alkyl residue sum C42:1	Phosphatidylcholines-acyl-alkyl	hdl_risk	0.531	0.324	0.871	0.0121	0.0236
PC ae C42:2	Phosphatidylcholine with acyl-alkyl residue sum C42:2	Phosphatidylcholines-acyl-alkyl	hdl_risk	0.443	0.255	0.768	0.0037	0.0135
PC ae C42:3	Phosphatidylcholine with acyl-alkyl residue sum C42:3	Phosphatidylcholines-acyl-alkyl	hdl_risk	0.433	0.243	0.773	0.0046	0.0135
PC ae C42:4	Phosphatidylcholine with acyl-alkyl residue sum C42:4	Phosphatidylcholines-acyl-alkyl	hdl_risk	0.542	0.344	0.854	0.0083	0.019
PC ae C42:5	Phosphatidylcholine with acyl-alkyl residue sum C42:5	Phosphatidylcholines-acyl-alkyl	hdl_risk	0.654	0.416	1.027	0.0652	0.0965
PC ae C44:3	Phosphatidylcholine with acyl-alkyl residue sum C44:3	Phosphatidylcholines-acyl-alkyl	hdl_risk	0.654	0.421	1.015	0.0585	0.0897
PC ae C44:4	Phosphatidylcholine with acyl-alkyl residue sum C44:4	Phosphatidylcholines-acyl-alkyl	hdl_risk	0.561	0.357	0.88	0.0119	0.0236
PC ae C44:5	Phosphatidylcholine with acyl-alkyl residue sum C44:5	Phosphatidylcholines-acyl-alkyl	hdl_risk	0.637	0.389	1.043	0.0729	0.103
PC ae C44:6	Phosphatidylcholine with acyl-alkyl residue sum C44:6	Phosphatidylcholines-acyl-alkyl	hdl_risk	0.723	0.45	1.162	0.1805	0.2229
SM (OH) C14:1	Hydroxysphingomyelin with acyl residue sum C14:1	Sphingomyelins	hdl_risk	0.657	0.404	1.069	0.0909	0.1901
SM (OH) C16:1	Hydroxysphingomyelin with acyl residue sum C16:1	Sphingomyelins	hdl_risk	0.762	0.474	1.225	0.2625	0.3258
SM (OH) C22:1	Hydroxysphingomyelin with acyl residue sum C22:1	Sphingomyelins	hdl_risk	0.653	0.421	1.012	0.0566	0.1573
SM (OH) C22:2	Hydroxysphingomyelin with acyl residue sum C22:2	Sphingomyelins	hdl_risk	0.64	0.364	1.127	0.1222	0.2116
SM (OH) C24:1	Hydroxysphingomyelin with acyl residue sum C24:1	Sphingomyelins	hdl_risk	0.722	0.441	1.181	0.1939	0.2717
SM C16:0	Sphingomyelin with acyl residue sum C16:0	Sphingomyelins	hdl_risk	0.407	0.236	0.703	0.0013	0.0174
SM C16:1	Sphingomyelin with acyl residue sum C16:1	Sphingomyelins	hdl_risk	0.448	0.245	0.816	0.0087	0.0293
SM C18:0	Sphingomyelin with acyl residue sum C18:0	Sphingomyelins	hdl_risk	0.779	0.476	1.273	0.3185	0.3543
SM C18:1	Sphingomyelin with acyl residue sum C18:1	Sphingomyelins	hdl_risk	0.858	0.502	1.467	0.5757	0.5527
SM C20:2	Sphingomyelin with acyl residue sum C20:2	Sphingomyelins	hdl_risk	0.853	0.509	1.428	0.5447	0.5527
SM C24:0	Sphingomyelin with acyl residue sum C24:0	Sphingomyelins	hdl_risk	0.481	0.285	0.812	0.0062	0.0292
SM C24:1	Sphingomyelin with acyl residue sum C24:1	Sphingomyelins	hdl_risk	0.42	0.237	0.745	0.003	0.0204
SM C26:0	Sphingomyelin with acyl residue sum C26:0	Sphingomyelins	hdl_risk	0.711	0.475	1.062	0.096	0.1901
SM C26:1	Sphingomyelin with acyl residue sum C26:1	Sphingomyelins	hdl_risk	0.683	0.407	1.147	0.1496	0.2265
CA	Cholic Acid	Bile Acids	hdl_risk	1.136	0.833	1.549	0.4191	0.6816
CDCA	Chenodeoxycholic Acid	Bile Acids	hdl_risk	1.14	0.791	1.643	0.4811	0.6816
DCA	Deoxycholic Acid	Bile Acids	hdl_risk	1.18	0.809	1.721	0.3893	0.6816
GCA	Glycocholic Acid	Bile Acids	hdl_risk	0.899	0.598	1.35	0.607	0.6816
GCDCA	Glycochenodeoxycholic Acid	Bile Acids	hdl_risk	0.812	0.573	1.15	0.2409	0.6816
GDCA	Glycodeoxycholic Acid	Bile Acids	hdl_risk	1.139	0.727	1.783	0.5696	0.6816
GUDCA	Glycoursodeoxycholic Acid	Bile Acids	hdl_risk	1.294	0.853	1.964	0.2261	0.6816
TCA	Taurocholic Acid	Bile Acids	hdl_risk	0.867	0.628	1.198	0.3869	0.6816
TCDCA	Taurochenodeoxycholic Acid	Bile Acids	hdl_risk	0.845	0.623	1.146	0.2773	0.6816
TDCA	Taurodeoxycholic Acid	Bile Acids	hdl_risk	0.931	0.624	1.388	0.7257	0.7335
c-C18:1w9	Oleic acid	Free Fatty Acid	hdl_risk	1.235	0.795	1.917	0.3472	0.6112
c-C18:2w6	Linoleic acid	Free Fatty Acid	hdl_risk	0.496	0.296	0.834	0.0081	0.0646
c-C20:1w9	cis-11-Eicosenoic acid	Free Fatty Acid	hdl_risk	0.953	0.621	1.463	0.8273	0.8288
c-C20:2w6	cis-11,14-Eicosadienoic acid	Free Fatty Acid	hdl_risk	0.814	0.536	1.237	0.3357	0.6112
c-C20:3w6	cis-8,11,14-Eicosatrienoic acid	Free Fatty Acid	hdl_risk	0.837	0.563	1.245	0.3801	0.6112
c-C20:4w6	Arachidonic acid	Free Fatty Acid	hdl_risk	1.195	0.738	1.933	0.4688	0.6396
c-C20:5w3 (EPA)	Eicosapentaenoic acid	Free Fatty Acid	hdl_risk	1.343	0.856	2.108	0.199	0.6112
c-C22:6w3 (DHA)	cis-4,7,10,13,16,19-docosahexaenoic acid	Free Fatty Acid	hdl_risk	1.094	0.716	1.673	0.6781	0.7762
N-C16:0-Cer		Ceramides	hdl_risk	0.719	0.5	1.035	0.0762	0.1251
N-C18:0-Cer		Ceramides	hdl_risk	1.122	0.707	1.781	0.6253	0.6412
N-C20:0-Cer		Ceramides	hdl_risk	0.724	0.446	1.177	0.1929	0.2349
N-C22:0-Cer		Ceramides	hdl_risk	0.52	0.337	0.803	0.0032	0.0162
N-C23:0-Cer		Ceramides	hdl_risk	0.541	0.335	0.872	0.0117	0.0288
N-C24:0-Cer		Ceramides	hdl_risk	0.501	0.309	0.81	0.0049	0.0162
N-C24:0-Cer(2H)		Ceramides	hdl_risk	0.737	0.472	1.151	0.1798	0.2349
N-C24:1-Cer		Ceramides	hdl_risk	0.52	0.335	0.81	0.0038	0.0162
N-C25:0-Cer		Ceramides	hdl_risk	0.546	0.334	0.892	0.0157	0.0304
N-C26:1-Cer		Ceramides	hdl_risk	0.74	0.434	1.262	0.2694	0.2992
Supp Table 3c. High Density Lipoprotein (HDL) Associations in BLSA. symbol: Metabolite symbol; fullname: Metabolite fullname; category: Metabolite category; yvar: association tested; OddsRatioEstimate: odds ratio estimate; Lower95CIofOddsRatio: lower bound of a 95% confidence interval; Upper95CIofOddsRato: lower bound of a 95% confidence interval; Pvalue: p-value; FDRadjustedpvalue: False Discove…

## Sheet: TRIG
symbol	fullname	category	yvar	OddsRatioEstimate	Lower95CIofOddsRatio	Upper95CIofOddsRatio	Pvalue	FDRadjustedpvalue
Ala	Alanine	Amino acids	trig_risk	1.034	0.596	1.794	0.904	0.992
Arg	Arginine	Amino acids	trig_risk	0.816	0.511	1.302	0.3934	0.7232
Asn	Asparagine	Amino acids	trig_risk	1.062	0.698	1.615	0.7795	0.9732
Asp	Aspartate	Amino acids	trig_risk	1.005	0.677	1.491	0.9811	0.992
Cit	Citrulline	Amino acids	trig_risk	1.244	0.727	2.128	0.425	0.7232
Gln	Glutamine	Amino acids	trig_risk	0.933	0.584	1.49	0.7706	0.9732
Glu	Glutamate	Amino acids	trig_risk	1.245	0.8	1.937	0.3306	0.7232
Gly	Glycine	Amino acids	trig_risk	0.721	0.468	1.111	0.1378	0.7079
His	Histidine	Amino acids	trig_risk	1.004	0.611	1.649	0.9886	0.992
Ile	Isoleucine	Amino acids	trig_risk	1.224	0.728	2.057	0.4451	0.7232
Leu	Leucine	Amino acids	trig_risk	1.182	0.706	1.98	0.5257	0.7386
Lys	Lysine	Amino acids	trig_risk	1.26	0.818	1.941	0.2951	0.7232
Met	Methionine	Amino acids	trig_risk	1.207	0.755	1.929	0.4328	0.7232
Orn	Ornithine	Amino acids	trig_risk	1.168	0.742	1.841	0.5021	0.7386
Phe	Phenylalanine	Amino acids	trig_risk	1.694	1.008	2.849	0.0466	0.5001
Pro	Proline	Amino acids	trig_risk	1.242	0.754	2.047	0.3943	0.7232
Ser	Serine	Amino acids	trig_risk	0.673	0.383	1.182	0.1683	0.7079
Thr	Threonine	Amino acids	trig_risk	1.009	0.676	1.506	0.9658	0.992
Trp	Tryptophan	Amino acids	trig_risk	2.009	1.134	3.558	0.0167	0.3744
Tyr	Tyrosine	Amino acids	trig_risk	1.526	0.964	2.416	0.0715	0.5103
Val	Valine	Amino acids	trig_risk	1.363	0.822	2.26	0.23	0.7232
ADMA	Asymmetric dimethylarginine	Biogenic amines	trig_risk	0.796	0.514	1.231	0.3046	0.5128
alpha-AAA	alpha-Aminoadipic acid	Biogenic amines	trig_risk	1.995	1.308	3.044	0.0014	0.0132
Creatinine	Creatinine	Biogenic amines	trig_risk	1.352	0.833	2.196	0.2224	0.5128
Kyn	Kynurenine	Biogenic amines	trig_risk	1.318	0.783	2.218	0.2988	0.5128
Met-SO	Methionine-Sulfoxide	Biogenic amines	trig_risk	1.084	0.694	1.693	0.7226	0.7296
Sarcosine	Sarcosine	Biogenic amines	trig_risk	1.183	0.799	1.751	0.4011	0.5128
SDMA	Symmetric dimethylarginine	Biogenic amines	trig_risk	0.785	0.474	1.301	0.3477	0.5128
Serotonin	Serotonin	Biogenic amines	trig_risk	0.59	0.367	0.948	0.0292	0.1504
t4-OH-Pro	trans-4-Hydroxyproline	Biogenic amines	trig_risk	1.22	0.764	1.949	0.4049	0.5128
Taurine	Taurine	Biogenic amines	trig_risk	0.878	0.539	1.43	0.6009	0.6607
C0	Carnitine (free)	acylcarnitines	trig_risk	1.739	1.015	2.981	0.0439	0.0953
C2	Acetylcarnitine	acylcarnitines	trig_risk	1.99	1.234	3.212	0.0048	0.0604
C3	Propionylcarnitine	acylcarnitines	trig_risk	1.612	0.955	2.72	0.0736	0.1109
C4	Butyrylcarnitine / Isobutyrylcarnitine	acylcarnitines	trig_risk	1.59	1.012	2.497	0.0441	0.0953
C5	Isovalerylcarnitine / 2-Methylbutyrylcarnitine / Valerylcarnitine	acylcarnitines	trig_risk	1.597	1.006	2.535	0.0471	0.0953
C10	Decanoylcarnitine [= Caprylcarnitine]	acylcarnitines	trig_risk	1.189	0.799	1.768	0.3927	0.3953
C14:1	Tetradecenoylcarnitine [= Myristoleylcarnitine]	acylcarnitines	trig_risk	1.653	1.074	2.546	0.0225	0.0953
C14:2	Tetradecadienoylcarnitine	acylcarnitines	trig_risk	1.539	1.006	2.357	0.0471	0.0953
C16	Hexadecanoylcarnitine [= Palmitoylcarnitine]	acylcarnitines	trig_risk	1.58	0.972	2.567	0.065	0.1109
C18	Octadecanoylcarnitine [= Stearylcarnitine]	acylcarnitines	trig_risk	0.744	0.444	1.248	0.2629	0.3123
C18:1	Octadecenoylcarnitine [= Oleylcarnitine]	acylcarnitines	trig_risk	1.413	0.885	2.258	0.1479	0.1938
C18:2	Octadecadienoylcarnitine [= Linoleylcarnitine]	acylcarnitines	trig_risk	1.233	0.798	1.906	0.3452	0.3635
H1	Glucose	hexoses	trig_risk	1.321	0.829	2.107	0.2416	0.2501
lysoPC a C16:0	Lysophosphatidylcholine with acyl residue C16:0	Lysophosphatidylcholines	trig_risk	0.637	0.399	1.017	0.0588	0.1189
lysoPC a C16:1	Lysophosphatidylcholine with acyl residue C16:1	Lysophosphatidylcholines	trig_risk	0.885	0.575	1.362	0.5796	0.6092
lysoPC a C17:0	Lysophosphatidylcholine with acyl residue C17:0	Lysophosphatidylcholines	trig_risk	0.672	0.439	1.029	0.0672	0.1189
lysoPC a C18:0	Lysophosphatidylcholine with acyl residue C18:0	Lysophosphatidylcholines	trig_risk	0.436	0.247	0.769	0.0042	0.0212
lysoPC a C18:1	Lysophosphatidylcholine with acyl residue C18:1	Lysophosphatidylcholines	trig_risk	0.537	0.331	0.87	0.0117	0.0401
lysoPC a C18:2	Lysophosphatidylcholine with acyl residue C18:2	Lysophosphatidylcholines	trig_risk	0.431	0.253	0.733	0.0019	0.0205
lysoPC a C20:3	Lysophosphatidylcholine with acyl residue C20:3	Lysophosphatidylcholines	trig_risk	1.086	0.717	1.644	0.6958	0.7145
lysoPC a C20:4	Lysophosphatidylcholine with acyl residue C20:4	Lysophosphatidylcholines	trig_risk	1.784	1.047	3.04	0.0332	0.1007
lysoPC a C26:0	Lysophosphatidylcholine with acyl residue C26:0	Lysophosphatidylcholines	trig_risk	0.797	0.556	1.143	0.2179	0.2887
lysoPC a C28:0	Lysophosphatidylcholine with acyl residue C28:0	Lysophosphatidylcholines	trig_risk	0.822	0.57	1.186	0.2947	0.3542
lysoPC a C28:1	Lysophosphatidylcholine with acyl residue C28:1	Lysophosphatidylcholines	trig_risk	0.763	0.53	1.099	0.1468	0.2227
PC aa C28:1	Phosphatidylcholine with diacyl residue sum C28:1	Phosphatidylcholines-diacyl	trig_risk	0.77	0.5	1.184	0.2337	0.3408
PC aa C30:0	Phosphatidylcholine with diacyl residue sum C30:0	Phosphatidylcholines-diacyl	trig_risk	0.506	0.312	0.823	0.0061	0.0334
PC aa C32:0	Phosphatidylcholine with diacyl residue sum C32:0	Phosphatidylcholines-diacyl	trig_risk	0.506	0.284	0.903	0.0212	0.058
PC aa C32:1	Phosphatidylcholine with diacyl residue sum C32:1	Phosphatidylcholines-diacyl	trig_risk	0.858	0.532	1.382	0.5278	0.6082
PC aa C32:2	Phosphatidylcholine with diacyl residue sum C32:2	Phosphatidylcholines-diacyl	trig_risk	0.458	0.27	0.776	0.0037	0.0298
PC aa C32:3	Phosphatidylcholine with diacyl residue sum C32:3	Phosphatidylcholines-diacyl	trig_risk	0.528	0.28	0.996	0.0485	0.1104
PC aa C34:1	Phosphatidylcholine with diacyl residue sum C34:1	Phosphatidylcholines-diacyl	trig_risk	0.804	0.506	1.277	0.3555	0.4724
PC aa C34:2	Phosphatidylcholine with diacyl residue sum C34:2	Phosphatidylcholines-diacyl	trig_risk	0.378	0.215	0.664	0.0007	0.0124
PC aa C34:3	Phosphatidylcholine with diacyl residue sum C34:3	Phosphatidylcholines-diacyl	trig_risk	0.486	0.285	0.831	0.0084	0.0357
PC aa C34:4	Phosphatidylcholine with diacyl residue sum C34:4	Phosphatidylcholines-diacyl	trig_risk	0.918	0.572	1.471	0.7209	0.7708
PC aa C36:0	Phosphatidylcholine with diacyl residue sum C36:0	Phosphatidylcholines-diacyl	trig_risk	0.928	0.564	1.527	0.7692	0.8145
PC aa C36:1	Phosphatidylcholine with diacyl residue sum C36:1	Phosphatidylcholines-diacyl	trig_risk	0.595	0.353	1.004	0.0519	0.1168
PC aa C36:2	Phosphatidylcholine with diacyl residue sum C36:2	Phosphatidylcholines-diacyl	trig_risk	0.329	0.182	0.594	0.0002	0.0081
PC aa C36:3	Phosphatidylcholine with diacyl residue sum C36:3	Phosphatidylcholines-diacyl	trig_risk	0.54	0.329	0.886	0.0146	0.0453
PC aa C36:4	Phosphatidylcholine with diacyl residue sum C36:4	Phosphatidylcholines-diacyl	trig_risk	1.701	0.991	2.919	0.0541	0.1225
PC aa C36:5	Phosphatidylcholine with diacyl residue sum C36:5	Phosphatidylcholines-diacyl	trig_risk	1.341	0.861	2.088	0.1941	0.3081
PC aa C36:6	Phosphatidylcholine with diacyl residue sum C36:6	Phosphatidylcholines-diacyl	trig_risk	1.132	0.743	1.723	0.5643	0.6524
PC aa C38:0	Phosphatidylcholine with diacyl residue sum C38:0	Phosphatidylcholines-diacyl	trig_risk	0.798	0.472	1.351	0.4009	0.5024
PC aa C38:1	Phosphatidylcholine with diacyl residue sum C38:1	Phosphatidylcholines-diacyl	trig_risk	0.7	0.407	1.202	0.1958	0.3081
PC aa C38:3	Phosphatidylcholine with diacyl residue sum C38:3	Phosphatidylcholines-diacyl	trig_risk	0.954	0.582	1.564	0.8517	0.8458
PC aa C38:4	Phosphatidylcholine with diacyl residue sum C38:4	Phosphatidylcholines-diacyl	trig_risk	1.989	1.175	3.365	0.0104	0.0427
PC aa C38:5	Phosphatidylcholine with diacyl residue sum C38:5	Phosphatidylcholines-diacyl	trig_risk	1.742	1.069	2.841	0.026	0.0728
PC aa C38:6	Phosphatidylcholine with diacyl residue sum C38:6	Phosphatidylcholines-diacyl	trig_risk	1.362	0.772	2.403	0.2865	0.4165
PC aa C40:2	Phosphatidylcholine with diacyl residue sum C40:2	Phosphatidylcholines-diacyl	trig_risk	0.458	0.281	0.745	0.0016	0.0191
PC aa C40:3	Phosphatidylcholine with diacyl residue sum C40:3	Phosphatidylcholines-diacyl	trig_risk	0.416	0.227	0.762	0.0045	0.0298
PC aa C40:4	Phosphatidylcholine with diacyl residue sum C40:4	Phosphatidylcholines-diacyl	trig_risk	0.948	0.618	1.456	0.8088	0.8145
PC aa C40:5	Phosphatidylcholine with diacyl residue sum C40:5	Phosphatidylcholines-diacyl	trig_risk	1.649	0.957	2.843	0.0715	0.1524
PC aa C40:6	Phosphatidylcholine with diacyl residue sum C40:6	Phosphatidylcholines-diacyl	trig_risk	1.485	0.887	2.487	0.1328	0.2374
PC aa C42:0	Phosphatidylcholine with diacyl residue sum C42:0	Phosphatidylcholines-diacyl	trig_risk	0.851	0.526	1.376	0.5097	0.6072
PC aa C42:1	Phosphatidylcholine with diacyl residue sum C42:1	Phosphatidylcholines-diacyl	trig_risk	0.716	0.46	1.115	0.1398	0.2374
PC aa C42:2	Phosphatidylcholine with diacyl residue sum C42:2	Phosphatidylcholines-diacyl	trig_risk	0.507	0.305	0.84	0.0084	0.0357
PC aa C42:4	Phosphatidylcholine with diacyl residue sum C42:4	Phosphatidylcholines-diacyl	trig_risk	0.535	0.327	0.875	0.0126	0.0427
PC aa C42:5	Phosphatidylcholine with diacyl residue sum C42:5	Phosphatidylcholines-diacyl	trig_risk	0.819	0.522	1.285	0.3853	0.4821
PC aa C42:6	Phosphatidylcholine with diacyl residue sum C42:6	Phosphatidylcholines-diacyl	trig_risk	0.682	0.42	1.107	0.1216	0.2183
PC ae C30:0	Phosphatidylcholine with acyl-alkyl residue sum C30:0	Phosphatidylcholines-acyl-alkyl	trig_risk	0.431	0.257	0.725	0.0015	0.0131
PC ae C30:1	Phosphatidylcholine with acyl-alkyl residue sum C30:1	Phosphatidylcholines-acyl-alkyl	trig_risk	0.609	0.403	0.919	0.0182	0.0357
PC ae C32:1	Phosphatidylcholine with acyl-alkyl residue sum C32:1	Phosphatidylcholines-acyl-alkyl	trig_risk	0.325	0.173	0.611	0.0005	0.0059
PC ae C32:2	Phosphatidylcholine with acyl-alkyl residue sum C32:2	Phosphatidylcholines-acyl-alkyl	trig_risk	0.477	0.27	0.84	0.0104	0.0275
PC ae C34:0	Phosphatidylcholine with acyl-alkyl residue sum C34:0	Phosphatidylcholines-acyl-alkyl	trig_risk	0.676	0.441	1.035	0.0719	0.1073
PC ae C34:1	Phosphatidylcholine with acyl-alkyl residue sum C34:1	Phosphatidylcholines-acyl-alkyl	trig_risk	0.391	0.216	0.706	0.0018	0.0131
PC ae C34:2	Phosphatidylcholine with acyl-alkyl residue sum C34:2	Phosphatidylcholines-acyl-alkyl	trig_risk	0.437	0.252	0.758	0.0032	0.0138
PC ae C34:3	Phosphatidylcholine with acyl-alkyl residue sum C34:3	Phosphatidylcholines-acyl-alkyl	trig_risk	0.535	0.313	0.914	0.0221	0.0422
PC ae C36:0	Phosphatidylcholine with acyl-alkyl residue sum C36:0	Phosphatidylcholines-acyl-alkyl	trig_risk	0.671	0.434	1.036	0.0717	0.1073
PC ae C36:1	Phosphatidylcholine with acyl-alkyl residue sum C36:1	Phosphatidylcholines-acyl-alkyl	trig_risk	0.73	0.455	1.172	0.1925	0.2509
PC ae C36:2	Phosphatidylcholine with acyl-alkyl residue sum C36:2	Phosphatidylcholines-acyl-alkyl	trig_risk	0.302	0.161	0.567	0.0002	0.0038
PC ae C36:3	Phosphatidylcholine with acyl-alkyl residue sum C36:3	Phosphatidylcholines-acyl-alkyl	trig_risk	0.402	0.223	0.727	0.0026	0.0131
PC ae C36:4	Phosphatidylcholine with acyl-alkyl residue sum C36:4	Phosphatidylcholines-acyl-alkyl	trig_risk	1.086	0.671	1.757	0.7378	0.7902
PC ae C36:5	Phosphatidylcholine with acyl-alkyl residue sum C36:5	Phosphatidylcholines-acyl-alkyl	trig_risk	1.278	0.717	2.279	0.4049	0.5098
PC ae C38:0	Phosphatidylcholine with acyl-alkyl residue sum C38:0	Phosphatidylcholines-acyl-alkyl	trig_risk	1.066	0.692	1.641	0.7717	0.8046
PC ae C38:1	Phosphatidylcholine with acyl-alkyl residue sum C38:1	Phosphatidylcholines-acyl-alkyl	trig_risk	0.486	0.283	0.835	0.0089	0.0275
PC ae C38:2	Phosphatidylcholine with acyl-alkyl residue sum C38:2	Phosphatidylcholines-acyl-alkyl	trig_risk	0.301	0.165	0.55	<.0001	0.0034
PC ae C38:3	Phosphatidylcholine with acyl-alkyl residue sum C38:3	Phosphatidylcholines-acyl-alkyl	trig_risk	0.686	0.429	1.096	0.1146	0.1641
PC ae C38:4	Phosphatidylcholine with acyl-alkyl residue sum C38:4	Phosphatidylcholines-acyl-alkyl	trig_risk	0.915	0.607	1.381	0.6733	0.7497
PC ae C38:5	Phosphatidylcholine with acyl-alkyl residue sum C38:5	Phosphatidylcholines-acyl-alkyl	trig_risk	0.874	0.54	1.414	0.5826	0.689
PC ae C38:6	Phosphatidylcholine with acyl-alkyl residue sum C38:6	Phosphatidylcholines-acyl-alkyl	trig_risk	1.155	0.674	1.98	0.5994	0.7032
PC ae C40:1	Phosphatidylcholine with acyl-alkyl residue sum C40:1	Phosphatidylcholines-acyl-alkyl	trig_risk	0.52	0.31	0.872	0.0133	0.0275
PC ae C40:2	Phosphatidylcholine with acyl-alkyl residue sum C40:2	Phosphatidylcholines-acyl-alkyl	trig_risk	1.054	0.667	1.666	0.8225	0.8327
PC ae C40:3	Phosphatidylcholine with acyl-alkyl residue sum C40:3	Phosphatidylcholines-acyl-alkyl	trig_risk	0.481	0.272	0.851	0.0119	0.0275
PC ae C40:4	Phosphatidylcholine with acyl-alkyl residue sum C40:4	Phosphatidylcholines-acyl-alkyl	trig_risk	0.563	0.343	0.923	0.0228	0.0422
PC ae C40:5	Phosphatidylcholine with acyl-alkyl residue sum C40:5	Phosphatidylcholines-acyl-alkyl	trig_risk	0.715	0.452	1.131	0.1515	0.2031
PC ae C40:6	Phosphatidylcholine with acyl-alkyl residue sum C40:6	Phosphatidylcholines-acyl-alkyl	trig_risk	0.922	0.572	1.486	0.7388	0.7902
PC ae C42:1	Phosphatidylcholine with acyl-alkyl residue sum C42:1	Phosphatidylcholines-acyl-alkyl	trig_risk	0.523	0.316	0.867	0.0119	0.0275
PC ae C42:2	Phosphatidylcholine with acyl-alkyl residue sum C42:2	Phosphatidylcholines-acyl-alkyl	trig_risk	0.484	0.279	0.837	0.0094	0.0275
PC ae C42:3	Phosphatidylcholine with acyl-alkyl residue sum C42:3	Phosphatidylcholines-acyl-alkyl	trig_risk	0.404	0.222	0.736	0.003	0.0131
PC ae C42:4	Phosphatidylcholine with acyl-alkyl residue sum C42:4	Phosphatidylcholines-acyl-alkyl	trig_risk	0.479	0.297	0.772	0.0025	0.0131
PC ae C42:5	Phosphatidylcholine with acyl-alkyl residue sum C42:5	Phosphatidylcholines-acyl-alkyl	trig_risk	0.614	0.385	0.979	0.0405	0.0684
PC ae C44:3	Phosphatidylcholine with acyl-alkyl residue sum C44:3	Phosphatidylcholines-acyl-alkyl	trig_risk	0.58	0.368	0.912	0.0184	0.0357
PC ae C44:4	Phosphatidylcholine with acyl-alkyl residue sum C44:4	Phosphatidylcholines-acyl-alkyl	trig_risk	0.519	0.326	0.825	0.0055	0.0198
PC ae C44:5	Phosphatidylcholine with acyl-alkyl residue sum C44:5	Phosphatidylcholines-acyl-alkyl	trig_risk	0.601	0.362	0.996	0.048	0.078
PC ae C44:6	Phosphatidylcholine with acyl-alkyl residue sum C44:6	Phosphatidylcholines-acyl-alkyl	trig_risk	0.726	0.447	1.179	0.1953	0.2509
SM (OH) C14:1	Hydroxysphingomyelin with acyl residue sum C14:1	Sphingomyelins	trig_risk	0.676	0.411	1.111	0.1227	0.341
SM (OH) C16:1	Hydroxysphingomyelin with acyl residue sum C16:1	Sphingomyelins	trig_risk	0.843	0.518	1.373	0.4932	0.6704
SM (OH) C22:1	Hydroxysphingomyelin with acyl residue sum C22:1	Sphingomyelins	trig_risk	0.777	0.501	1.206	0.2607	0.5153
SM (OH) C22:2	Hydroxysphingomyelin with acyl residue sum C22:2	Sphingomyelins	trig_risk	0.715	0.402	1.271	0.2526	0.5153
SM (OH) C24:1	Hydroxysphingomyelin with acyl residue sum C24:1	Sphingomyelins	trig_risk	0.915	0.556	1.506	0.7268	0.7578
SM C16:0	Sphingomyelin with acyl residue sum C16:0	Sphingomyelins	trig_risk	0.446	0.26	0.766	0.0034	0.047
SM C16:1	Sphingomyelin with acyl residue sum C16:1	Sphingomyelins	trig_risk	0.566	0.313	1.023	0.0596	0.1988
SM C18:0	Sphingomyelin with acyl residue sum C18:0	Sphingomyelins	trig_risk	1.094	0.661	1.81	0.7263	0.7578
SM C18:1	Sphingomyelin with acyl residue sum C18:1	Sphingomyelins	trig_risk	1.171	0.672	2.041	0.5772	0.7131
SM C20:2	Sphingomyelin with acyl residue sum C20:2	Sphingomyelins	trig_risk	1.238	0.722	2.124	0.4382	0.6704
SM C24:0	Sphingomyelin with acyl residue sum C24:0	Sphingomyelins	trig_risk	0.558	0.332	0.94	0.0282	0.1328
SM C24:1	Sphingomyelin with acyl residue sum C24:1	Sphingomyelins	trig_risk	0.532	0.304	0.932	0.0275	0.1328
SM C26:0	Sphingomyelin with acyl residue sum C26:0	Sphingomyelins	trig_risk	0.849	0.568	1.268	0.4234	0.6704
SM C26:1	Sphingomyelin with acyl residue sum C26:1	Sphingomyelins	trig_risk	0.879	0.525	1.474	0.626	0.7131
CA	Cholic Acid	Bile Acids	trig_risk	1.387	0.981	1.961	0.0641	0.3214
CDCA	Chenodeoxycholic Acid	Bile Acids	trig_risk	1.281	0.874	1.878	0.2039	0.5042
DCA	Deoxycholic Acid	Bile Acids	trig_risk	1.343	0.897	2.01	0.1522	0.4927
GCA	Glycocholic Acid	Bile Acids	trig_risk	1.074	0.702	1.642	0.7428	0.8092
GCDCA	Glycochenodeoxycholic Acid	Bile Acids	trig_risk	0.961	0.67	1.377	0.8275	0.8092
GDCA	Glycodeoxycholic Acid	Bile Acids	trig_risk	1.319	0.823	2.115	0.2504	0.5042
GUDCA	Glycoursodeoxycholic Acid	Bile Acids	trig_risk	1.569	0.999	2.463	0.0505	0.3214
TCA	Taurocholic Acid	Bile Acids	trig_risk	0.924	0.667	1.28	0.6325	0.8092
TCDCA	Taurochenodeoxycholic Acid	Bile Acids	trig_risk	1.052	0.764	1.448	0.758	0.8092
TDCA	Taurodeoxycholic Acid	Bile Acids	trig_risk	1.254	0.804	1.956	0.3185	0.522
c-C18:1w9	Oleic acid	Free Fatty Acid	trig_risk	1.767	1.091	2.862	0.0207	0.0846
c-C18:2w6	Linoleic acid	Free Fatty Acid	trig_risk	0.653	0.39	1.093	0.1048	0.2079
c-C20:1w9	cis-11-Eicosenoic acid	Free Fatty Acid	trig_risk	1.033	0.666	1.603	0.8832	0.9042
c-C20:2w6	cis-11,14-Eicosadienoic acid	Free Fatty Acid	trig_risk	0.95	0.619	1.459	0.8153	0.9042
c-C20:3w6	cis-8,11,14-Eicosatrienoic acid	Free Fatty Acid	trig_risk	1.024	0.683	1.537	0.9071	0.9042
c-C20:4w6	Arachidonic acid	Free Fatty Acid	trig_risk	2.034	1.16	3.566	0.0133	0.0846
c-C20:5w3 (EPA)	Eicosapentaenoic acid	Free Fatty Acid	trig_risk	1.733	1.044	2.877	0.0335	0.0911
c-C22:6w3 (DHA)	cis-4,7,10,13,16,19-docosahexaenoic acid	Free Fatty Acid	trig_risk	1.323	0.849	2.062	0.2157	0.3473
N-C16:0-Cer		Ceramides	trig_risk	0.811	0.564	1.166	0.2576	0.363
N-C18:0-Cer		Ceramides	trig_risk	1.638	0.982	2.73	0.0586	0.1255
N-C20:0-Cer		Ceramides	trig_risk	0.874	0.536	1.426	0.5889	0.7176
N-C22:0-Cer		Ceramides	trig_risk	0.598	0.392	0.913	0.0172	0.0863
N-C23:0-Cer		Ceramides	trig_risk	0.637	0.399	1.019	0.06	0.1255
N-C24:0-Cer		Ceramides	trig_risk	0.553	0.343	0.891	0.0149	0.0863
N-C24:0-Cer(2H)		Ceramides	trig_risk	1.037	0.659	1.631	0.8748	0.8866
N-C24:1-Cer		Ceramides	trig_risk	0.705	0.462	1.077	0.1056	0.1681
N-C25:0-Cer		Ceramides	trig_risk	0.615	0.377	1.002	0.051	0.1255
N-C26:1-Cer		Ceramides	trig_risk	0.96	0.557	1.653	0.8827	0.8866
Supp Table 3d. Triglycerides Associations in BLSA. symbol: Metabolite symbol; fullname: Metabolite fullname; category: Metabolite category; yvar: association tested; OddsRatioEstimate: odds ratio estimate; Lower95CIofOddsRatio: lower bound of a 95% confidence interval; Upper95CIofOddsRato: lower bound of a 95% confidence interval; Pvalue: p-value; FDRadjustedpvalue: False Discovery Rate adjusted …

## Sheet: WC
symbol	fullname	category	yvar	OddsRatioEstimate	Lower95CIofOddsRatio	Upper95CIofOddsRatio	Pvalue	FDRadjustedpvalue
Ala	Alanine	Amino acids	wc_risk	1.747	1.013	3.014	0.0449	0.1181
Arg	Arginine	Amino acids	wc_risk	0.919	0.583	1.449	0.7174	0.7905
Asn	Asparagine	Amino acids	wc_risk	0.602	0.386	0.941	0.0259	0.0772
Asp	Aspartate	Amino acids	wc_risk	1.371	0.938	2.004	0.1031	0.2402
Cit	Citrulline	Amino acids	wc_risk	0.655	0.382	1.125	0.1252	0.2635
Gln	Glutamine	Amino acids	wc_risk	0.857	0.548	1.342	0.5009	0.5815
Glu	Glutamate	Amino acids	wc_risk	1.888	1.207	2.952	0.0054	0.0562
Gly	Glycine	Amino acids	wc_risk	0.813	0.525	1.258	0.3527	0.4931
His	Histidine	Amino acids	wc_risk	1.043	0.645	1.684	0.8646	0.8665
Ile	Isoleucine	Amino acids	wc_risk	2.322	1.373	3.924	0.0017	0.0351
Leu	Leucine	Amino acids	wc_risk	1.799	1.083	2.991	0.0234	0.0772
Lys	Lysine	Amino acids	wc_risk	0.861	0.564	1.313	0.4862	0.5815
Met	Methionine	Amino acids	wc_risk	1.051	0.674	1.641	0.8256	0.8665
Orn	Ornithine	Amino acids	wc_risk	1.336	0.865	2.064	0.1917	0.3321
Phe	Phenylalanine	Amino acids	wc_risk	1.331	0.856	2.07	0.2047	0.3321
Pro	Proline	Amino acids	wc_risk	1.835	1.115	3.019	0.0169	0.071
Ser	Serine	Amino acids	wc_risk	1.322	0.766	2.282	0.3164	0.4752
Thr	Threonine	Amino acids	wc_risk	0.839	0.567	1.241	0.3802	0.4983
Trp	Tryptophan	Amino acids	wc_risk	1.442	0.863	2.409	0.1624	0.313
Tyr	Tyrosine	Amino acids	wc_risk	1.785	1.158	2.751	0.0087	0.059
Val	Valine	Amino acids	wc_risk	1.857	1.151	2.995	0.0112	0.059
ADMA	Asymmetric dimethylarginine	Biogenic amines	wc_risk	1.559	1.005	2.418	0.0475	0.1531
alpha-AAA	alpha-Aminoadipic acid	Biogenic amines	wc_risk	1.462	1.023	2.09	0.0369	0.1531
Creatinine	Creatinine	Biogenic amines	wc_risk	0.971	0.609	1.548	0.9016	0.9018
Kyn	Kynurenine	Biogenic amines	wc_risk	1.316	0.801	2.161	0.2783	0.3489
Met-SO	Methionine-Sulfoxide	Biogenic amines	wc_risk	1.462	0.952	2.245	0.083	0.1667
Sarcosine	Sarcosine	Biogenic amines	wc_risk	0.668	0.436	1.021	0.0625	0.155
SDMA	Symmetric dimethylarginine	Biogenic amines	wc_risk	0.874	0.527	1.45	0.6015	0.6717
Serotonin	Serotonin	Biogenic amines	wc_risk	0.749	0.472	1.187	0.2188	0.3142
t4-OH-Pro	trans-4-Hydroxyproline	Biogenic amines	wc_risk	1.407	0.909	2.176	0.1254	0.2099
Taurine	Taurine	Biogenic amines	wc_risk	1.675	1.035	2.711	0.0357	0.1531
C0	Carnitine (free)	acylcarnitines	wc_risk	1.229	0.75	2.015	0.4134	0.5608
C2	Acetylcarnitine	acylcarnitines	wc_risk	1.405	0.937	2.108	0.0998	0.2021
C3	Propionylcarnitine	acylcarnitines	wc_risk	1.837	1.137	2.969	0.0129	0.052
C4	Butyrylcarnitine / Isobutyrylcarnitine	acylcarnitines	wc_risk	1.314	0.865	1.996	0.2	0.3431
C5	Isovalerylcarnitine / 2-Methylbutyrylcarnitine / Valerylcarnitine	acylcarnitines	wc_risk	2.192	1.327	3.623	0.0022	0.0186
C10	Decanoylcarnitine [= Caprylcarnitine]	acylcarnitines	wc_risk	0.899	0.605	1.338	0.6002	0.7196
C14:1	Tetradecenoylcarnitine [= Myristoleylcarnitine]	acylcarnitines	wc_risk	1.049	0.715	1.539	0.8076	0.8479
C14:2	Tetradecadienoylcarnitine	acylcarnitines	wc_risk	0.844	0.559	1.275	0.4208	0.5608
C16	Hexadecanoylcarnitine [= Palmitoylcarnitine]	acylcarnitines	wc_risk	2.129	1.291	3.512	0.0031	0.0186
C18	Octadecanoylcarnitine [= Stearylcarnitine]	acylcarnitines	wc_risk	0.952	0.574	1.579	0.8487	0.8479
C18:1	Octadecenoylcarnitine [= Oleylcarnitine]	acylcarnitines	wc_risk	1.464	0.93	2.305	0.0996	0.2021
C18:2	Octadecadienoylcarnitine [= Linoleylcarnitine]	acylcarnitines	wc_risk	1.419	0.932	2.16	0.1024	0.2021
H1	Glucose	hexoses	wc_risk	1.83	1.141	2.936	0.0122	0.0123
lysoPC a C16:0	Lysophosphatidylcholine with acyl residue C16:0	Lysophosphatidylcholines	wc_risk	1.201	0.772	1.869	0.416	0.6599
lysoPC a C16:1	Lysophosphatidylcholine with acyl residue C16:1	Lysophosphatidylcholines	wc_risk	1.196	0.786	1.819	0.403	0.6599
lysoPC a C17:0	Lysophosphatidylcholine with acyl residue C17:0	Lysophosphatidylcholines	wc_risk	0.631	0.406	0.981	0.0408	0.1483
lysoPC a C18:0	Lysophosphatidylcholine with acyl residue C18:0	Lysophosphatidylcholines	wc_risk	0.735	0.442	1.222	0.2357	0.5128
lysoPC a C18:1	Lysophosphatidylcholine with acyl residue C18:1	Lysophosphatidylcholines	wc_risk	0.442	0.259	0.753	0.0027	0.0189
lysoPC a C18:2	Lysophosphatidylcholine with acyl residue C18:2	Lysophosphatidylcholines	wc_risk	0.442	0.256	0.764	0.0035	0.0189
lysoPC a C20:3	Lysophosphatidylcholine with acyl residue C20:3	Lysophosphatidylcholines	wc_risk	1.034	0.696	1.536	0.8684	0.8734
lysoPC a C20:4	Lysophosphatidylcholine with acyl residue C20:4	Lysophosphatidylcholines	wc_risk	1.124	0.71	1.779	0.6181	0.8163
lysoPC a C26:0	Lysophosphatidylcholine with acyl residue C26:0	Lysophosphatidylcholines	wc_risk	0.945	0.657	1.359	0.7602	0.8326
lysoPC a C28:0	Lysophosphatidylcholine with acyl residue C28:0	Lysophosphatidylcholines	wc_risk	0.924	0.641	1.33	0.6696	0.8163
lysoPC a C28:1	Lysophosphatidylcholine with acyl residue C28:1	Lysophosphatidylcholines	wc_risk	0.748	0.506	1.105	0.1453	0.3982
PC aa C28:1	Phosphatidylcholine with diacyl residue sum C28:1	Phosphatidylcholines-diacyl	wc_risk	0.968	0.635	1.475	0.8791	0.9791
PC aa C30:0	Phosphatidylcholine with diacyl residue sum C30:0	Phosphatidylcholines-diacyl	wc_risk	0.97	0.612	1.537	0.8968	0.9791
PC aa C32:0	Phosphatidylcholine with diacyl residue sum C32:0	Phosphatidylcholines-diacyl	wc_risk	1.008	0.588	1.729	0.9764	0.9791
PC aa C32:1	Phosphatidylcholine with diacyl residue sum C32:1	Phosphatidylcholines-diacyl	wc_risk	1.564	0.979	2.5	0.0614	0.205
PC aa C32:2	Phosphatidylcholine with diacyl residue sum C32:2	Phosphatidylcholines-diacyl	wc_risk	1.101	0.689	1.761	0.6871	0.9736
PC aa C32:3	Phosphatidylcholine with diacyl residue sum C32:3	Phosphatidylcholines-diacyl	wc_risk	1.221	0.664	2.246	0.5204	0.8964
PC aa C34:1	Phosphatidylcholine with diacyl residue sum C34:1	Phosphatidylcholines-diacyl	wc_risk	1.022	0.648	1.613	0.9253	0.9791
PC aa C34:2	Phosphatidylcholine with diacyl residue sum C34:2	Phosphatidylcholines-diacyl	wc_risk	1.03	0.632	1.679	0.9058	0.9791
PC aa C34:3	Phosphatidylcholine with diacyl residue sum C34:3	Phosphatidylcholines-diacyl	wc_risk	0.969	0.591	1.588	0.9003	0.9791
PC aa C34:4	Phosphatidylcholine with diacyl residue sum C34:4	Phosphatidylcholines-diacyl	wc_risk	1.522	0.946	2.448	0.0834	0.205
PC aa C36:0	Phosphatidylcholine with diacyl residue sum C36:0	Phosphatidylcholines-diacyl	wc_risk	0.617	0.366	1.04	0.0698	0.205
PC aa C36:1	Phosphatidylcholine with diacyl residue sum C36:1	Phosphatidylcholines-diacyl	wc_risk	0.782	0.469	1.303	0.3452	0.6504
PC aa C36:2	Phosphatidylcholine with diacyl residue sum C36:2	Phosphatidylcholines-diacyl	wc_risk	0.724	0.436	1.2	0.21	0.4216
PC aa C36:3	Phosphatidylcholine with diacyl residue sum C36:3	Phosphatidylcholines-diacyl	wc_risk	0.96	0.608	1.517	0.8613	0.9791
PC aa C36:4	Phosphatidylcholine with diacyl residue sum C36:4	Phosphatidylcholines-diacyl	wc_risk	1.786	1.065	2.995	0.0278	0.1202
PC aa C36:5	Phosphatidylcholine with diacyl residue sum C36:5	Phosphatidylcholines-diacyl	wc_risk	1.091	0.728	1.637	0.6722	0.9736
PC aa C36:6	Phosphatidylcholine with diacyl residue sum C36:6	Phosphatidylcholines-diacyl	wc_risk	1.048	0.701	1.566	0.8206	0.9791
PC aa C38:0	Phosphatidylcholine with diacyl residue sum C38:0	Phosphatidylcholines-diacyl	wc_risk	0.436	0.244	0.779	0.0051	0.0414
PC aa C38:1	Phosphatidylcholine with diacyl residue sum C38:1	Phosphatidylcholines-diacyl	wc_risk	0.429	0.233	0.789	0.0064	0.0414
PC aa C38:3	Phosphatidylcholine with diacyl residue sum C38:3	Phosphatidylcholines-diacyl	wc_risk	1.415	0.876	2.286	0.1555	0.3316
PC aa C38:4	Phosphatidylcholine with diacyl residue sum C38:4	Phosphatidylcholines-diacyl	wc_risk	1.55	0.958	2.509	0.0744	0.205
PC aa C38:5	Phosphatidylcholine with diacyl residue sum C38:5	Phosphatidylcholines-diacyl	wc_risk	1.014	0.665	1.545	0.9487	0.9791
PC aa C38:6	Phosphatidylcholine with diacyl residue sum C38:6	Phosphatidylcholines-diacyl	wc_risk	0.849	0.493	1.464	0.557	0.8964
PC aa C40:2	Phosphatidylcholine with diacyl residue sum C40:2	Phosphatidylcholines-diacyl	wc_risk	0.508	0.309	0.833	0.0073	0.0414
PC aa C40:3	Phosphatidylcholine with diacyl residue sum C40:3	Phosphatidylcholines-diacyl	wc_risk	0.439	0.245	0.789	0.0059	0.0414
PC aa C40:4	Phosphatidylcholine with diacyl residue sum C40:4	Phosphatidylcholines-diacyl	wc_risk	1.145	0.754	1.739	0.5244	0.8964
PC aa C40:5	Phosphatidylcholine with diacyl residue sum C40:5	Phosphatidylcholines-diacyl	wc_risk	1.142	0.688	1.898	0.6076	0.9485
PC aa C40:6	Phosphatidylcholine with diacyl residue sum C40:6	Phosphatidylcholines-diacyl	wc_risk	0.924	0.564	1.514	0.7529	0.9791
PC aa C42:0	Phosphatidylcholine with diacyl residue sum C42:0	Phosphatidylcholines-diacyl	wc_risk	0.479	0.284	0.807	0.0057	0.0414
PC aa C42:1	Phosphatidylcholine with diacyl residue sum C42:1	Phosphatidylcholines-diacyl	wc_risk	0.489	0.292	0.817	0.0063	0.0414
PC aa C42:2	Phosphatidylcholine with diacyl residue sum C42:2	Phosphatidylcholines-diacyl	wc_risk	0.553	0.33	0.928	0.0248	0.1197
PC aa C42:4	Phosphatidylcholine with diacyl residue sum C42:4	Phosphatidylcholines-diacyl	wc_risk	0.701	0.44	1.117	0.1346	0.3056
PC aa C42:5	Phosphatidylcholine with diacyl residue sum C42:5	Phosphatidylcholines-diacyl	wc_risk	0.657	0.411	1.051	0.08	0.205
PC aa C42:6	Phosphatidylcholine with diacyl residue sum C42:6	Phosphatidylcholines-diacyl	wc_risk	0.619	0.374	1.023	0.0611	0.205
PC ae C30:0	Phosphatidylcholine with acyl-alkyl residue sum C30:0	Phosphatidylcholines-acyl-alkyl	wc_risk	0.712	0.436	1.163	0.1753	0.2341
PC ae C30:1	Phosphatidylcholine with acyl-alkyl residue sum C30:1	Phosphatidylcholines-acyl-alkyl	wc_risk	0.59	0.372	0.935	0.0249	0.0468
PC ae C32:1	Phosphatidylcholine with acyl-alkyl residue sum C32:1	Phosphatidylcholines-acyl-alkyl	wc_risk	0.564	0.318	0.999	0.0496	0.0778
PC ae C32:2	Phosphatidylcholine with acyl-alkyl residue sum C32:2	Phosphatidylcholines-acyl-alkyl	wc_risk	0.696	0.405	1.195	0.1891	0.2343
PC ae C34:0	Phosphatidylcholine with acyl-alkyl residue sum C34:0	Phosphatidylcholines-acyl-alkyl	wc_risk	0.861	0.564	1.313	0.4863	0.5301
PC ae C34:1	Phosphatidylcholine with acyl-alkyl residue sum C34:1	Phosphatidylcholines-acyl-alkyl	wc_risk	0.521	0.292	0.931	0.0276	0.0499
PC ae C34:2	Phosphatidylcholine with acyl-alkyl residue sum C34:2	Phosphatidylcholines-acyl-alkyl	wc_risk	0.396	0.218	0.719	0.0024	0.0215
PC ae C34:3	Phosphatidylcholine with acyl-alkyl residue sum C34:3	Phosphatidylcholines-acyl-alkyl	wc_risk	0.46	0.257	0.825	0.0091	0.035
PC ae C36:0	Phosphatidylcholine with acyl-alkyl residue sum C36:0	Phosphatidylcholines-acyl-alkyl	wc_risk	0.624	0.395	0.985	0.0429	0.0697
PC ae C36:1	Phosphatidylcholine with acyl-alkyl residue sum C36:1	Phosphatidylcholines-acyl-alkyl	wc_risk	0.691	0.426	1.121	0.1345	0.1896
PC ae C36:2	Phosphatidylcholine with acyl-alkyl residue sum C36:2	Phosphatidylcholines-acyl-alkyl	wc_risk	0.336	0.178	0.636	0.0008	0.0098
PC ae C36:3	Phosphatidylcholine with acyl-alkyl residue sum C36:3	Phosphatidylcholines-acyl-alkyl	wc_risk	0.434	0.236	0.799	0.0073	0.0333
PC ae C36:4	Phosphatidylcholine with acyl-alkyl residue sum C36:4	Phosphatidylcholines-acyl-alkyl	wc_risk	0.96	0.604	1.524	0.8615	0.8582
PC ae C36:5	Phosphatidylcholine with acyl-alkyl residue sum C36:5	Phosphatidylcholines-acyl-alkyl	wc_risk	0.931	0.535	1.62	0.7993	0.8187
PC ae C38:0	Phosphatidylcholine with acyl-alkyl residue sum C38:0	Phosphatidylcholines-acyl-alkyl	wc_risk	0.804	0.522	1.239	0.3226	0.372
PC ae C38:1	Phosphatidylcholine with acyl-alkyl residue sum C38:1	Phosphatidylcholines-acyl-alkyl	wc_risk	0.522	0.31	0.878	0.0142	0.0375
PC ae C38:2	Phosphatidylcholine with acyl-alkyl residue sum C38:2	Phosphatidylcholines-acyl-alkyl	wc_risk	0.336	0.184	0.612	0.0004	0.0082
PC ae C38:3	Phosphatidylcholine with acyl-alkyl residue sum C38:3	Phosphatidylcholines-acyl-alkyl	wc_risk	0.785	0.494	1.248	0.3059	0.3667
PC ae C38:4	Phosphatidylcholine with acyl-alkyl residue sum C38:4	Phosphatidylcholines-acyl-alkyl	wc_risk	0.911	0.61	1.362	0.6508	0.6872
PC ae C38:5	Phosphatidylcholine with acyl-alkyl residue sum C38:5	Phosphatidylcholines-acyl-alkyl	wc_risk	0.695	0.429	1.124	0.1378	0.1896
PC ae C38:6	Phosphatidylcholine with acyl-alkyl residue sum C38:6	Phosphatidylcholines-acyl-alkyl	wc_risk	0.698	0.408	1.195	0.1896	0.2343
PC ae C40:1	Phosphatidylcholine with acyl-alkyl residue sum C40:1	Phosphatidylcholines-acyl-alkyl	wc_risk	0.521	0.311	0.872	0.0131	0.0375
PC ae C40:2	Phosphatidylcholine with acyl-alkyl residue sum C40:2	Phosphatidylcholines-acyl-alkyl	wc_risk	0.811	0.521	1.264	0.3553	0.3976
PC ae C40:3	Phosphatidylcholine with acyl-alkyl residue sum C40:3	Phosphatidylcholines-acyl-alkyl	wc_risk	0.483	0.27	0.864	0.0141	0.0375
PC ae C40:4	Phosphatidylcholine with acyl-alkyl residue sum C40:4	Phosphatidylcholines-acyl-alkyl	wc_risk	0.647	0.4	1.048	0.0767	0.1146
PC ae C40:5	Phosphatidylcholine with acyl-alkyl residue sum C40:5	Phosphatidylcholines-acyl-alkyl	wc_risk	0.567	0.355	0.905	0.0173	0.0395
PC ae C40:6	Phosphatidylcholine with acyl-alkyl residue sum C40:6	Phosphatidylcholines-acyl-alkyl	wc_risk	0.466	0.277	0.783	0.004	0.0237
PC ae C42:1	Phosphatidylcholine with acyl-alkyl residue sum C42:1	Phosphatidylcholines-acyl-alkyl	wc_risk	0.579	0.345	0.973	0.039	0.066
PC ae C42:2	Phosphatidylcholine with acyl-alkyl residue sum C42:2	Phosphatidylcholines-acyl-alkyl	wc_risk	0.48	0.275	0.837	0.0098	0.035
PC ae C42:3	Phosphatidylcholine with acyl-alkyl residue sum C42:3	Phosphatidylcholines-acyl-alkyl	wc_risk	0.325	0.173	0.609	0.0005	0.0082
PC ae C42:4	Phosphatidylcholine with acyl-alkyl residue sum C42:4	Phosphatidylcholines-acyl-alkyl	wc_risk	0.481	0.289	0.801	0.0049	0.0253
PC ae C42:5	Phosphatidylcholine with acyl-alkyl residue sum C42:5	Phosphatidylcholines-acyl-alkyl	wc_risk	0.542	0.331	0.886	0.0146	0.0375
PC ae C44:3	Phosphatidylcholine with acyl-alkyl residue sum C44:3	Phosphatidylcholines-acyl-alkyl	wc_risk	0.474	0.286	0.786	0.0038	0.0237
PC ae C44:4	Phosphatidylcholine with acyl-alkyl residue sum C44:4	Phosphatidylcholines-acyl-alkyl	wc_risk	0.554	0.339	0.906	0.0186	0.0395
PC ae C44:5	Phosphatidylcholine with acyl-alkyl residue sum C44:5	Phosphatidylcholines-acyl-alkyl	wc_risk	0.514	0.296	0.893	0.0181	0.0395
PC ae C44:6	Phosphatidylcholine with acyl-alkyl residue sum C44:6	Phosphatidylcholines-acyl-alkyl	wc_risk	0.546	0.324	0.922	0.0235	0.0468
SM (OH) C14:1	Hydroxysphingomyelin with acyl residue sum C14:1	Sphingomyelins	wc_risk	0.828	0.509	1.345	0.445	0.5658
SM (OH) C16:1	Hydroxysphingomyelin with acyl residue sum C16:1	Sphingomyelins	wc_risk	0.86	0.534	1.384	0.5335	0.6183
SM (OH) C22:1	Hydroxysphingomyelin with acyl residue sum C22:1	Sphingomyelins	wc_risk	0.952	0.622	1.457	0.8208	0.8186
SM (OH) C22:2	Hydroxysphingomyelin with acyl residue sum C22:2	Sphingomyelins	wc_risk	0.733	0.414	1.299	0.2877	0.5017
SM (OH) C24:1	Hydroxysphingomyelin with acyl residue sum C24:1	Sphingomyelins	wc_risk	0.931	0.573	1.512	0.7723	0.8186
SM C16:0	Sphingomyelin with acyl residue sum C16:0	Sphingomyelins	wc_risk	0.624	0.374	1.039	0.0697	0.243
SM C16:1	Sphingomyelin with acyl residue sum C16:1	Sphingomyelins	wc_risk	1.305	0.737	2.312	0.3616	0.5252
SM C18:0	Sphingomyelin with acyl residue sum C18:0	Sphingomyelins	wc_risk	1.605	0.975	2.642	0.0628	0.243
SM C18:1	Sphingomyelin with acyl residue sum C18:1	Sphingomyelins	wc_risk	1.862	1.065	3.254	0.0291	0.243
SM C20:2	Sphingomyelin with acyl residue sum C20:2	Sphingomyelins	wc_risk	1.532	0.91	2.58	0.1087	0.2594
SM C24:0	Sphingomyelin with acyl residue sum C24:0	Sphingomyelins	wc_risk	0.798	0.484	1.315	0.3755	0.5252
SM C24:1	Sphingomyelin with acyl residue sum C24:1	Sphingomyelins	wc_risk	0.634	0.365	1.101	0.1057	0.2594
SM C26:0	Sphingomyelin with acyl residue sum C26:0	Sphingomyelins	wc_risk	0.746	0.497	1.119	0.157	0.3125
SM C26:1	Sphingomyelin with acyl residue sum C26:1	Sphingomyelins	wc_risk	0.597	0.348	1.025	0.0614	0.243
CA	Cholic Acid	Bile Acids	wc_risk	1.238	0.927	1.652	0.1477	0.4939
CDCA	Chenodeoxycholic Acid	Bile Acids	wc_risk	1.008	0.704	1.445	0.9644	0.9675
DCA	Deoxycholic Acid	Bile Acids	wc_risk	1.64	1.128	2.384	0.0096	0.0563
GCA	Glycocholic Acid	Bile Acids	wc_risk	1.145	0.767	1.709	0.5091	0.9278
GCDCA	Glycochenodeoxycholic Acid	Bile Acids	wc_risk	1.08	0.769	1.517	0.658	0.9278
GDCA	Glycodeoxycholic Acid	Bile Acids	wc_risk	1.794	1.142	2.819	0.0112	0.0563
GUDCA	Glycoursodeoxycholic Acid	Bile Acids	wc_risk	0.958	0.636	1.443	0.838	0.9278
TCA	Taurocholic Acid	Bile Acids	wc_risk	0.951	0.683	1.326	0.769	0.9278
TCDCA	Taurochenodeoxycholic Acid	Bile Acids	wc_risk	1.081	0.802	1.456	0.61	0.9278
TDCA	Taurodeoxycholic Acid	Bile Acids	wc_risk	1.191	0.804	1.762	0.3835	0.9278
c-C18:1w9	Oleic acid	Free Fatty Acid	wc_risk	1.167	0.76	1.793	0.4798	0.6202
c-C18:2w6	Linoleic acid	Free Fatty Acid	wc_risk	0.833	0.512	1.354	0.4607	0.6202
c-C20:1w9	cis-11-Eicosenoic acid	Free Fatty Acid	wc_risk	0.852	0.552	1.317	0.4717	0.6202
c-C20:2w6	cis-11,14-Eicosadienoic acid	Free Fatty Acid	wc_risk	0.886	0.585	1.342	0.5669	0.6202
c-C20:3w6	cis-8,11,14-Eicosatrienoic acid	Free Fatty Acid	wc_risk	1.237	0.832	1.838	0.2927	0.6202
c-C20:4w6	Arachidonic acid	Free Fatty Acid	wc_risk	1.303	0.818	2.075	0.2649	0.6202
c-C20:5w3 (EPA)	Eicosapentaenoic acid	Free Fatty Acid	wc_risk	1.141	0.758	1.717	0.5285	0.6202
c-C22:6w3 (DHA)	cis-4,7,10,13,16,19-docosahexaenoic acid	Free Fatty Acid	wc_risk	0.898	0.585	1.378	0.6217	0.6202
N-C16:0-Cer		Ceramides	wc_risk	1.288	0.902	1.839	0.1642	0.3277
N-C18:0-Cer		Ceramides	wc_risk	2.98	1.718	5.169	0.0001	0.001
N-C20:0-Cer		Ceramides	wc_risk	2.031	1.227	3.362	0.0059	0.0298
N-C22:0-Cer		Ceramides	wc_risk	1.569	1.052	2.339	0.0272	0.0906
N-C23:0-Cer		Ceramides	wc_risk	1.279	0.827	1.979	0.2682	0.3844
N-C24:0-Cer		Ceramides	wc_risk	1.025	0.672	1.562	0.9103	0.9107
N-C24:0-Cer(2H)		Ceramides	wc_risk	1.619	1.029	2.545	0.0371	0.0933
N-C24:1-Cer		Ceramides	wc_risk	1.231	0.823	1.842	0.3119	0.3936
N-C25:0-Cer		Ceramides	wc_risk	0.839	0.521	1.351	0.4705	0.5202
N-C26:1-Cer		Ceramides	wc_risk	1.415	0.836	2.395	0.1965	0.3277
Supp Table 3e. Waist Circumference Associations in BLSA. symbol: Metabolite symbol; fullname: Metabolite fullname; category: Metabolite category; yvar: association tested; OddsRatioEstimate: odds ratio estimate; Lower95CIofOddsRatio: lower bound of a 95% confidence interval; Upper95CIofOddsRato: lower bound of a 95% confidence interval; Pvalue: p-value; FDRadjustedpvalue: False Discovery Rate adj…

## Sheet: MetS
symbol	fullname	category	yvar	OddsRatioEstimate	Lower95CIofOddsRatio	Upper95CIofOddsRatio	Pvalue	FDRadjustedpvalue
Ala	Alanine	Amino acids	metabolic syndrome	1.261	0.748	2.125	0.384	0.6173
Arg	Arginine	Amino acids	metabolic syndrome	1.058	0.678	1.651	0.8023	0.8435
Asn	Asparagine	Amino acids	metabolic syndrome	0.608	0.394	0.937	0.024	0.243
Asp	Aspartate	Amino acids	metabolic syndrome	0.913	0.629	1.327	0.6341	0.7478
Cit	Citrulline	Amino acids	metabolic syndrome	0.984	0.595	1.627	0.95	0.9415
Gln	Glutamine	Amino acids	metabolic syndrome	0.743	0.475	1.163	0.1939	0.3958
Glu	Glutamate	Amino acids	metabolic syndrome	1.131	0.752	1.7	0.5545	0.7172
Gly	Glycine	Amino acids	metabolic syndrome	0.707	0.457	1.096	0.1209	0.3747
His	Histidine	Amino acids	metabolic syndrome	0.82	0.511	1.316	0.4103	0.6173
Ile	Isoleucine	Amino acids	metabolic syndrome	1.792	1.084	2.963	0.023	0.243
Leu	Leucine	Amino acids	metabolic syndrome	1.462	0.898	2.38	0.1271	0.3747
Lys	Lysine	Amino acids	metabolic syndrome	0.738	0.484	1.125	0.1581	0.3773
Met	Methionine	Amino acids	metabolic syndrome	1.121	0.724	1.735	0.6087	0.7478
Orn	Ornithine	Amino acids	metabolic syndrome	0.931	0.607	1.426	0.7411	0.8178
Phe	Phenylalanine	Amino acids	metabolic syndrome	1.596	1.008	2.528	0.0463	0.243
Pro	Proline	Amino acids	metabolic syndrome	1.664	1.026	2.698	0.039	0.243
Ser	Serine	Amino acids	metabolic syndrome	0.76	0.442	1.305	0.3194	0.5654
Thr	Threonine	Amino acids	metabolic syndrome	0.868	0.593	1.269	0.4642	0.6548
Trp	Tryptophan	Amino acids	metabolic syndrome	1.344	0.811	2.228	0.2511	0.4845
Tyr	Tyrosine	Amino acids	metabolic syndrome	1.35	0.897	2.031	0.1502	0.3773
Val	Valine	Amino acids	metabolic syndrome	1.516	0.95	2.419	0.0812	0.3336
ADMA	Asymmetric dimethylarginine	Biogenic amines	metabolic syndrome	0.912	0.601	1.383	0.6635	0.6736
alpha-AAA	alpha-Aminoadipic acid	Biogenic amines	metabolic syndrome	1.89	1.275	2.801	0.0015	0.0149
Creatinine	Creatinine	Biogenic amines	metabolic syndrome	1.446	0.912	2.293	0.1165	0.3895
Kyn	Kynurenine	Biogenic amines	metabolic syndrome	1.133	0.696	1.846	0.6147	0.6736
Met-SO	Methionine-Sulfoxide	Biogenic amines	metabolic syndrome	1.149	0.758	1.741	0.5143	0.6446
Sarcosine	Sarcosine	Biogenic amines	metabolic syndrome	0.757	0.514	1.116	0.16	0.3933
SDMA	Symmetric dimethylarginine	Biogenic amines	metabolic syndrome	0.757	0.46	1.246	0.2739	0.4497
Serotonin	Serotonin	Biogenic amines	metabolic syndrome	0.771	0.495	1.201	0.25	0.4497
t4-OH-Pro	trans-4-Hydroxyproline	Biogenic amines	metabolic syndrome	1.533	0.975	2.409	0.0642	0.3256
Taurine	Taurine	Biogenic amines	metabolic syndrome	0.845	0.528	1.352	0.4827	0.6446
C0	Carnitine (free)	acylcarnitines	metabolic syndrome	1.68	1.018	2.774	0.0425	0.101
C2	Acetylcarnitine	acylcarnitines	metabolic syndrome	1.861	1.205	2.875	0.0051	0.0248
C3	Propionylcarnitine	acylcarnitines	metabolic syndrome	2.011	1.22	3.316	0.0062	0.0248
C4	Butyrylcarnitine / Isobutyrylcarnitine	acylcarnitines	metabolic syndrome	1.431	0.941	2.178	0.0938	0.1909
C5	Isovalerylcarnitine / 2-Methylbutyrylcarnitine / Valerylcarnitine	acylcarnitines	metabolic syndrome	2.044	1.265	3.303	0.0035	0.0248
C10	Decanoylcarnitine [= Caprylcarnitine]	acylcarnitines	metabolic syndrome	1.123	0.77	1.638	0.5468	0.5514
C14:1	Tetradecenoylcarnitine [= Myristoleylcarnitine]	acylcarnitines	metabolic syndrome	1.325	0.903	1.944	0.1509	0.2317
C14:2	Tetradecadienoylcarnitine	acylcarnitines	metabolic syndrome	1.289	0.874	1.901	0.2009	0.2457
C16	Hexadecanoylcarnitine [= Palmitoylcarnitine]	acylcarnitines	metabolic syndrome	1.824	1.133	2.936	0.0134	0.0408
C18	Octadecanoylcarnitine [= Stearylcarnitine]	acylcarnitines	metabolic syndrome	0.808	0.491	1.331	0.4024	0.4346
C18:1	Octadecenoylcarnitine [= Oleylcarnitine]	acylcarnitines	metabolic syndrome	1.386	0.889	2.161	0.1494	0.2317
C18:2	Octadecadienoylcarnitine [= Linoleylcarnitine]	acylcarnitines	metabolic syndrome	1.303	0.863	1.968	0.2081	0.2457
H1	Glucose	hexoses	metabolic syndrome	3.4	1.863	6.207	<.0001	0.0001
lysoPC a C16:0	Lysophosphatidylcholine with acyl residue C16:0	Lysophosphatidylcholines	metabolic syndrome	0.981	0.637	1.513	0.9322	0.9896
lysoPC a C16:1	Lysophosphatidylcholine with acyl residue C16:1	Lysophosphatidylcholines	metabolic syndrome	1.037	0.688	1.565	0.8609	0.9896
lysoPC a C17:0	Lysophosphatidylcholine with acyl residue C17:0	Lysophosphatidylcholines	metabolic syndrome	0.823	0.552	1.229	0.3413	0.6188
lysoPC a C18:0	Lysophosphatidylcholine with acyl residue C18:0	Lysophosphatidylcholines	metabolic syndrome	0.749	0.458	1.227	0.2518	0.5463
lysoPC a C18:1	Lysophosphatidylcholine with acyl residue C18:1	Lysophosphatidylcholines	metabolic syndrome	0.502	0.307	0.819	0.0058	0.0307
lysoPC a C18:2	Lysophosphatidylcholine with acyl residue C18:2	Lysophosphatidylcholines	metabolic syndrome	0.463	0.276	0.777	0.0036	0.0307
lysoPC a C20:3	Lysophosphatidylcholine with acyl residue C20:3	Lysophosphatidylcholines	metabolic syndrome	1	0.678	1.475	0.9989	0.9896
lysoPC a C20:4	Lysophosphatidylcholine with acyl residue C20:4	Lysophosphatidylcholines	metabolic syndrome	1.645	1.02	2.651	0.0412	0.1585
lysoPC a C26:0	Lysophosphatidylcholine with acyl residue C26:0	Lysophosphatidylcholines	metabolic syndrome	0.937	0.657	1.336	0.7191	0.9789
lysoPC a C28:0	Lysophosphatidylcholine with acyl residue C28:0	Lysophosphatidylcholines	metabolic syndrome	0.91	0.635	1.302	0.6052	0.9466
lysoPC a C28:1	Lysophosphatidylcholine with acyl residue C28:1	Lysophosphatidylcholines	metabolic syndrome	0.754	0.52	1.093	0.136	0.3669
PC aa C28:1	Phosphatidylcholine with diacyl residue sum C28:1	Phosphatidylcholines-diacyl	metabolic syndrome	0.59	0.376	0.924	0.0213	0.051
PC aa C30:0	Phosphatidylcholine with diacyl residue sum C30:0	Phosphatidylcholines-diacyl	metabolic syndrome	0.463	0.278	0.77	0.003	0.0145
PC aa C32:0	Phosphatidylcholine with diacyl residue sum C32:0	Phosphatidylcholines-diacyl	metabolic syndrome	0.484	0.271	0.864	0.0142	0.036
PC aa C32:1	Phosphatidylcholine with diacyl residue sum C32:1	Phosphatidylcholines-diacyl	metabolic syndrome	0.93	0.589	1.47	0.7572	0.7499
PC aa C32:2	Phosphatidylcholine with diacyl residue sum C32:2	Phosphatidylcholines-diacyl	metabolic syndrome	0.517	0.307	0.87	0.013	0.036
PC aa C32:3	Phosphatidylcholine with diacyl residue sum C32:3	Phosphatidylcholines-diacyl	metabolic syndrome	0.591	0.318	1.098	0.0963	0.1383
PC aa C34:1	Phosphatidylcholine with diacyl residue sum C34:1	Phosphatidylcholines-diacyl	metabolic syndrome	0.698	0.439	1.109	0.1282	0.1785
PC aa C34:2	Phosphatidylcholine with diacyl residue sum C34:2	Phosphatidylcholines-diacyl	metabolic syndrome	0.44	0.259	0.748	0.0024	0.0145
PC aa C34:3	Phosphatidylcholine with diacyl residue sum C34:3	Phosphatidylcholines-diacyl	metabolic syndrome	0.504	0.298	0.855	0.011	0.036
PC aa C34:4	Phosphatidylcholine with diacyl residue sum C34:4	Phosphatidylcholines-diacyl	metabolic syndrome	0.917	0.577	1.455	0.7118	0.7499
PC aa C36:0	Phosphatidylcholine with diacyl residue sum C36:0	Phosphatidylcholines-diacyl	metabolic syndrome	0.828	0.513	1.337	0.4406	0.5023
PC aa C36:1	Phosphatidylcholine with diacyl residue sum C36:1	Phosphatidylcholines-diacyl	metabolic syndrome	0.507	0.296	0.869	0.0135	0.036
PC aa C36:2	Phosphatidylcholine with diacyl residue sum C36:2	Phosphatidylcholines-diacyl	metabolic syndrome	0.379	0.217	0.66	0.0006	0.0073
PC aa C36:3	Phosphatidylcholine with diacyl residue sum C36:3	Phosphatidylcholines-diacyl	metabolic syndrome	0.468	0.281	0.778	0.0034	0.0145
PC aa C36:4	Phosphatidylcholine with diacyl residue sum C36:4	Phosphatidylcholines-diacyl	metabolic syndrome	1.554	0.94	2.569	0.0854	0.1359
PC aa C36:5	Phosphatidylcholine with diacyl residue sum C36:5	Phosphatidylcholines-diacyl	metabolic syndrome	1.533	1.006	2.336	0.0469	0.0953
PC aa C36:6	Phosphatidylcholine with diacyl residue sum C36:6	Phosphatidylcholines-diacyl	metabolic syndrome	1.31	0.875	1.959	0.1895	0.2529
PC aa C38:0	Phosphatidylcholine with diacyl residue sum C38:0	Phosphatidylcholines-diacyl	metabolic syndrome	0.736	0.441	1.227	0.2392	0.2805
PC aa C38:1	Phosphatidylcholine with diacyl residue sum C38:1	Phosphatidylcholines-diacyl	metabolic syndrome	0.607	0.352	1.047	0.0725	0.1245
PC aa C38:3	Phosphatidylcholine with diacyl residue sum C38:3	Phosphatidylcholines-diacyl	metabolic syndrome	0.917	0.571	1.474	0.7204	0.7499
PC aa C38:4	Phosphatidylcholine with diacyl residue sum C38:4	Phosphatidylcholines-diacyl	metabolic syndrome	1.864	1.14	3.05	0.0131	0.036
PC aa C38:5	Phosphatidylcholine with diacyl residue sum C38:5	Phosphatidylcholines-diacyl	metabolic syndrome	1.613	1.033	2.516	0.0353	0.0776
PC aa C38:6	Phosphatidylcholine with diacyl residue sum C38:6	Phosphatidylcholines-diacyl	metabolic syndrome	1.431	0.836	2.45	0.1917	0.2529
PC aa C40:2	Phosphatidylcholine with diacyl residue sum C40:2	Phosphatidylcholines-diacyl	metabolic syndrome	0.441	0.267	0.728	0.0014	0.0116
PC aa C40:3	Phosphatidylcholine with diacyl residue sum C40:3	Phosphatidylcholines-diacyl	metabolic syndrome	0.309	0.166	0.578	0.0002	0.0073
PC aa C40:4	Phosphatidylcholine with diacyl residue sum C40:4	Phosphatidylcholines-diacyl	metabolic syndrome	0.933	0.618	1.408	0.7408	0.7499
PC aa C40:5	Phosphatidylcholine with diacyl residue sum C40:5	Phosphatidylcholines-diacyl	metabolic syndrome	1.574	0.942	2.628	0.0832	0.1359
PC aa C40:6	Phosphatidylcholine with diacyl residue sum C40:6	Phosphatidylcholines-diacyl	metabolic syndrome	1.721	1.045	2.835	0.033	0.0762
PC aa C42:0	Phosphatidylcholine with diacyl residue sum C42:0	Phosphatidylcholines-diacyl	metabolic syndrome	0.646	0.408	1.024	0.0629	0.1129
PC aa C42:1	Phosphatidylcholine with diacyl residue sum C42:1	Phosphatidylcholines-diacyl	metabolic syndrome	0.657	0.421	1.023	0.0632	0.1129
PC aa C42:2	Phosphatidylcholine with diacyl residue sum C42:2	Phosphatidylcholines-diacyl	metabolic syndrome	0.456	0.271	0.769	0.0032	0.0145
PC aa C42:4	Phosphatidylcholine with diacyl residue sum C42:4	Phosphatidylcholines-diacyl	metabolic syndrome	0.405	0.241	0.681	0.0007	0.0073
PC aa C42:5	Phosphatidylcholine with diacyl residue sum C42:5	Phosphatidylcholines-diacyl	metabolic syndrome	0.753	0.483	1.174	0.2101	0.2562
PC aa C42:6	Phosphatidylcholine with diacyl residue sum C42:6	Phosphatidylcholines-diacyl	metabolic syndrome	0.746	0.465	1.196	0.224	0.2653
PC ae C30:0	Phosphatidylcholine with acyl-alkyl residue sum C30:0	Phosphatidylcholines-acyl-alkyl	metabolic syndrome	0.336	0.191	0.591	0.0002	0.0005
PC ae C30:1	Phosphatidylcholine with acyl-alkyl residue sum C30:1	Phosphatidylcholines-acyl-alkyl	metabolic syndrome	0.645	0.424	0.98	0.0398	0.0499
PC ae C32:1	Phosphatidylcholine with acyl-alkyl residue sum C32:1	Phosphatidylcholines-acyl-alkyl	metabolic syndrome	0.195	0.098	0.386	<.0001	0.0001
PC ae C32:2	Phosphatidylcholine with acyl-alkyl residue sum C32:2	Phosphatidylcholines-acyl-alkyl	metabolic syndrome	0.385	0.214	0.692	0.0014	0.0027
PC ae C34:0	Phosphatidylcholine with acyl-alkyl residue sum C34:0	Phosphatidylcholines-acyl-alkyl	metabolic syndrome	0.594	0.382	0.925	0.0211	0.0278
PC ae C34:1	Phosphatidylcholine with acyl-alkyl residue sum C34:1	Phosphatidylcholines-acyl-alkyl	metabolic syndrome	0.254	0.133	0.483	<.0001	0.0002
PC ae C34:2	Phosphatidylcholine with acyl-alkyl residue sum C34:2	Phosphatidylcholines-acyl-alkyl	metabolic syndrome	0.246	0.129	0.468	<.0001	0.0001
PC ae C34:3	Phosphatidylcholine with acyl-alkyl residue sum C34:3	Phosphatidylcholines-acyl-alkyl	metabolic syndrome	0.249	0.128	0.484	<.0001	0.0002
PC ae C36:0	Phosphatidylcholine with acyl-alkyl residue sum C36:0	Phosphatidylcholines-acyl-alkyl	metabolic syndrome	0.505	0.318	0.805	0.004	0.0071
PC ae C36:1	Phosphatidylcholine with acyl-alkyl residue sum C36:1	Phosphatidylcholines-acyl-alkyl	metabolic syndrome	0.526	0.32	0.863	0.0111	0.0157
PC ae C36:2	Phosphatidylcholine with acyl-alkyl residue sum C36:2	Phosphatidylcholines-acyl-alkyl	metabolic syndrome	0.21	0.106	0.418	<.0001	0.0001
PC ae C36:3	Phosphatidylcholine with acyl-alkyl residue sum C36:3	Phosphatidylcholines-acyl-alkyl	metabolic syndrome	0.221	0.112	0.436	<.0001	0.0001
PC ae C36:4	Phosphatidylcholine with acyl-alkyl residue sum C36:4	Phosphatidylcholines-acyl-alkyl	metabolic syndrome	0.84	0.532	1.327	0.4556	0.466
PC ae C36:5	Phosphatidylcholine with acyl-alkyl residue sum C36:5	Phosphatidylcholines-acyl-alkyl	metabolic syndrome	0.804	0.465	1.388	0.4331	0.4563
PC ae C38:0	Phosphatidylcholine with acyl-alkyl residue sum C38:0	Phosphatidylcholines-acyl-alkyl	metabolic syndrome	1.19	0.789	1.795	0.4065	0.4464
PC ae C38:1	Phosphatidylcholine with acyl-alkyl residue sum C38:1	Phosphatidylcholines-acyl-alkyl	metabolic syndrome	0.395	0.23	0.678	0.0007	0.0017
PC ae C38:2	Phosphatidylcholine with acyl-alkyl residue sum C38:2	Phosphatidylcholines-acyl-alkyl	metabolic syndrome	0.218	0.114	0.417	<.0001	0.0001
PC ae C38:3	Phosphatidylcholine with acyl-alkyl residue sum C38:3	Phosphatidylcholines-acyl-alkyl	metabolic syndrome	0.49	0.3	0.802	0.0045	0.0077
PC ae C38:4	Phosphatidylcholine with acyl-alkyl residue sum C38:4	Phosphatidylcholines-acyl-alkyl	metabolic syndrome	0.778	0.521	1.162	0.2202	0.2622
PC ae C38:5	Phosphatidylcholine with acyl-alkyl residue sum C38:5	Phosphatidylcholines-acyl-alkyl	metabolic syndrome	0.628	0.39	1.012	0.056	0.0684
PC ae C38:6	Phosphatidylcholine with acyl-alkyl residue sum C38:6	Phosphatidylcholines-acyl-alkyl	metabolic syndrome	0.937	0.566	1.553	0.8017	0.8002
PC ae C40:1	Phosphatidylcholine with acyl-alkyl residue sum C40:1	Phosphatidylcholines-acyl-alkyl	metabolic syndrome	0.548	0.333	0.902	0.0181	0.0242
PC ae C40:2	Phosphatidylcholine with acyl-alkyl residue sum C40:2	Phosphatidylcholines-acyl-alkyl	metabolic syndrome	0.773	0.5	1.194	0.2458	0.2829
PC ae C40:3	Phosphatidylcholine with acyl-alkyl residue sum C40:3	Phosphatidylcholines-acyl-alkyl	metabolic syndrome	0.283	0.151	0.529	<.0001	0.0003
PC ae C40:4	Phosphatidylcholine with acyl-alkyl residue sum C40:4	Phosphatidylcholines-acyl-alkyl	metabolic syndrome	0.415	0.246	0.698	0.0009	0.0019
PC ae C40:5	Phosphatidylcholine with acyl-alkyl residue sum C40:5	Phosphatidylcholines-acyl-alkyl	metabolic syndrome	0.539	0.341	0.852	0.0081	0.0118
PC ae C40:6	Phosphatidylcholine with acyl-alkyl residue sum C40:6	Phosphatidylcholines-acyl-alkyl	metabolic syndrome	0.785	0.499	1.234	0.2942	0.33
PC ae C42:1	Phosphatidylcholine with acyl-alkyl residue sum C42:1	Phosphatidylcholines-acyl-alkyl	metabolic syndrome	0.494	0.295	0.828	0.0075	0.0118
PC ae C42:2	Phosphatidylcholine with acyl-alkyl residue sum C42:2	Phosphatidylcholines-acyl-alkyl	metabolic syndrome	0.39	0.221	0.686	0.0011	0.0022
PC ae C42:3	Phosphatidylcholine with acyl-alkyl residue sum C42:3	Phosphatidylcholines-acyl-alkyl	metabolic syndrome	0.297	0.16	0.551	0.0001	0.0004
PC ae C42:4	Phosphatidylcholine with acyl-alkyl residue sum C42:4	Phosphatidylcholines-acyl-alkyl	metabolic syndrome	0.293	0.166	0.518	<.0001	0.0001
PC ae C42:5	Phosphatidylcholine with acyl-alkyl residue sum C42:5	Phosphatidylcholines-acyl-alkyl	metabolic syndrome	0.394	0.235	0.661	0.0004	0.001
PC ae C44:3	Phosphatidylcholine with acyl-alkyl residue sum C44:3	Phosphatidylcholines-acyl-alkyl	metabolic syndrome	0.404	0.245	0.667	0.0004	0.001
PC ae C44:4	Phosphatidylcholine with acyl-alkyl residue sum C44:4	Phosphatidylcholines-acyl-alkyl	metabolic syndrome	0.352	0.206	0.6	0.0001	0.0004
PC ae C44:5	Phosphatidylcholine with acyl-alkyl residue sum C44:5	Phosphatidylcholines-acyl-alkyl	metabolic syndrome	0.339	0.19	0.606	0.0003	0.0007
PC ae C44:6	Phosphatidylcholine with acyl-alkyl residue sum C44:6	Phosphatidylcholines-acyl-alkyl	metabolic syndrome	0.505	0.305	0.835	0.0078	0.0118
SM (OH) C14:1	Hydroxysphingomyelin with acyl residue sum C14:1	Sphingomyelins	metabolic syndrome	0.486	0.29	0.814	0.0061	0.0213
SM (OH) C16:1	Hydroxysphingomyelin with acyl residue sum C16:1	Sphingomyelins	metabolic syndrome	0.639	0.395	1.034	0.0682	0.1037
SM (OH) C22:1	Hydroxysphingomyelin with acyl residue sum C22:1	Sphingomyelins	metabolic syndrome	0.618	0.398	0.96	0.0323	0.0754
SM (OH) C22:2	Hydroxysphingomyelin with acyl residue sum C22:2	Sphingomyelins	metabolic syndrome	0.558	0.314	0.992	0.0468	0.093
SM (OH) C24:1	Hydroxysphingomyelin with acyl residue sum C24:1	Sphingomyelins	metabolic syndrome	0.62	0.378	1.017	0.0582	0.1022
SM C16:0	Sphingomyelin with acyl residue sum C16:0	Sphingomyelins	metabolic syndrome	0.339	0.191	0.602	0.0002	0.003
SM C16:1	Sphingomyelin with acyl residue sum C16:1	Sphingomyelins	metabolic syndrome	0.715	0.406	1.26	0.2461	0.2818
SM C18:0	Sphingomyelin with acyl residue sum C18:0	Sphingomyelins	metabolic syndrome	1.143	0.707	1.848	0.5866	0.5995
SM C18:1	Sphingomyelin with acyl residue sum C18:1	Sphingomyelins	metabolic syndrome	1.556	0.904	2.679	0.1109	0.1486
SM C20:2	Sphingomyelin with acyl residue sum C20:2	Sphingomyelins	metabolic syndrome	1.321	0.792	2.204	0.2858	0.3201
SM C24:0	Sphingomyelin with acyl residue sum C24:0	Sphingomyelins	metabolic syndrome	0.436	0.255	0.744	0.0023	0.0147
SM C24:1	Sphingomyelin with acyl residue sum C24:1	Sphingomyelins	metabolic syndrome	0.424	0.239	0.75	0.0032	0.0147
SM C26:0	Sphingomyelin with acyl residue sum C26:0	Sphingomyelins	metabolic syndrome	0.629	0.417	0.948	0.0268	0.0745
SM C26:1	Sphingomyelin with acyl residue sum C26:1	Sphingomyelins	metabolic syndrome	0.663	0.396	1.111	0.1191	0.1486
CA	Cholic Acid	Bile Acids	metabolic syndrome	1.23	0.916	1.652	0.1686	0.3196
CDCA	Chenodeoxycholic Acid	Bile Acids	metabolic syndrome	1.2	0.846	1.701	0.306	0.3899
DCA	Deoxycholic Acid	Bile Acids	metabolic syndrome	1.406	0.97	2.038	0.0716	0.2366
GCA	Glycocholic Acid	Bile Acids	metabolic syndrome	1.308	0.872	1.961	0.1938	0.3196
GCDCA	Glycochenodeoxycholic Acid	Bile Acids	metabolic syndrome	1.092	0.778	1.533	0.6119	0.6196
GDCA	Glycodeoxycholic Acid	Bile Acids	metabolic syndrome	1.71	1.081	2.704	0.0218	0.1924
GUDCA	Glycoursodeoxycholic Acid	Bile Acids	metabolic syndrome	1.543	1.025	2.323	0.0377	0.1924
TCA	Taurocholic Acid	Bile Acids	metabolic syndrome	1.128	0.823	1.548	0.4538	0.5005
TCDCA	Taurochenodeoxycholic Acid	Bile Acids	metabolic syndrome	1.181	0.875	1.593	0.2771	0.3899
TDCA	Taurodeoxycholic Acid	Bile Acids	metabolic syndrome	1.416	0.94	2.132	0.0963	0.2374
c-C18:1w9	Oleic acid	Free Fatty Acid	metabolic syndrome	1.355	0.882	2.083	0.1655	0.2674
c-C18:2w6	Linoleic acid	Free Fatty Acid	metabolic syndrome	0.644	0.395	1.05	0.0778	0.2071
c-C20:1w9	cis-11-Eicosenoic acid	Free Fatty Acid	metabolic syndrome	0.92	0.605	1.401	0.6986	0.8006
c-C20:2w6	cis-11,14-Eicosadienoic acid	Free Fatty Acid	metabolic syndrome	0.809	0.537	1.219	0.3115	0.4099
c-C20:3w6	cis-8,11,14-Eicosatrienoic acid	Free Fatty Acid	metabolic syndrome	1	0.677	1.477	0.9985	0.9968
c-C20:4w6	Arachidonic acid	Free Fatty Acid	metabolic syndrome	1.676	1.026	2.74	0.0393	0.1602
c-C20:5w3 (EPA)	Eicosapentaenoic acid	Free Fatty Acid	metabolic syndrome	1.802	1.146	2.831	0.0107	0.0861
c-C22:6w3 (DHA)	cis-4,7,10,13,16,19-docosahexaenoic acid	Free Fatty Acid	metabolic syndrome	1.4	0.919	2.133	0.1172	0.2342
N-C16:0-Cer		Ceramides	metabolic syndrome	0.814	0.571	1.16	0.2548	0.359
N-C18:0-Cer		Ceramides	metabolic syndrome	1.76	1.093	2.836	0.02	0.0693
N-C20:0-Cer		Ceramides	metabolic syndrome	1.134	0.713	1.805	0.5949	0.6905
N-C22:0-Cer		Ceramides	metabolic syndrome	0.706	0.476	1.048	0.0842	0.1402
N-C23:0-Cer		Ceramides	metabolic syndrome	0.621	0.396	0.976	0.0388	0.081
N-C24:0-Cer		Ceramides	metabolic syndrome	0.466	0.285	0.762	0.0023	0.0234
N-C24:0-Cer(2H)		Ceramides	metabolic syndrome	1.116	0.726	1.716	0.6173	0.6905
N-C24:1-Cer		Ceramides	metabolic syndrome	0.654	0.435	0.984	0.0418	0.081
N-C25:0-Cer		Ceramides	metabolic syndrome	0.503	0.301	0.839	0.0085	0.0414
N-C26:1-Cer		Ceramides	metabolic syndrome	1.094	0.651	1.839	0.7344	0.7344
Supp Table 3f. MetS Associations in BLSA. symbol: Metabolite symbol; fullname: Metabolite fullname; category: Metabolite category; yvar: association tested; OddsRatioEstimate: odds ratio estimate; Lower95CIofOddsRatio: lower bound of a 95% confidence interval; Upper95CIofOddsRato: lower bound of a 95% confidence interval; Pvalue: p-value; FDRadjustedpvalue: False Discovery Rate adjusted p-value; …
