# Supplementary material for: Blood Metabolite Signatures of Metabolic Syndrome in Two Cross-Cultural Older Adult Cohorts
Source: Int J Mol Sci. 2020 Feb 16;21(4):1324. doi: 10.3390/ijms21041324 (PMC7072935; doi:10.3390/ijms21041324)
Supplement: Supplementary file 1 [file ijms-21-01324-s001.zip › Supp/SuppFile4_new.xlsx]

## Sheet: BP
symbol	fullname	category	yvar	OddsRatioEstimate	Lower95CIofOddsRatio	Upper95CIofOddsRatio	Pvalue	FDRadjustedpvalue
Ala	Alanine	Amino acids	bp_risk	1.088	0.573	2.065	0.7964	0.9298
Arg	Arginine	Amino acids	bp_risk	0.929	0.518	1.667	0.8057	0.9298
Asn	Asparagine	Amino acids	bp_risk	0.577	0.317	1.049	0.0716	0.7863
Asp	Aspartate	Amino acids	bp_risk	0.927	0.527	1.632	0.7934	0.9298
Cit	Citrulline	Amino acids	bp_risk	1.242	0.705	2.188	0.4541	0.9298
Gln	Glutamine	Amino acids	bp_risk	0.668	0.387	1.154	0.1483	0.7863
Glu	Glutamate	Amino acids	bp_risk	0.764	0.421	1.385	0.375	0.9298
Gly	Glycine	Amino acids	bp_risk	1.174	0.664	2.075	0.5815	0.9298
His	Histidine	Amino acids	bp_risk	1.17	0.692	1.98	0.5579	0.9298
Ile	Isoleucine	Amino acids	bp_risk	1.077	0.6	1.933	0.8049	0.9298
Leu	Leucine	Amino acids	bp_risk	0.973	0.526	1.8	0.9298	0.9298
Lys	Lysine	Amino acids	bp_risk	1.076	0.588	1.97	0.8119	0.9298
Met	Methionine	Amino acids	bp_risk	0.9	0.496	1.634	0.7286	0.9298
Orn	Ornithine	Amino acids	bp_risk	0.964	0.542	1.713	0.8993	0.9298
Phe	Phenylalanine	Amino acids	bp_risk	0.649	0.383	1.101	0.1091	0.7863
Pro	Proline	Amino acids	bp_risk	1.102	0.598	2.029	0.7556	0.9298
Ser	Serine	Amino acids	bp_risk	0.977	0.608	1.569	0.9222	0.9298
Thr	Threonine	Amino acids	bp_risk	1.497	0.755	2.969	0.2482	0.9298
Trp	Tryptophan	Amino acids	bp_risk	0.736	0.401	1.351	0.3223	0.9298
Tyr	Tyrosine	Amino acids	bp_risk	0.682	0.406	1.148	0.1498	0.7863
Val	Valine	Amino acids	bp_risk	1.137	0.658	1.966	0.6455	0.9298
ADMA	Asymmetric dimethylarginine	Biogenic amines	bp_risk	1.007	0.583	1.741	0.9791	0.9791
alpha-AAA	alpha-Aminoadipic acid	Biogenic amines	bp_risk	0.947	0.501	1.792	0.8676	0.9791
Creatinine	Creatinine	Biogenic amines	bp_risk	1.212	0.535	2.746	0.6449	0.9791
Kyn	Kynurenine	Biogenic amines	bp_risk	0.939	0.542	1.627	0.8219	0.9791
Met-SO	Methionine-Sulfoxide	Biogenic amines	bp_risk	1.515	0.83	2.765	0.1765	0.9791
Sarcosine	Sarcosine	Biogenic amines	bp_risk	0.825	0.476	1.431	0.4943	0.9791
SDMA	Symmetric dimethylarginine	Biogenic amines	bp_risk	1.419	0.756	2.664	0.2767	0.9791
Serotonin	Serotonin	Biogenic amines	bp_risk	1.018	0.596	1.738	0.9479	0.9791
t4-OH-Pro	trans-4-Hydroxyproline	Biogenic amines	bp_risk	0.867	0.524	1.435	0.5796	0.9791
Taurine	Taurine	Biogenic amines	bp_risk	1.29	0.752	2.213	0.3556	0.9791
C0	Carnitine (free)	acylcarnitines	bp_risk	1.227	0.661	2.277	0.5163	0.9371
C2	Acetylcarnitine	acylcarnitines	bp_risk	1.404	0.807	2.442	0.2292	0.9167
C3	Propionylcarnitine	acylcarnitines	bp_risk	0.95	0.542	1.665	0.8572	0.9432
C4	Butyrylcarnitine / Isobutyrylcarnitine	acylcarnitines	bp_risk	0.823	0.434	1.561	0.5511	0.9371
C5	Isovalerylcarnitine / 2-Methylbutyrylcarnitine / Valerylcarnitine	acylcarnitines	bp_risk	1.19	0.593	2.386	0.6247	0.9371
C10	Decanoylcarnitine [= Caprylcarnitine]	acylcarnitines	bp_risk	1.441	0.833	2.493	0.1911	0.9167
C14:1	Tetradecenoylcarnitine [= Myristoleylcarnitine]	acylcarnitines	bp_risk	1.25	0.785	1.99	0.3476	0.9371
C14:2	Tetradecadienoylcarnitine	acylcarnitines	bp_risk	1.206	0.72	2.02	0.4776	0.9371
C16	Hexadecanoylcarnitine [= Palmitoylcarnitine]	acylcarnitines	bp_risk	1.047	0.62	1.766	0.8646	0.9432
C18	Octadecanoylcarnitine [= Stearylcarnitine]	acylcarnitines	bp_risk	0.903	0.513	1.59	0.7243	0.9432
C18:1	Octadecenoylcarnitine [= Oleylcarnitine]	acylcarnitines	bp_risk	1.34	0.848	2.12	0.2104	0.9167
C18:2	Octadecadienoylcarnitine [= Linoleylcarnitine]	acylcarnitines	bp_risk	0.985	0.562	1.725	0.9573	0.9573
H1	Glucose	hexoses	bp_risk	1.084	0.667	1.76	0.7454	0.7454
lysoPC a C16:0	Lysophosphatidylcholine with acyl residue C16:0	Lysophosphatidylcholines	bp_risk	1.174	0.672	2.052	0.5729	0.8722
lysoPC a C16:1	Lysophosphatidylcholine with acyl residue C16:1	Lysophosphatidylcholines	bp_risk	1.719	0.889	3.324	0.1077	0.3948
lysoPC a C17:0	Lysophosphatidylcholine with acyl residue C17:0	Lysophosphatidylcholines	bp_risk	1.047	0.581	1.887	0.8794	0.969
lysoPC a C18:0	Lysophosphatidylcholine with acyl residue C18:0	Lysophosphatidylcholines	bp_risk	1.038	0.627	1.719	0.884	0.969
lysoPC a C18:1	Lysophosphatidylcholine with acyl residue C18:1	Lysophosphatidylcholines	bp_risk	1.283	0.721	2.284	0.3967	0.8722
lysoPC a C18:2	Lysophosphatidylcholine with acyl residue C18:2	Lysophosphatidylcholines	bp_risk	0.862	0.468	1.588	0.6343	0.8722
lysoPC a C20:3	Lysophosphatidylcholine with acyl residue C20:3	Lysophosphatidylcholines	bp_risk	1.01	0.602	1.695	0.969	0.969
lysoPC a C20:4	Lysophosphatidylcholine with acyl residue C20:4	Lysophosphatidylcholines	bp_risk	1.548	0.923	2.596	0.0974	0.3948
lysoPC a C26:0	Lysophosphatidylcholine with acyl residue C26:0	Lysophosphatidylcholines	bp_risk	0.696	0.376	1.288	0.2486	0.6836
lysoPC a C28:0	Lysophosphatidylcholine with acyl residue C28:0	Lysophosphatidylcholines	bp_risk	0.654	0.392	1.091	0.1041	0.3948
lysoPC a C28:1	Lysophosphatidylcholine with acyl residue C28:1	Lysophosphatidylcholines	bp_risk	0.85	0.438	1.65	0.6317	0.8722
PC aa C28:1	Phosphatidylcholine with diacyl residue sum C28:1	Phosphatidylcholines-diacyl	bp_risk	0.763	0.431	1.352	0.3543	0.5472
PC aa C30:0	Phosphatidylcholine with diacyl residue sum C30:0	Phosphatidylcholines-diacyl	bp_risk	0.723	0.426	1.226	0.229	0.5472
PC aa C32:0	Phosphatidylcholine with diacyl residue sum C32:0	Phosphatidylcholines-diacyl	bp_risk	0.799	0.485	1.316	0.3781	0.5472
PC aa C32:1	Phosphatidylcholine with diacyl residue sum C32:1	Phosphatidylcholines-diacyl	bp_risk	0.78	0.454	1.338	0.3662	0.5472
PC aa C32:2	Phosphatidylcholine with diacyl residue sum C32:2	Phosphatidylcholines-diacyl	bp_risk	0.881	0.506	1.533	0.653	0.7401
PC aa C32:3	Phosphatidylcholine with diacyl residue sum C32:3	Phosphatidylcholines-diacyl	bp_risk	0.951	0.488	1.851	0.8819	0.9086
PC aa C34:1	Phosphatidylcholine with diacyl residue sum C34:1	Phosphatidylcholines-diacyl	bp_risk	0.803	0.451	1.429	0.4556	0.5957
PC aa C34:2	Phosphatidylcholine with diacyl residue sum C34:2	Phosphatidylcholines-diacyl	bp_risk	0.646	0.378	1.104	0.1102	0.5472
PC aa C34:3	Phosphatidylcholine with diacyl residue sum C34:3	Phosphatidylcholines-diacyl	bp_risk	0.737	0.443	1.226	0.2398	0.5472
PC aa C34:4	Phosphatidylcholine with diacyl residue sum C34:4	Phosphatidylcholines-diacyl	bp_risk	1.36	0.781	2.368	0.2774	0.5472
PC aa C36:0	Phosphatidylcholine with diacyl residue sum C36:0	Phosphatidylcholines-diacyl	bp_risk	1.45	0.833	2.524	0.1884	0.5472
PC aa C36:1	Phosphatidylcholine with diacyl residue sum C36:1	Phosphatidylcholines-diacyl	bp_risk	0.76	0.453	1.275	0.299	0.5472
PC aa C36:2	Phosphatidylcholine with diacyl residue sum C36:2	Phosphatidylcholines-diacyl	bp_risk	0.616	0.354	1.072	0.0867	0.5472
PC aa C36:3	Phosphatidylcholine with diacyl residue sum C36:3	Phosphatidylcholines-diacyl	bp_risk	0.741	0.428	1.281	0.2831	0.5472
PC aa C36:4	Phosphatidylcholine with diacyl residue sum C36:4	Phosphatidylcholines-diacyl	bp_risk	1.157	0.718	1.862	0.5494	0.6918
PC aa C36:5	Phosphatidylcholine with diacyl residue sum C36:5	Phosphatidylcholines-diacyl	bp_risk	1.786	0.988	3.227	0.0547	0.5472
PC aa C36:6	Phosphatidylcholine with diacyl residue sum C36:6	Phosphatidylcholines-diacyl	bp_risk	1.816	1.013	3.255	0.0451	0.5472
PC aa C38:0	Phosphatidylcholine with diacyl residue sum C38:0	Phosphatidylcholines-diacyl	bp_risk	1.685	0.894	3.173	0.1065	0.5472
PC aa C38:1	Phosphatidylcholine with diacyl residue sum C38:1	Phosphatidylcholines-diacyl	bp_risk	1.754	0.922	3.336	0.087	0.5472
PC aa C38:3	Phosphatidylcholine with diacyl residue sum C38:3	Phosphatidylcholines-diacyl	bp_risk	0.88	0.509	1.523	0.6488	0.7401
PC aa C38:4	Phosphatidylcholine with diacyl residue sum C38:4	Phosphatidylcholines-diacyl	bp_risk	1.406	0.795	2.487	0.2413	0.5472
PC aa C38:5	Phosphatidylcholine with diacyl residue sum C38:5	Phosphatidylcholines-diacyl	bp_risk	1.462	0.911	2.346	0.1154	0.5472
PC aa C38:6	Phosphatidylcholine with diacyl residue sum C38:6	Phosphatidylcholines-diacyl	bp_risk	1.422	0.789	2.565	0.2415	0.5472
PC aa C40:2	Phosphatidylcholine with diacyl residue sum C40:2	Phosphatidylcholines-diacyl	bp_risk	1.408	0.826	2.4	0.2085	0.5472
PC aa C40:3	Phosphatidylcholine with diacyl residue sum C40:3	Phosphatidylcholines-diacyl	bp_risk	1.339	0.761	2.355	0.3119	0.5472
PC aa C40:4	Phosphatidylcholine with diacyl residue sum C40:4	Phosphatidylcholines-diacyl	bp_risk	0.935	0.539	1.622	0.8123	0.863
PC aa C40:5	Phosphatidylcholine with diacyl residue sum C40:5	Phosphatidylcholines-diacyl	bp_risk	1.083	0.578	2.03	0.803	0.863
PC aa C40:6	Phosphatidylcholine with diacyl residue sum C40:6	Phosphatidylcholines-diacyl	bp_risk	1.16	0.63	2.136	0.6326	0.7401
PC aa C42:0	Phosphatidylcholine with diacyl residue sum C42:0	Phosphatidylcholines-diacyl	bp_risk	1.631	0.826	3.22	0.1586	0.5472
PC aa C42:1	Phosphatidylcholine with diacyl residue sum C42:1	Phosphatidylcholines-diacyl	bp_risk	1.261	0.721	2.205	0.4159	0.5657
PC aa C42:2	Phosphatidylcholine with diacyl residue sum C42:2	Phosphatidylcholines-diacyl	bp_risk	1.264	0.771	2.071	0.3532	0.5472
PC aa C42:4	Phosphatidylcholine with diacyl residue sum C42:4	Phosphatidylcholines-diacyl	bp_risk	0.975	0.558	1.704	0.9288	0.9288
PC aa C42:5	Phosphatidylcholine with diacyl residue sum C42:5	Phosphatidylcholines-diacyl	bp_risk	1.285	0.728	2.268	0.3863	0.5472
PC aa C42:6	Phosphatidylcholine with diacyl residue sum C42:6	Phosphatidylcholines-diacyl	bp_risk	1.313	0.78	2.211	0.305	0.5472
PC ae C30:0	Phosphatidylcholine with acyl-alkyl residue sum C30:0	Phosphatidylcholines-acyl-alkyl	bp_risk	0.844	0.512	1.393	0.5075	0.7612
PC ae C30:1	Phosphatidylcholine with acyl-alkyl residue sum C30:1	Phosphatidylcholines-acyl-alkyl	bp_risk	1.083	0.626	1.875	0.7747	0.9158
PC ae C32:1	Phosphatidylcholine with acyl-alkyl residue sum C32:1	Phosphatidylcholines-acyl-alkyl	bp_risk	0.833	0.492	1.411	0.4971	0.7612
PC ae C32:2	Phosphatidylcholine with acyl-alkyl residue sum C32:2	Phosphatidylcholines-acyl-alkyl	bp_risk	0.881	0.516	1.503	0.6416	0.8665
PC ae C34:0	Phosphatidylcholine with acyl-alkyl residue sum C34:0	Phosphatidylcholines-acyl-alkyl	bp_risk	0.789	0.451	1.381	0.4068	0.6974
PC ae C34:1	Phosphatidylcholine with acyl-alkyl residue sum C34:1	Phosphatidylcholines-acyl-alkyl	bp_risk	0.787	0.461	1.341	0.3781	0.6806
PC ae C34:2	Phosphatidylcholine with acyl-alkyl residue sum C34:2	Phosphatidylcholines-acyl-alkyl	bp_risk	0.719	0.414	1.248	0.2405	0.6577
PC ae C34:3	Phosphatidylcholine with acyl-alkyl residue sum C34:3	Phosphatidylcholines-acyl-alkyl	bp_risk	0.844	0.512	1.39	0.5049	0.7612
PC ae C36:0	Phosphatidylcholine with acyl-alkyl residue sum C36:0	Phosphatidylcholines-acyl-alkyl	bp_risk	1.036	0.607	1.769	0.8954	0.9458
PC ae C36:1	Phosphatidylcholine with acyl-alkyl residue sum C36:1	Phosphatidylcholines-acyl-alkyl	bp_risk	0.766	0.427	1.377	0.3737	0.6806
PC ae C36:2	Phosphatidylcholine with acyl-alkyl residue sum C36:2	Phosphatidylcholines-acyl-alkyl	bp_risk	0.727	0.366	1.442	0.3612	0.6806
PC ae C36:3	Phosphatidylcholine with acyl-alkyl residue sum C36:3	Phosphatidylcholines-acyl-alkyl	bp_risk	1.009	0.571	1.784	0.9758	0.9758
PC ae C36:4	Phosphatidylcholine with acyl-alkyl residue sum C36:4	Phosphatidylcholines-acyl-alkyl	bp_risk	1.429	0.735	2.775	0.2923	0.6577
PC ae C36:5	Phosphatidylcholine with acyl-alkyl residue sum C36:5	Phosphatidylcholines-acyl-alkyl	bp_risk	1.457	0.843	2.519	0.1773	0.6577
PC ae C38:0	Phosphatidylcholine with acyl-alkyl residue sum C38:0	Phosphatidylcholines-acyl-alkyl	bp_risk	1.657	0.925	2.966	0.0895	0.6577
PC ae C38:1	Phosphatidylcholine with acyl-alkyl residue sum C38:1	Phosphatidylcholines-acyl-alkyl	bp_risk	1.329	0.807	2.191	0.2639	0.6577
PC ae C38:2	Phosphatidylcholine with acyl-alkyl residue sum C38:2	Phosphatidylcholines-acyl-alkyl	bp_risk	0.936	0.537	1.632	0.816	0.9158
PC ae C38:3	Phosphatidylcholine with acyl-alkyl residue sum C38:3	Phosphatidylcholines-acyl-alkyl	bp_risk	0.899	0.494	1.636	0.7283	0.9158
PC ae C38:4	Phosphatidylcholine with acyl-alkyl residue sum C38:4	Phosphatidylcholines-acyl-alkyl	bp_risk	1.553	0.766	3.148	0.222	0.6577
PC ae C38:5	Phosphatidylcholine with acyl-alkyl residue sum C38:5	Phosphatidylcholines-acyl-alkyl	bp_risk	1.838	0.987	3.42	0.0549	0.6577
PC ae C38:6	Phosphatidylcholine with acyl-alkyl residue sum C38:6	Phosphatidylcholines-acyl-alkyl	bp_risk	1.607	0.85	3.038	0.1441	0.6577
PC ae C40:1	Phosphatidylcholine with acyl-alkyl residue sum C40:1	Phosphatidylcholines-acyl-alkyl	bp_risk	1.086	0.634	1.86	0.7643	0.9158
PC ae C40:2	Phosphatidylcholine with acyl-alkyl residue sum C40:2	Phosphatidylcholines-acyl-alkyl	bp_risk	1.035	0.535	2.001	0.9196	0.9458
PC ae C40:3	Phosphatidylcholine with acyl-alkyl residue sum C40:3	Phosphatidylcholines-acyl-alkyl	bp_risk	1.153	0.629	2.113	0.6462	0.8665
PC ae C40:4	Phosphatidylcholine with acyl-alkyl residue sum C40:4	Phosphatidylcholines-acyl-alkyl	bp_risk	1.343	0.784	2.301	0.2831	0.6577
PC ae C40:5	Phosphatidylcholine with acyl-alkyl residue sum C40:5	Phosphatidylcholines-acyl-alkyl	bp_risk	1.598	0.838	3.05	0.155	0.6577
PC ae C40:6	Phosphatidylcholine with acyl-alkyl residue sum C40:6	Phosphatidylcholines-acyl-alkyl	bp_risk	1.638	0.808	3.32	0.1713	0.6577
PC ae C42:1	Phosphatidylcholine with acyl-alkyl residue sum C42:1	Phosphatidylcholines-acyl-alkyl	bp_risk	1.141	0.646	2.013	0.6499	0.8665
PC ae C42:2	Phosphatidylcholine with acyl-alkyl residue sum C42:2	Phosphatidylcholines-acyl-alkyl	bp_risk	1.055	0.63	1.767	0.8393	0.9158
PC ae C42:3	Phosphatidylcholine with acyl-alkyl residue sum C42:3	Phosphatidylcholines-acyl-alkyl	bp_risk	1.306	0.754	2.262	0.3401	0.6806
PC ae C42:4	Phosphatidylcholine with acyl-alkyl residue sum C42:4	Phosphatidylcholines-acyl-alkyl	bp_risk	1.426	0.868	2.341	0.1608	0.6577
PC ae C42:5	Phosphatidylcholine with acyl-alkyl residue sum C42:5	Phosphatidylcholines-acyl-alkyl	bp_risk	1.314	0.852	2.025	0.2172	0.6577
PC ae C44:3	Phosphatidylcholine with acyl-alkyl residue sum C44:3	Phosphatidylcholines-acyl-alkyl	bp_risk	1.064	0.585	1.933	0.8395	0.9158
PC ae C44:4	Phosphatidylcholine with acyl-alkyl residue sum C44:4	Phosphatidylcholines-acyl-alkyl	bp_risk	1.43	0.805	2.54	0.222	0.6577
PC ae C44:5	Phosphatidylcholine with acyl-alkyl residue sum C44:5	Phosphatidylcholines-acyl-alkyl	bp_risk	1.448	0.864	2.425	0.1597	0.6577
PC ae C44:6	Phosphatidylcholine with acyl-alkyl residue sum C44:6	Phosphatidylcholines-acyl-alkyl	bp_risk	1.498	0.829	2.706	0.1804	0.6577
SM (OH) C14:1	Hydroxysphingomyelin with acyl residue sum C14:1	Sphingomyelins	bp_risk	0.671	0.393	1.144	0.1428	0.6662
SM (OH) C16:1	Hydroxysphingomyelin with acyl residue sum C16:1	Sphingomyelins	bp_risk	0.741	0.427	1.285	0.2858	0.8001
SM (OH) C22:1	Hydroxysphingomyelin with acyl residue sum C22:1	Sphingomyelins	bp_risk	0.688	0.37	1.277	0.2362	0.8001
SM (OH) C22:2	Hydroxysphingomyelin with acyl residue sum C22:2	Sphingomyelins	bp_risk	0.944	0.435	2.046	0.8832	0.961
SM (OH) C24:1	Hydroxysphingomyelin with acyl residue sum C24:1	Sphingomyelins	bp_risk	0.638	0.358	1.137	0.1276	0.6662
SM C16:0	Sphingomyelin with acyl residue sum C16:0	Sphingomyelins	bp_risk	0.821	0.47	1.434	0.4889	0.8805
SM C16:1	Sphingomyelin with acyl residue sum C16:1	Sphingomyelins	bp_risk	1.039	0.599	1.8	0.8924	0.961
SM C18:0	Sphingomyelin with acyl residue sum C18:0	Sphingomyelins	bp_risk	1.014	0.53	1.937	0.9674	0.9674
SM C18:1	Sphingomyelin with acyl residue sum C18:1	Sphingomyelins	bp_risk	1.204	0.627	2.311	0.5767	0.8971
SM C20:2	Sphingomyelin with acyl residue sum C20:2	Sphingomyelins	bp_risk	1.273	0.628	2.581	0.5031	0.8805
SM C24:0	Sphingomyelin with acyl residue sum C24:0	Sphingomyelins	bp_risk	0.781	0.454	1.343	0.3715	0.8669
SM C24:1	Sphingomyelin with acyl residue sum C24:1	Sphingomyelins	bp_risk	1.089	0.631	1.879	0.7607	0.961
SM C26:0	Sphingomyelin with acyl residue sum C26:0	Sphingomyelins	bp_risk	0.477	0.248	0.919	0.027	0.3782
SM C26:1	Sphingomyelin with acyl residue sum C26:1	Sphingomyelins	bp_risk	0.888	0.523	1.509	0.6608	0.9252
CA	Cholic Acid	Bile Acids	bp_risk	1.125	0.758	1.668	0.559	0.6211
CDCA	Chenodeoxycholic Acid	Bile Acids	bp_risk	1.654	0.877	3.117	0.1198	0.4187
DCA	Deoxycholic Acid	Bile Acids	bp_risk	0.783	0.523	1.173	0.2358	0.4211
GCA	Glycocholic Acid	Bile Acids	bp_risk	1.55	0.854	2.814	0.1497	0.4187
GCDCA	Glycochenodeoxycholic Acid	Bile Acids	bp_risk	1.701	0.927	3.122	0.0861	0.4187
GDCA	Glycodeoxycholic Acid	Bile Acids	bp_risk	1.199	0.813	1.77	0.3603	0.4503
GUDCA	Glycoursodeoxycholic Acid	Bile Acids	bp_risk	1.306	0.793	2.15	0.2949	0.4212
TCA	Taurocholic Acid	Bile Acids	bp_risk	1.32	0.89	1.957	0.1675	0.4187
TCDCA	Taurochenodeoxycholic Acid	Bile Acids	bp_risk	1.302	0.828	2.048	0.2527	0.4211
TDCA	Taurodeoxycholic Acid	Bile Acids	bp_risk	1.033	0.715	1.491	0.8644	0.8644
c-C18:1w9	Oleic acid	Free Fatty Acid	bp_risk	1.598	0.852	3	0.1443	0.1924
c-C18:2w6	Linoleic acid	Free Fatty Acid	bp_risk	1.302	0.774	2.191	0.3196	0.3196
c-C20:1w9	cis-11-Eicosenoic acid	Free Fatty Acid	bp_risk	1.922	1.087	3.399	0.0247	0.1331
c-C20:2w6	cis-11,14-Eicosadienoic acid	Free Fatty Acid	bp_risk	1.304	0.808	2.106	0.2775	0.3171
c-C20:3w6	cis-8,11,14-Eicosatrienoic acid	Free Fatty Acid	bp_risk	1.924	0.948	3.906	0.0701	0.1403
c-C20:4w6	Arachidonic acid	Free Fatty Acid	bp_risk	1.579	0.895	2.783	0.1145	0.1833
c-C20:5w3 (EPA)	Eicosapentaenoic acid	Free Fatty Acid	bp_risk	1.578	0.97	2.569	0.0661	0.1403
c-C22:6w3 (DHA)	cis-4,7,10,13,16,19-docosahexaenoic acid	Free Fatty Acid	bp_risk	1.928	1.053	3.527	0.0333	0.1331
N-C16:0-Cer		Ceramides	bp_risk	0.992	0.632	1.558	0.9727	0.9727
N-C18:0-Cer		Ceramides	bp_risk	0.704	0.404	1.227	0.2156	0.6932
N-C20:0-Cer		Ceramides	bp_risk	0.924	0.535	1.598	0.7782	0.9727
N-C22:0-Cer		Ceramides	bp_risk	0.772	0.451	1.321	0.3452	0.6932
N-C23:0-Cer		Ceramides	bp_risk	0.674	0.374	1.214	0.1886	0.6932
N-C24:0-Cer		Ceramides	bp_risk	0.753	0.417	1.359	0.3466	0.6932
N-C24:0-Cer(2H)		Ceramides	bp_risk	1.03	0.634	1.675	0.9035	0.9727
N-C24:1-Cer		Ceramides	bp_risk	1.065	0.643	1.765	0.8056	0.9727
N-C25:0-Cer		Ceramides	bp_risk	0.541	0.293	0.998	0.0491	0.4908
N-C26:1-Cer		Ceramides	bp_risk	1.051	0.673	1.639	0.8279	0.9727
Supp Table 4a. Blood Pressure (BP) Associations in TMCS. symbol: Metabolite symbol; fullname: Metabolite fullname; category: Metabolite category; yvar: association tested; OddsRatioEstimate: odds ratio estimate; Lower95CIofOddsRatio: lower bound of a 95% confidence interval; Upper95CIofOddsRato: lower bound of a 95% confidence interval; Pvalue: p-value; FDRadjustedpvalue: False Discovery Rate adj…

## Sheet: GLU
symbol	fullname	category	yvar	OddsRatioEstimate	Lower95CIofOddsRatio	Upper95CIofOddsRatio	Pvalue	FDRadjustedpvalue
Ala	Alanine	Amino acids	glu_risk	2.493	1.262	4.927	0.0086	0.06
Arg	Arginine	Amino acids	glu_risk	1.464	0.826	2.594	0.1915	0.4605
Asn	Asparagine	Amino acids	glu_risk	0.884	0.515	1.519	0.6556	0.7778
Asp	Aspartate	Amino acids	glu_risk	0.889	0.52	1.52	0.6667	0.7778
Cit	Citrulline	Amino acids	glu_risk	1.358	0.792	2.328	0.2665	0.4663
Gln	Glutamine	Amino acids	glu_risk	1.104	0.658	1.851	0.7079	0.7824
Glu	Glutamate	Amino acids	glu_risk	1.417	0.795	2.527	0.2369	0.4663
Gly	Glycine	Amino acids	glu_risk	1.197	0.709	2.019	0.5011	0.7015
His	Histidine	Amino acids	glu_risk	1.068	0.653	1.746	0.7945	0.8343
Ile	Isoleucine	Amino acids	glu_risk	2.016	1.101	3.69	0.0231	0.1212
Leu	Leucine	Amino acids	glu_risk	1.89	1.018	3.511	0.0438	0.1533
Lys	Lysine	Amino acids	glu_risk	0.981	0.553	1.741	0.9481	0.9481
Met	Methionine	Amino acids	glu_risk	1.478	0.816	2.679	0.1974	0.4605
Orn	Ornithine	Amino acids	glu_risk	2.327	1.256	4.313	0.0073	0.06
Phe	Phenylalanine	Amino acids	glu_risk	1.155	0.705	1.892	0.5684	0.746
Pro	Proline	Amino acids	glu_risk	1.621	0.893	2.94	0.1123	0.3368
Ser	Serine	Amino acids	glu_risk	1.248	0.798	1.951	0.3321	0.5364
Thr	Threonine	Amino acids	glu_risk	2.068	1.076	3.974	0.0293	0.123
Trp	Tryptophan	Amino acids	glu_risk	1.424	0.784	2.585	0.2458	0.4663
Tyr	Tyrosine	Amino acids	glu_risk	1.199	0.729	1.974	0.4745	0.7015
Val	Valine	Amino acids	glu_risk	2.468	1.358	4.485	0.003	0.06
ADMA	Asymmetric dimethylarginine	Biogenic amines	glu_risk	0.663	0.387	1.137	0.1356	0.7653
alpha-AAA	alpha-Aminoadipic acid	Biogenic amines	glu_risk	1.244	0.675	2.294	0.4838	0.7988
Creatinine	Creatinine	Biogenic amines	glu_risk	0.845	0.39	1.832	0.67	0.8274
Kyn	Kynurenine	Biogenic amines	glu_risk	1.001	0.593	1.687	0.998	0.998
Met-SO	Methionine-Sulfoxide	Biogenic amines	glu_risk	1.216	0.725	2.038	0.4582	0.7988
Sarcosine	Sarcosine	Biogenic amines	glu_risk	0.673	0.39	1.163	0.1561	0.7653
SDMA	Symmetric dimethylarginine	Biogenic amines	glu_risk	0.734	0.405	1.328	0.3061	0.7653
Serotonin	Serotonin	Biogenic amines	glu_risk	0.858	0.513	1.434	0.5592	0.7988
t4-OH-Pro	trans-4-Hydroxyproline	Biogenic amines	glu_risk	0.73	0.43	1.239	0.2435	0.7653
Taurine	Taurine	Biogenic amines	glu_risk	1.086	0.66	1.788	0.7446	0.8274
C0	Carnitine (free)	acylcarnitines	glu_risk	1.286	0.715	2.314	0.4008	0.8063
C2	Acetylcarnitine	acylcarnitines	glu_risk	0.979	0.594	1.612	0.9325	0.9325
C3	Propionylcarnitine	acylcarnitines	glu_risk	1.682	0.946	2.991	0.0765	0.8063
C4	Butyrylcarnitine / Isobutyrylcarnitine	acylcarnitines	glu_risk	1.109	0.604	2.035	0.7391	0.8063
C5	Isovalerylcarnitine / 2-Methylbutyrylcarnitine / Valerylcarnitine	acylcarnitines	glu_risk	1.206	0.62	2.347	0.5811	0.8063
C10	Decanoylcarnitine [= Caprylcarnitine]	acylcarnitines	glu_risk	0.922	0.572	1.484	0.7367	0.8063
C14:1	Tetradecenoylcarnitine [= Myristoleylcarnitine]	acylcarnitines	glu_risk	0.859	0.566	1.302	0.473	0.8063
C14:2	Tetradecadienoylcarnitine	acylcarnitines	glu_risk	0.714	0.439	1.164	0.177	0.8063
C16	Hexadecanoylcarnitine [= Palmitoylcarnitine]	acylcarnitines	glu_risk	1.126	0.688	1.842	0.6378	0.8063
C18	Octadecanoylcarnitine [= Stearylcarnitine]	acylcarnitines	glu_risk	0.836	0.487	1.436	0.5168	0.8063
C18:1	Octadecenoylcarnitine [= Oleylcarnitine]	acylcarnitines	glu_risk	0.789	0.518	1.2	0.268	0.8063
C18:2	Octadecadienoylcarnitine [= Linoleylcarnitine]	acylcarnitines	glu_risk	0.871	0.508	1.492	0.6147	0.8063
H1	Glucose	hexoses	glu_risk	70.821	12.211	410.741	<.0001	<.0001
lysoPC a C16:0	Lysophosphatidylcholine with acyl residue C16:0	Lysophosphatidylcholines	glu_risk	1.487	0.873	2.531	0.144	0.9677
lysoPC a C16:1	Lysophosphatidylcholine with acyl residue C16:1	Lysophosphatidylcholines	glu_risk	1.37	0.755	2.486	0.301	0.9677
lysoPC a C17:0	Lysophosphatidylcholine with acyl residue C17:0	Lysophosphatidylcholines	glu_risk	1.087	0.625	1.89	0.7669	0.9677
lysoPC a C18:0	Lysophosphatidylcholine with acyl residue C18:0	Lysophosphatidylcholines	glu_risk	0.979	0.609	1.574	0.9304	0.9677
lysoPC a C18:1	Lysophosphatidylcholine with acyl residue C18:1	Lysophosphatidylcholines	glu_risk	0.798	0.466	1.368	0.4121	0.9677
lysoPC a C18:2	Lysophosphatidylcholine with acyl residue C18:2	Lysophosphatidylcholines	glu_risk	0.828	0.46	1.49	0.5279	0.9677
lysoPC a C20:3	Lysophosphatidylcholine with acyl residue C20:3	Lysophosphatidylcholines	glu_risk	1.265	0.771	2.076	0.3525	0.9677
lysoPC a C20:4	Lysophosphatidylcholine with acyl residue C20:4	Lysophosphatidylcholines	glu_risk	1.06	0.688	1.634	0.7917	0.9677
lysoPC a C26:0	Lysophosphatidylcholine with acyl residue C26:0	Lysophosphatidylcholines	glu_risk	1.094	0.604	1.985	0.7662	0.9677
lysoPC a C28:0	Lysophosphatidylcholine with acyl residue C28:0	Lysophosphatidylcholines	glu_risk	0.958	0.599	1.53	0.8563	0.9677
lysoPC a C28:1	Lysophosphatidylcholine with acyl residue C28:1	Lysophosphatidylcholines	glu_risk	1.013	0.54	1.901	0.9677	0.9677
PC aa C28:1	Phosphatidylcholine with diacyl residue sum C28:1	Phosphatidylcholines-diacyl	glu_risk	1.091	0.635	1.872	0.7531	0.9953
PC aa C30:0	Phosphatidylcholine with diacyl residue sum C30:0	Phosphatidylcholines-diacyl	glu_risk	1.238	0.739	2.074	0.4184	0.9953
PC aa C32:0	Phosphatidylcholine with diacyl residue sum C32:0	Phosphatidylcholines-diacyl	glu_risk	0.927	0.573	1.5	0.7568	0.9953
PC aa C32:1	Phosphatidylcholine with diacyl residue sum C32:1	Phosphatidylcholines-diacyl	glu_risk	1.128	0.665	1.911	0.6554	0.9953
PC aa C32:2	Phosphatidylcholine with diacyl residue sum C32:2	Phosphatidylcholines-diacyl	glu_risk	1.436	0.833	2.477	0.1927	0.9953
PC aa C32:3	Phosphatidylcholine with diacyl residue sum C32:3	Phosphatidylcholines-diacyl	glu_risk	0.738	0.385	1.413	0.3587	0.9953
PC aa C34:1	Phosphatidylcholine with diacyl residue sum C34:1	Phosphatidylcholines-diacyl	glu_risk	0.928	0.532	1.616	0.7909	0.9953
PC aa C34:2	Phosphatidylcholine with diacyl residue sum C34:2	Phosphatidylcholines-diacyl	glu_risk	0.987	0.597	1.632	0.9585	0.9953
PC aa C34:3	Phosphatidylcholine with diacyl residue sum C34:3	Phosphatidylcholines-diacyl	glu_risk	0.974	0.595	1.595	0.917	0.9953
PC aa C34:4	Phosphatidylcholine with diacyl residue sum C34:4	Phosphatidylcholines-diacyl	glu_risk	1.272	0.768	2.105	0.3499	0.9953
PC aa C36:0	Phosphatidylcholine with diacyl residue sum C36:0	Phosphatidylcholines-diacyl	glu_risk	1.05	0.654	1.687	0.8384	0.9953
PC aa C36:1	Phosphatidylcholine with diacyl residue sum C36:1	Phosphatidylcholines-diacyl	glu_risk	0.814	0.494	1.341	0.4186	0.9953
PC aa C36:2	Phosphatidylcholine with diacyl residue sum C36:2	Phosphatidylcholines-diacyl	glu_risk	0.66	0.387	1.124	0.1262	0.9953
PC aa C36:3	Phosphatidylcholine with diacyl residue sum C36:3	Phosphatidylcholines-diacyl	glu_risk	0.967	0.572	1.637	0.9014	0.9953
PC aa C36:4	Phosphatidylcholine with diacyl residue sum C36:4	Phosphatidylcholines-diacyl	glu_risk	0.999	0.647	1.543	0.9953	0.9953
PC aa C36:5	Phosphatidylcholine with diacyl residue sum C36:5	Phosphatidylcholines-diacyl	glu_risk	1.399	0.86	2.274	0.1762	0.9953
PC aa C36:6	Phosphatidylcholine with diacyl residue sum C36:6	Phosphatidylcholines-diacyl	glu_risk	1.485	0.914	2.413	0.1106	0.9953
PC aa C38:0	Phosphatidylcholine with diacyl residue sum C38:0	Phosphatidylcholines-diacyl	glu_risk	0.738	0.425	1.281	0.2801	0.9953
PC aa C38:1	Phosphatidylcholine with diacyl residue sum C38:1	Phosphatidylcholines-diacyl	glu_risk	0.942	0.538	1.65	0.8352	0.9953
PC aa C38:3	Phosphatidylcholine with diacyl residue sum C38:3	Phosphatidylcholines-diacyl	glu_risk	1.315	0.776	2.228	0.3096	0.9953
PC aa C38:4	Phosphatidylcholine with diacyl residue sum C38:4	Phosphatidylcholines-diacyl	glu_risk	0.95	0.579	1.559	0.8404	0.9953
PC aa C38:5	Phosphatidylcholine with diacyl residue sum C38:5	Phosphatidylcholines-diacyl	glu_risk	1.177	0.783	1.768	0.4324	0.9953
PC aa C38:6	Phosphatidylcholine with diacyl residue sum C38:6	Phosphatidylcholines-diacyl	glu_risk	1.196	0.705	2.029	0.5078	0.9953
PC aa C40:2	Phosphatidylcholine with diacyl residue sum C40:2	Phosphatidylcholines-diacyl	glu_risk	0.906	0.568	1.446	0.6794	0.9953
PC aa C40:3	Phosphatidylcholine with diacyl residue sum C40:3	Phosphatidylcholines-diacyl	glu_risk	1.037	0.622	1.731	0.8881	0.9953
PC aa C40:4	Phosphatidylcholine with diacyl residue sum C40:4	Phosphatidylcholines-diacyl	glu_risk	1.026	0.606	1.738	0.9234	0.9953
PC aa C40:5	Phosphatidylcholine with diacyl residue sum C40:5	Phosphatidylcholines-diacyl	glu_risk	1.212	0.666	2.203	0.5291	0.9953
PC aa C40:6	Phosphatidylcholine with diacyl residue sum C40:6	Phosphatidylcholines-diacyl	glu_risk	1.288	0.719	2.306	0.3952	0.9953
PC aa C42:0	Phosphatidylcholine with diacyl residue sum C42:0	Phosphatidylcholines-diacyl	glu_risk	0.802	0.432	1.49	0.4856	0.9953
PC aa C42:1	Phosphatidylcholine with diacyl residue sum C42:1	Phosphatidylcholines-diacyl	glu_risk	0.706	0.414	1.205	0.2022	0.9953
PC aa C42:2	Phosphatidylcholine with diacyl residue sum C42:2	Phosphatidylcholines-diacyl	glu_risk	1.149	0.734	1.799	0.5435	0.9953
PC aa C42:4	Phosphatidylcholine with diacyl residue sum C42:4	Phosphatidylcholines-diacyl	glu_risk	0.998	0.587	1.697	0.9938	0.9953
PC aa C42:5	Phosphatidylcholine with diacyl residue sum C42:5	Phosphatidylcholines-diacyl	glu_risk	1.267	0.756	2.122	0.3691	0.9953
PC aa C42:6	Phosphatidylcholine with diacyl residue sum C42:6	Phosphatidylcholines-diacyl	glu_risk	1.04	0.657	1.645	0.8686	0.9953
PC ae C30:0	Phosphatidylcholine with acyl-alkyl residue sum C30:0	Phosphatidylcholines-acyl-alkyl	glu_risk	1.034	0.642	1.664	0.8901	0.9658
PC ae C30:1	Phosphatidylcholine with acyl-alkyl residue sum C30:1	Phosphatidylcholines-acyl-alkyl	glu_risk	1.376	0.818	2.314	0.2288	0.7063
PC ae C32:1	Phosphatidylcholine with acyl-alkyl residue sum C32:1	Phosphatidylcholines-acyl-alkyl	glu_risk	0.747	0.446	1.25	0.266	0.7063
PC ae C32:2	Phosphatidylcholine with acyl-alkyl residue sum C32:2	Phosphatidylcholines-acyl-alkyl	glu_risk	0.673	0.396	1.142	0.1424	0.6803
PC ae C34:0	Phosphatidylcholine with acyl-alkyl residue sum C34:0	Phosphatidylcholines-acyl-alkyl	glu_risk	0.769	0.445	1.328	0.3463	0.7063
PC ae C34:1	Phosphatidylcholine with acyl-alkyl residue sum C34:1	Phosphatidylcholines-acyl-alkyl	glu_risk	0.642	0.376	1.096	0.1045	0.627
PC ae C34:2	Phosphatidylcholine with acyl-alkyl residue sum C34:2	Phosphatidylcholines-acyl-alkyl	glu_risk	0.502	0.275	0.913	0.024	0.2968
PC ae C34:3	Phosphatidylcholine with acyl-alkyl residue sum C34:3	Phosphatidylcholines-acyl-alkyl	glu_risk	0.502	0.283	0.89	0.0184	0.2968
PC ae C36:0	Phosphatidylcholine with acyl-alkyl residue sum C36:0	Phosphatidylcholines-acyl-alkyl	glu_risk	0.638	0.374	1.087	0.0982	0.627
PC ae C36:1	Phosphatidylcholine with acyl-alkyl residue sum C36:1	Phosphatidylcholines-acyl-alkyl	glu_risk	0.732	0.413	1.297	0.2848	0.7063
PC ae C36:2	Phosphatidylcholine with acyl-alkyl residue sum C36:2	Phosphatidylcholines-acyl-alkyl	glu_risk	0.622	0.316	1.225	0.1701	0.6803
PC ae C36:3	Phosphatidylcholine with acyl-alkyl residue sum C36:3	Phosphatidylcholines-acyl-alkyl	glu_risk	0.503	0.276	0.916	0.0247	0.2968
PC ae C36:4	Phosphatidylcholine with acyl-alkyl residue sum C36:4	Phosphatidylcholines-acyl-alkyl	glu_risk	0.668	0.361	1.237	0.1996	0.7063
PC ae C36:5	Phosphatidylcholine with acyl-alkyl residue sum C36:5	Phosphatidylcholines-acyl-alkyl	glu_risk	0.99	0.621	1.578	0.9658	0.9658
PC ae C38:0	Phosphatidylcholine with acyl-alkyl residue sum C38:0	Phosphatidylcholines-acyl-alkyl	glu_risk	1.196	0.735	1.948	0.4708	0.7369
PC ae C38:1	Phosphatidylcholine with acyl-alkyl residue sum C38:1	Phosphatidylcholines-acyl-alkyl	glu_risk	0.756	0.475	1.205	0.2396	0.7063
PC ae C38:2	Phosphatidylcholine with acyl-alkyl residue sum C38:2	Phosphatidylcholines-acyl-alkyl	glu_risk	0.611	0.344	1.086	0.0932	0.627
PC ae C38:3	Phosphatidylcholine with acyl-alkyl residue sum C38:3	Phosphatidylcholines-acyl-alkyl	glu_risk	1.033	0.586	1.821	0.9116	0.9658
PC ae C38:4	Phosphatidylcholine with acyl-alkyl residue sum C38:4	Phosphatidylcholines-acyl-alkyl	glu_risk	0.78	0.41	1.483	0.448	0.7369
PC ae C38:5	Phosphatidylcholine with acyl-alkyl residue sum C38:5	Phosphatidylcholines-acyl-alkyl	glu_risk	0.795	0.48	1.317	0.3727	0.7063
PC ae C38:6	Phosphatidylcholine with acyl-alkyl residue sum C38:6	Phosphatidylcholines-acyl-alkyl	glu_risk	0.971	0.561	1.681	0.9165	0.9658
PC ae C40:1	Phosphatidylcholine with acyl-alkyl residue sum C40:1	Phosphatidylcholines-acyl-alkyl	glu_risk	0.876	0.528	1.454	0.6096	0.8453
PC ae C40:2	Phosphatidylcholine with acyl-alkyl residue sum C40:2	Phosphatidylcholines-acyl-alkyl	glu_risk	0.85	0.456	1.587	0.6105	0.8453
PC ae C40:3	Phosphatidylcholine with acyl-alkyl residue sum C40:3	Phosphatidylcholines-acyl-alkyl	glu_risk	0.766	0.431	1.361	0.3638	0.7063
PC ae C40:4	Phosphatidylcholine with acyl-alkyl residue sum C40:4	Phosphatidylcholines-acyl-alkyl	glu_risk	0.831	0.506	1.365	0.4654	0.7369
PC ae C40:5	Phosphatidylcholine with acyl-alkyl residue sum C40:5	Phosphatidylcholines-acyl-alkyl	glu_risk	0.91	0.519	1.596	0.7425	0.9217
PC ae C40:6	Phosphatidylcholine with acyl-alkyl residue sum C40:6	Phosphatidylcholines-acyl-alkyl	glu_risk	0.861	0.462	1.606	0.6379	0.8462
PC ae C42:1	Phosphatidylcholine with acyl-alkyl residue sum C42:1	Phosphatidylcholines-acyl-alkyl	glu_risk	0.978	0.576	1.659	0.9336	0.9658
PC ae C42:2	Phosphatidylcholine with acyl-alkyl residue sum C42:2	Phosphatidylcholines-acyl-alkyl	glu_risk	0.867	0.53	1.419	0.57	0.8453
PC ae C42:3	Phosphatidylcholine with acyl-alkyl residue sum C42:3	Phosphatidylcholines-acyl-alkyl	glu_risk	0.8	0.481	1.333	0.3924	0.7063
PC ae C42:4	Phosphatidylcholine with acyl-alkyl residue sum C42:4	Phosphatidylcholines-acyl-alkyl	glu_risk	0.904	0.578	1.414	0.6582	0.8462
PC ae C42:5	Phosphatidylcholine with acyl-alkyl residue sum C42:5	Phosphatidylcholines-acyl-alkyl	glu_risk	0.739	0.484	1.13	0.1627	0.6803
PC ae C44:3	Phosphatidylcholine with acyl-alkyl residue sum C44:3	Phosphatidylcholines-acyl-alkyl	glu_risk	0.94	0.534	1.654	0.8301	0.9658
PC ae C44:4	Phosphatidylcholine with acyl-alkyl residue sum C44:4	Phosphatidylcholines-acyl-alkyl	glu_risk	0.986	0.591	1.645	0.9564	0.9658
PC ae C44:5	Phosphatidylcholine with acyl-alkyl residue sum C44:5	Phosphatidylcholines-acyl-alkyl	glu_risk	0.812	0.511	1.289	0.3764	0.7063
PC ae C44:6	Phosphatidylcholine with acyl-alkyl residue sum C44:6	Phosphatidylcholines-acyl-alkyl	glu_risk	0.788	0.46	1.352	0.3877	0.7063
SM (OH) C14:1	Hydroxysphingomyelin with acyl residue sum C14:1	Sphingomyelins	glu_risk	0.899	0.541	1.494	0.6822	0.8751
SM (OH) C16:1	Hydroxysphingomyelin with acyl residue sum C16:1	Sphingomyelins	glu_risk	0.777	0.455	1.329	0.3572	0.8751
SM (OH) C22:1	Hydroxysphingomyelin with acyl residue sum C22:1	Sphingomyelins	glu_risk	1.152	0.641	2.072	0.6355	0.8751
SM (OH) C22:2	Hydroxysphingomyelin with acyl residue sum C22:2	Sphingomyelins	glu_risk	0.912	0.441	1.888	0.8039	0.8751
SM (OH) C24:1	Hydroxysphingomyelin with acyl residue sum C24:1	Sphingomyelins	glu_risk	0.854	0.495	1.473	0.5704	0.8751
SM C16:0	Sphingomyelin with acyl residue sum C16:0	Sphingomyelins	glu_risk	0.734	0.428	1.258	0.2608	0.8751
SM C16:1	Sphingomyelin with acyl residue sum C16:1	Sphingomyelins	glu_risk	0.96	0.574	1.603	0.8751	0.8751
SM C18:0	Sphingomyelin with acyl residue sum C18:0	Sphingomyelins	glu_risk	0.94	0.512	1.726	0.8423	0.8751
SM C18:1	Sphingomyelin with acyl residue sum C18:1	Sphingomyelins	glu_risk	0.886	0.488	1.607	0.6893	0.8751
SM C20:2	Sphingomyelin with acyl residue sum C20:2	Sphingomyelins	glu_risk	0.786	0.415	1.486	0.4585	0.8751
SM C24:0	Sphingomyelin with acyl residue sum C24:0	Sphingomyelins	glu_risk	1.236	0.739	2.067	0.4195	0.8751
SM C24:1	Sphingomyelin with acyl residue sum C24:1	Sphingomyelins	glu_risk	0.862	0.514	1.446	0.5728	0.8751
SM C26:0	Sphingomyelin with acyl residue sum C26:0	Sphingomyelins	glu_risk	0.917	0.502	1.676	0.7792	0.8751
SM C26:1	Sphingomyelin with acyl residue sum C26:1	Sphingomyelins	glu_risk	0.94	0.568	1.556	0.8103	0.8751
CA	Cholic Acid	Bile Acids	glu_risk	1.031	0.726	1.462	0.866	0.9575
CDCA	Chenodeoxycholic Acid	Bile Acids	glu_risk	1.166	0.729	1.864	0.522	0.87
DCA	Deoxycholic Acid	Bile Acids	glu_risk	0.947	0.638	1.406	0.7873	0.9575
GCA	Glycocholic Acid	Bile Acids	glu_risk	0.763	0.457	1.272	0.299	0.8033
GCDCA	Glycochenodeoxycholic Acid	Bile Acids	glu_risk	0.775	0.473	1.272	0.3134	0.8033
GDCA	Glycodeoxycholic Acid	Bile Acids	glu_risk	0.991	0.71	1.383	0.9575	0.9575
GUDCA	Glycoursodeoxycholic Acid	Bile Acids	glu_risk	0.535	0.309	0.927	0.0257	0.257
TCA	Taurocholic Acid	Bile Acids	glu_risk	0.85	0.614	1.176	0.3264	0.8033
TCDCA	Taurochenodeoxycholic Acid	Bile Acids	glu_risk	1.025	0.691	1.52	0.9016	0.9575
TDCA	Taurodeoxycholic Acid	Bile Acids	glu_risk	0.858	0.6	1.227	0.4016	0.8033
c-C18:1w9	Oleic acid	Free Fatty Acid	glu_risk	0.973	0.548	1.727	0.9247	0.9417
c-C18:2w6	Linoleic acid	Free Fatty Acid	glu_risk	1.037	0.647	1.663	0.8789	0.9417
c-C20:1w9	cis-11-Eicosenoic acid	Free Fatty Acid	glu_risk	1.017	0.652	1.586	0.9418	0.9417
c-C20:2w6	cis-11,14-Eicosadienoic acid	Free Fatty Acid	glu_risk	1.1	0.717	1.687	0.6622	0.9417
c-C20:3w6	cis-8,11,14-Eicosatrienoic acid	Free Fatty Acid	glu_risk	1.909	1.001	3.639	0.0496	0.3177
c-C20:4w6	Arachidonic acid	Free Fatty Acid	glu_risk	1.508	0.9	2.528	0.1191	0.3177
c-C20:5w3 (EPA)	Eicosapentaenoic acid	Free Fatty Acid	glu_risk	1.28	0.852	1.922	0.2344	0.4687
c-C22:6w3 (DHA)	cis-4,7,10,13,16,19-docosahexaenoic acid	Free Fatty Acid	glu_risk	1.571	0.935	2.64	0.0881	0.3177
N-C16:0-Cer		Ceramides	glu_risk	0.92	0.599	1.414	0.7042	0.9153
N-C18:0-Cer		Ceramides	glu_risk	1.055	0.62	1.796	0.8422	0.9153
N-C20:0-Cer		Ceramides	glu_risk	1.253	0.741	2.121	0.3999	0.9153
N-C22:0-Cer		Ceramides	glu_risk	1.302	0.773	2.192	0.3212	0.9153
N-C23:0-Cer		Ceramides	glu_risk	1.199	0.689	2.088	0.5206	0.9153
N-C24:0-Cer		Ceramides	glu_risk	1.241	0.706	2.18	0.4535	0.9153
N-C24:0-Cer(2H)		Ceramides	glu_risk	0.976	0.618	1.54	0.9153	0.9153
N-C24:1-Cer		Ceramides	glu_risk	1.039	0.644	1.677	0.8757	0.9153
N-C25:0-Cer		Ceramides	glu_risk	1.053	0.603	1.836	0.8565	0.9153
N-C26:1-Cer		Ceramides	glu_risk	1.146	0.747	1.757	0.533	0.9153
Supp Table 4b. Fasting Glucose (GLU) Associations in TMCS. symbol: Metabolite symbol; fullname: Metabolite fullname; category: Metabolite category; yvar: association tested; OddsRatioEstimate: odds ratio estimate; Lower95CIofOddsRatio: lower bound of a 95% confidence interval; Upper95CIofOddsRato: lower bound of a 95% confidence interval; Pvalue: p-value; FDRadjustedpvalue: False Discovery Rate a…

## Sheet: HDL
symbol	fullname	category	yvar	OddsRatioEstimate	Lower95CIofOddsRatio	Upper95CIofOddsRatio	Pvalue	FDRadjustedpvalue
Ala	Alanine	Amino acids	hdl_risk	1.01	0.503	2.027	0.9784	0.9784
Arg	Arginine	Amino acids	hdl_risk	1.229	0.652	2.317	0.5238	0.8138
Asn	Asparagine	Amino acids	hdl_risk	0.723	0.386	1.354	0.3103	0.8138
Asp	Aspartate	Amino acids	hdl_risk	1.018	0.576	1.801	0.9499	0.9784
Cit	Citrulline	Amino acids	hdl_risk	0.815	0.452	1.468	0.4949	0.8138
Gln	Glutamine	Amino acids	hdl_risk	1.056	0.6	1.858	0.8511	0.9407
Glu	Glutamate	Amino acids	hdl_risk	1.358	0.725	2.545	0.3397	0.8138
Gly	Glycine	Amino acids	hdl_risk	0.744	0.418	1.324	0.3144	0.8138
His	Histidine	Amino acids	hdl_risk	0.934	0.541	1.611	0.8055	0.9397
Ile	Isoleucine	Amino acids	hdl_risk	1.23	0.648	2.335	0.5274	0.8138
Leu	Leucine	Amino acids	hdl_risk	1.173	0.599	2.297	0.6422	0.8138
Lys	Lysine	Amino acids	hdl_risk	1.42	0.743	2.714	0.2885	0.8138
Met	Methionine	Amino acids	hdl_risk	1.2	0.627	2.298	0.5815	0.8138
Orn	Ornithine	Amino acids	hdl_risk	1.621	0.888	2.958	0.1157	0.8138
Phe	Phenylalanine	Amino acids	hdl_risk	1.523	0.886	2.616	0.1277	0.8138
Pro	Proline	Amino acids	hdl_risk	1.236	0.655	2.335	0.5128	0.8138
Ser	Serine	Amino acids	hdl_risk	1.115	0.687	1.81	0.6588	0.8138
Thr	Threonine	Amino acids	hdl_risk	1.188	0.616	2.291	0.6081	0.8138
Trp	Tryptophan	Amino acids	hdl_risk	1.472	0.771	2.81	0.2419	0.8138
Tyr	Tyrosine	Amino acids	hdl_risk	1.546	0.897	2.667	0.1169	0.8138
Val	Valine	Amino acids	hdl_risk	1.209	0.678	2.157	0.5201	0.8138
ADMA	Asymmetric dimethylarginine	Biogenic amines	hdl_risk	0.907	0.507	1.621	0.7414	0.7414
alpha-AAA	alpha-Aminoadipic acid	Biogenic amines	hdl_risk	1.479	0.754	2.901	0.2548	0.4753
Creatinine	Creatinine	Biogenic amines	hdl_risk	0.736	0.304	1.783	0.4972	0.555
Kyn	Kynurenine	Biogenic amines	hdl_risk	1.594	0.885	2.87	0.1205	0.4609
Met-SO	Methionine-Sulfoxide	Biogenic amines	hdl_risk	1.348	0.779	2.332	0.2852	0.4753
Sarcosine	Sarcosine	Biogenic amines	hdl_risk	0.819	0.458	1.463	0.4995	0.555
SDMA	Symmetric dimethylarginine	Biogenic amines	hdl_risk	0.572	0.289	1.135	0.11	0.4609
Serotonin	Serotonin	Biogenic amines	hdl_risk	0.645	0.361	1.152	0.1383	0.4609
t4-OH-Pro	trans-4-Hydroxyproline	Biogenic amines	hdl_risk	1.273	0.753	2.153	0.3677	0.5253
Taurine	Taurine	Biogenic amines	hdl_risk	1.415	0.799	2.506	0.2338	0.4753
C0	Carnitine (free)	acylcarnitines	hdl_risk	1.056	0.553	2.016	0.869	0.869
C2	Acetylcarnitine	acylcarnitines	hdl_risk	0.581	0.324	1.041	0.0682	0.5505
C3	Propionylcarnitine	acylcarnitines	hdl_risk	0.892	0.479	1.663	0.7195	0.8055
C4	Butyrylcarnitine / Isobutyrylcarnitine	acylcarnitines	hdl_risk	1.188	0.618	2.284	0.6054	0.8055
C5	Isovalerylcarnitine / 2-Methylbutyrylcarnitine / Valerylcarnitine	acylcarnitines	hdl_risk	1.226	0.584	2.575	0.5906	0.8055
C10	Decanoylcarnitine [= Caprylcarnitine]	acylcarnitines	hdl_risk	0.715	0.406	1.26	0.2465	0.7394
C14:1	Tetradecenoylcarnitine [= Myristoleylcarnitine]	acylcarnitines	hdl_risk	0.649	0.392	1.073	0.0918	0.5505
C14:2	Tetradecadienoylcarnitine	acylcarnitines	hdl_risk	0.676	0.389	1.176	0.1656	0.6625
C16	Hexadecanoylcarnitine [= Palmitoylcarnitine]	acylcarnitines	hdl_risk	0.812	0.471	1.399	0.4529	0.7763
C18	Octadecanoylcarnitine [= Stearylcarnitine]	acylcarnitines	hdl_risk	0.768	0.422	1.397	0.3874	0.7748
C18:1	Octadecenoylcarnitine [= Oleylcarnitine]	acylcarnitines	hdl_risk	0.808	0.512	1.275	0.3592	0.7748
C18:2	Octadecadienoylcarnitine [= Linoleylcarnitine]	acylcarnitines	hdl_risk	0.905	0.505	1.622	0.7384	0.8055
H1	Glucose	hexoses	hdl_risk	0.995	0.598	1.655	0.9835	0.9835
lysoPC a C16:0	Lysophosphatidylcholine with acyl residue C16:0	Lysophosphatidylcholines	hdl_risk	0.986	0.564	1.723	0.9592	0.9592
lysoPC a C16:1	Lysophosphatidylcholine with acyl residue C16:1	Lysophosphatidylcholines	hdl_risk	0.846	0.441	1.623	0.6147	0.8075
lysoPC a C17:0	Lysophosphatidylcholine with acyl residue C17:0	Lysophosphatidylcholines	hdl_risk	1.261	0.706	2.251	0.4327	0.7933
lysoPC a C18:0	Lysophosphatidylcholine with acyl residue C18:0	Lysophosphatidylcholines	hdl_risk	0.863	0.522	1.428	0.5667	0.8075
lysoPC a C18:1	Lysophosphatidylcholine with acyl residue C18:1	Lysophosphatidylcholines	hdl_risk	0.735	0.406	1.331	0.3099	0.6817
lysoPC a C18:2	Lysophosphatidylcholine with acyl residue C18:2	Lysophosphatidylcholines	hdl_risk	0.545	0.274	1.083	0.0831	0.5928
lysoPC a C20:3	Lysophosphatidylcholine with acyl residue C20:3	Lysophosphatidylcholines	hdl_risk	1.038	0.61	1.767	0.891	0.9592
lysoPC a C20:4	Lysophosphatidylcholine with acyl residue C20:4	Lysophosphatidylcholines	hdl_risk	1.111	0.694	1.781	0.6606	0.8075
lysoPC a C26:0	Lysophosphatidylcholine with acyl residue C26:0	Lysophosphatidylcholines	hdl_risk	0.637	0.314	1.291	0.2108	0.6817
lysoPC a C28:0	Lysophosphatidylcholine with acyl residue C28:0	Lysophosphatidylcholines	hdl_risk	0.649	0.383	1.099	0.1078	0.5928
lysoPC a C28:1	Lysophosphatidylcholine with acyl residue C28:1	Lysophosphatidylcholines	hdl_risk	0.662	0.328	1.337	0.2498	0.6817
PC aa C28:1	Phosphatidylcholine with diacyl residue sum C28:1	Phosphatidylcholines-diacyl	hdl_risk	0.537	0.286	1.009	0.0535	0.1516
PC aa C30:0	Phosphatidylcholine with diacyl residue sum C30:0	Phosphatidylcholines-diacyl	hdl_risk	0.501	0.254	0.987	0.0458	0.1516
PC aa C32:0	Phosphatidylcholine with diacyl residue sum C32:0	Phosphatidylcholines-diacyl	hdl_risk	0.367	0.174	0.773	0.0083	0.131
PC aa C32:1	Phosphatidylcholine with diacyl residue sum C32:1	Phosphatidylcholines-diacyl	hdl_risk	0.779	0.41	1.479	0.4447	0.6458
PC aa C32:2	Phosphatidylcholine with diacyl residue sum C32:2	Phosphatidylcholines-diacyl	hdl_risk	0.493	0.25	0.974	0.0417	0.1516
PC aa C32:3	Phosphatidylcholine with diacyl residue sum C32:3	Phosphatidylcholines-diacyl	hdl_risk	0.485	0.223	1.056	0.0682	0.1657
PC aa C34:1	Phosphatidylcholine with diacyl residue sum C34:1	Phosphatidylcholines-diacyl	hdl_risk	0.805	0.422	1.536	0.5113	0.6953
PC aa C34:2	Phosphatidylcholine with diacyl residue sum C34:2	Phosphatidylcholines-diacyl	hdl_risk	0.439	0.228	0.846	0.0139	0.131
PC aa C34:3	Phosphatidylcholine with diacyl residue sum C34:3	Phosphatidylcholines-diacyl	hdl_risk	0.499	0.253	0.984	0.0447	0.1516
PC aa C34:4	Phosphatidylcholine with diacyl residue sum C34:4	Phosphatidylcholines-diacyl	hdl_risk	0.798	0.449	1.418	0.4424	0.6458
PC aa C36:0	Phosphatidylcholine with diacyl residue sum C36:0	Phosphatidylcholines-diacyl	hdl_risk	0.578	0.323	1.036	0.0657	0.1657
PC aa C36:1	Phosphatidylcholine with diacyl residue sum C36:1	Phosphatidylcholines-diacyl	hdl_risk	0.744	0.414	1.338	0.3237	0.524
PC aa C36:2	Phosphatidylcholine with diacyl residue sum C36:2	Phosphatidylcholines-diacyl	hdl_risk	0.454	0.238	0.869	0.0171	0.131
PC aa C36:3	Phosphatidylcholine with diacyl residue sum C36:3	Phosphatidylcholines-diacyl	hdl_risk	0.714	0.386	1.323	0.2846	0.5094
PC aa C36:4	Phosphatidylcholine with diacyl residue sum C36:4	Phosphatidylcholines-diacyl	hdl_risk	0.955	0.58	1.574	0.8576	0.9405
PC aa C36:5	Phosphatidylcholine with diacyl residue sum C36:5	Phosphatidylcholines-diacyl	hdl_risk	0.884	0.524	1.492	0.6439	0.7819
PC aa C36:6	Phosphatidylcholine with diacyl residue sum C36:6	Phosphatidylcholines-diacyl	hdl_risk	0.758	0.448	1.283	0.302	0.5133
PC aa C38:0	Phosphatidylcholine with diacyl residue sum C38:0	Phosphatidylcholines-diacyl	hdl_risk	0.408	0.201	0.83	0.0133	0.131
PC aa C38:1	Phosphatidylcholine with diacyl residue sum C38:1	Phosphatidylcholines-diacyl	hdl_risk	0.455	0.222	0.932	0.0314	0.1516
PC aa C38:3	Phosphatidylcholine with diacyl residue sum C38:3	Phosphatidylcholines-diacyl	hdl_risk	1.026	0.586	1.795	0.928	0.9562
PC aa C38:4	Phosphatidylcholine with diacyl residue sum C38:4	Phosphatidylcholines-diacyl	hdl_risk	1.227	0.717	2.1	0.4559	0.6458
PC aa C38:5	Phosphatidylcholine with diacyl residue sum C38:5	Phosphatidylcholines-diacyl	hdl_risk	1.008	0.65	1.563	0.9712	0.9712
PC aa C38:6	Phosphatidylcholine with diacyl residue sum C38:6	Phosphatidylcholines-diacyl	hdl_risk	0.584	0.301	1.132	0.1115	0.2526
PC aa C40:2	Phosphatidylcholine with diacyl residue sum C40:2	Phosphatidylcholines-diacyl	hdl_risk	0.668	0.374	1.194	0.1736	0.3471
PC aa C40:3	Phosphatidylcholine with diacyl residue sum C40:3	Phosphatidylcholines-diacyl	hdl_risk	0.635	0.335	1.201	0.1622	0.3447
PC aa C40:4	Phosphatidylcholine with diacyl residue sum C40:4	Phosphatidylcholines-diacyl	hdl_risk	0.942	0.53	1.674	0.8391	0.9405
PC aa C40:5	Phosphatidylcholine with diacyl residue sum C40:5	Phosphatidylcholines-diacyl	hdl_risk	1.04	0.538	2.009	0.9068	0.9562
PC aa C40:6	Phosphatidylcholine with diacyl residue sum C40:6	Phosphatidylcholines-diacyl	hdl_risk	0.882	0.462	1.686	0.7048	0.8263
PC aa C42:0	Phosphatidylcholine with diacyl residue sum C42:0	Phosphatidylcholines-diacyl	hdl_risk	0.419	0.198	0.888	0.0231	0.131
PC aa C42:1	Phosphatidylcholine with diacyl residue sum C42:1	Phosphatidylcholines-diacyl	hdl_risk	0.483	0.258	0.903	0.0226	0.131
PC aa C42:2	Phosphatidylcholine with diacyl residue sum C42:2	Phosphatidylcholines-diacyl	hdl_risk	0.888	0.542	1.454	0.6365	0.7819
PC aa C42:4	Phosphatidylcholine with diacyl residue sum C42:4	Phosphatidylcholines-diacyl	hdl_risk	0.538	0.29	1	0.0502	0.1516
PC aa C42:5	Phosphatidylcholine with diacyl residue sum C42:5	Phosphatidylcholines-diacyl	hdl_risk	0.701	0.389	1.263	0.2369	0.4475
PC aa C42:6	Phosphatidylcholine with diacyl residue sum C42:6	Phosphatidylcholines-diacyl	hdl_risk	0.871	0.529	1.434	0.5864	0.7669
PC ae C30:0	Phosphatidylcholine with acyl-alkyl residue sum C30:0	Phosphatidylcholines-acyl-alkyl	hdl_risk	0.482	0.26	0.893	0.0204	0.0674
PC ae C30:1	Phosphatidylcholine with acyl-alkyl residue sum C30:1	Phosphatidylcholines-acyl-alkyl	hdl_risk	0.805	0.463	1.399	0.4422	0.5489
PC ae C32:1	Phosphatidylcholine with acyl-alkyl residue sum C32:1	Phosphatidylcholines-acyl-alkyl	hdl_risk	0.405	0.208	0.788	0.0078	0.04
PC ae C32:2	Phosphatidylcholine with acyl-alkyl residue sum C32:2	Phosphatidylcholines-acyl-alkyl	hdl_risk	0.466	0.244	0.889	0.0206	0.0674
PC ae C34:0	Phosphatidylcholine with acyl-alkyl residue sum C34:0	Phosphatidylcholines-acyl-alkyl	hdl_risk	0.933	0.528	1.648	0.811	0.8342
PC ae C34:1	Phosphatidylcholine with acyl-alkyl residue sum C34:1	Phosphatidylcholines-acyl-alkyl	hdl_risk	0.51	0.272	0.958	0.0362	0.0868
PC ae C34:2	Phosphatidylcholine with acyl-alkyl residue sum C34:2	Phosphatidylcholines-acyl-alkyl	hdl_risk	0.286	0.129	0.637	0.0022	0.0316
PC ae C34:3	Phosphatidylcholine with acyl-alkyl residue sum C34:3	Phosphatidylcholines-acyl-alkyl	hdl_risk	0.253	0.109	0.586	0.0013	0.0316
PC ae C36:0	Phosphatidylcholine with acyl-alkyl residue sum C36:0	Phosphatidylcholines-acyl-alkyl	hdl_risk	0.913	0.528	1.579	0.7448	0.8342
PC ae C36:1	Phosphatidylcholine with acyl-alkyl residue sum C36:1	Phosphatidylcholines-acyl-alkyl	hdl_risk	0.922	0.509	1.673	0.7904	0.8342
PC ae C36:2	Phosphatidylcholine with acyl-alkyl residue sum C36:2	Phosphatidylcholines-acyl-alkyl	hdl_risk	0.453	0.209	0.982	0.0448	0.0948
PC ae C36:3	Phosphatidylcholine with acyl-alkyl residue sum C36:3	Phosphatidylcholines-acyl-alkyl	hdl_risk	0.331	0.157	0.695	0.0035	0.0316
PC ae C36:4	Phosphatidylcholine with acyl-alkyl residue sum C36:4	Phosphatidylcholines-acyl-alkyl	hdl_risk	0.56	0.274	1.145	0.112	0.1763
PC ae C36:5	Phosphatidylcholine with acyl-alkyl residue sum C36:5	Phosphatidylcholines-acyl-alkyl	hdl_risk	0.646	0.36	1.161	0.1442	0.2077
PC ae C38:0	Phosphatidylcholine with acyl-alkyl residue sum C38:0	Phosphatidylcholines-acyl-alkyl	hdl_risk	0.549	0.303	0.996	0.0484	0.0967
PC ae C38:1	Phosphatidylcholine with acyl-alkyl residue sum C38:1	Phosphatidylcholines-acyl-alkyl	hdl_risk	0.79	0.476	1.31	0.3606	0.4637
PC ae C38:2	Phosphatidylcholine with acyl-alkyl residue sum C38:2	Phosphatidylcholines-acyl-alkyl	hdl_risk	0.309	0.143	0.67	0.0029	0.0316
PC ae C38:3	Phosphatidylcholine with acyl-alkyl residue sum C38:3	Phosphatidylcholines-acyl-alkyl	hdl_risk	0.83	0.446	1.545	0.5562	0.6674
PC ae C38:4	Phosphatidylcholine with acyl-alkyl residue sum C38:4	Phosphatidylcholines-acyl-alkyl	hdl_risk	0.898	0.449	1.798	0.7613	0.8342
PC ae C38:5	Phosphatidylcholine with acyl-alkyl residue sum C38:5	Phosphatidylcholines-acyl-alkyl	hdl_risk	0.625	0.345	1.131	0.1202	0.1804
PC ae C38:6	Phosphatidylcholine with acyl-alkyl residue sum C38:6	Phosphatidylcholines-acyl-alkyl	hdl_risk	0.585	0.301	1.135	0.1127	0.1763
PC ae C40:1	Phosphatidylcholine with acyl-alkyl residue sum C40:1	Phosphatidylcholines-acyl-alkyl	hdl_risk	0.388	0.197	0.765	0.0063	0.0376
PC ae C40:2	Phosphatidylcholine with acyl-alkyl residue sum C40:2	Phosphatidylcholines-acyl-alkyl	hdl_risk	0.658	0.331	1.311	0.234	0.324
PC ae C40:3	Phosphatidylcholine with acyl-alkyl residue sum C40:3	Phosphatidylcholines-acyl-alkyl	hdl_risk	0.522	0.268	1.015	0.0555	0.1051
PC ae C40:4	Phosphatidylcholine with acyl-alkyl residue sum C40:4	Phosphatidylcholines-acyl-alkyl	hdl_risk	0.933	0.546	1.592	0.7986	0.8342
PC ae C40:5	Phosphatidylcholine with acyl-alkyl residue sum C40:5	Phosphatidylcholines-acyl-alkyl	hdl_risk	0.998	0.545	1.828	0.995	0.995
PC ae C40:6	Phosphatidylcholine with acyl-alkyl residue sum C40:6	Phosphatidylcholines-acyl-alkyl	hdl_risk	0.699	0.35	1.395	0.3095	0.4126
PC ae C42:1	Phosphatidylcholine with acyl-alkyl residue sum C42:1	Phosphatidylcholines-acyl-alkyl	hdl_risk	0.565	0.308	1.037	0.0653	0.1175
PC ae C42:2	Phosphatidylcholine with acyl-alkyl residue sum C42:2	Phosphatidylcholines-acyl-alkyl	hdl_risk	0.584	0.325	1.047	0.071	0.1217
PC ae C42:3	Phosphatidylcholine with acyl-alkyl residue sum C42:3	Phosphatidylcholines-acyl-alkyl	hdl_risk	0.385	0.195	0.761	0.006	0.0376
PC ae C42:4	Phosphatidylcholine with acyl-alkyl residue sum C42:4	Phosphatidylcholines-acyl-alkyl	hdl_risk	0.514	0.293	0.903	0.0205	0.0674
PC ae C42:5	Phosphatidylcholine with acyl-alkyl residue sum C42:5	Phosphatidylcholines-acyl-alkyl	hdl_risk	0.613	0.385	0.979	0.0402	0.0906
PC ae C44:3	Phosphatidylcholine with acyl-alkyl residue sum C44:3	Phosphatidylcholines-acyl-alkyl	hdl_risk	0.48	0.247	0.932	0.0302	0.0835
PC ae C44:4	Phosphatidylcholine with acyl-alkyl residue sum C44:4	Phosphatidylcholines-acyl-alkyl	hdl_risk	0.402	0.2	0.807	0.0104	0.0467
PC ae C44:5	Phosphatidylcholine with acyl-alkyl residue sum C44:5	Phosphatidylcholines-acyl-alkyl	hdl_risk	0.521	0.295	0.922	0.0252	0.0755
PC ae C44:6	Phosphatidylcholine with acyl-alkyl residue sum C44:6	Phosphatidylcholines-acyl-alkyl	hdl_risk	0.501	0.262	0.956	0.0361	0.0868
SM (OH) C14:1	Hydroxysphingomyelin with acyl residue sum C14:1	Sphingomyelins	hdl_risk	0.526	0.287	0.964	0.0377	0.1319
SM (OH) C16:1	Hydroxysphingomyelin with acyl residue sum C16:1	Sphingomyelins	hdl_risk	0.572	0.311	1.052	0.0725	0.145
SM (OH) C22:1	Hydroxysphingomyelin with acyl residue sum C22:1	Sphingomyelins	hdl_risk	0.726	0.381	1.382	0.3301	0.3851
SM (OH) C22:2	Hydroxysphingomyelin with acyl residue sum C22:2	Sphingomyelins	hdl_risk	0.523	0.23	1.188	0.1213	0.1887
SM (OH) C24:1	Hydroxysphingomyelin with acyl residue sum C24:1	Sphingomyelins	hdl_risk	0.675	0.364	1.253	0.2129	0.2709
SM C16:0	Sphingomyelin with acyl residue sum C16:0	Sphingomyelins	hdl_risk	0.293	0.144	0.594	0.0007	0.0093
SM C16:1	Sphingomyelin with acyl residue sum C16:1	Sphingomyelins	hdl_risk	0.419	0.218	0.805	0.0091	0.0423
SM C18:0	Sphingomyelin with acyl residue sum C18:0	Sphingomyelins	hdl_risk	0.519	0.258	1.041	0.0646	0.145
SM C18:1	Sphingomyelin with acyl residue sum C18:1	Sphingomyelins	hdl_risk	0.631	0.324	1.228	0.1754	0.2455
SM C20:2	Sphingomyelin with acyl residue sum C20:2	Sphingomyelins	hdl_risk	0.717	0.335	1.532	0.3906	0.3906
SM C24:0	Sphingomyelin with acyl residue sum C24:0	Sphingomyelins	hdl_risk	0.618	0.347	1.101	0.1021	0.1787
SM C24:1	Sphingomyelin with acyl residue sum C24:1	Sphingomyelins	hdl_risk	0.376	0.194	0.73	0.0039	0.027
SM C26:0	Sphingomyelin with acyl residue sum C26:0	Sphingomyelins	hdl_risk	0.739	0.382	1.427	0.3676	0.3906
SM C26:1	Sphingomyelin with acyl residue sum C26:1	Sphingomyelins	hdl_risk	0.549	0.294	1.025	0.0597	0.145
CA	Cholic Acid	Bile Acids	hdl_risk	0.893	0.583	1.368	0.6026	0.7148
CDCA	Chenodeoxycholic Acid	Bile Acids	hdl_risk	0.876	0.501	1.533	0.6433	0.7148
DCA	Deoxycholic Acid	Bile Acids	hdl_risk	1.107	0.732	1.672	0.6308	0.7148
GCA	Glycocholic Acid	Bile Acids	hdl_risk	0.596	0.307	1.159	0.1271	0.6731
GCDCA	Glycochenodeoxycholic Acid	Bile Acids	hdl_risk	0.825	0.489	1.391	0.4703	0.7148
GDCA	Glycodeoxycholic Acid	Bile Acids	hdl_risk	0.805	0.542	1.196	0.2831	0.7148
GUDCA	Glycoursodeoxycholic Acid	Bile Acids	hdl_risk	0.75	0.442	1.273	0.287	0.7148
TCA	Taurocholic Acid	Bile Acids	hdl_risk	0.722	0.471	1.106	0.1346	0.6731
TCDCA	Taurochenodeoxycholic Acid	Bile Acids	hdl_risk	0.866	0.549	1.368	0.5386	0.7148
TDCA	Taurodeoxycholic Acid	Bile Acids	hdl_risk	0.977	0.675	1.415	0.9024	0.9024
c-C18:1w9	Oleic acid	Free Fatty Acid	hdl_risk	0.854	0.451	1.617	0.6272	0.9457
c-C18:2w6	Linoleic acid	Free Fatty Acid	hdl_risk	0.915	0.55	1.525	0.7345	0.9457
c-C20:1w9	cis-11-Eicosenoic acid	Free Fatty Acid	hdl_risk	0.601	0.342	1.054	0.0756	0.6048
c-C20:2w6	cis-11,14-Eicosadienoic acid	Free Fatty Acid	hdl_risk	0.995	0.627	1.579	0.9823	0.9823
c-C20:3w6	cis-8,11,14-Eicosatrienoic acid	Free Fatty Acid	hdl_risk	1.2	0.616	2.339	0.5926	0.9457
c-C20:4w6	Arachidonic acid	Free Fatty Acid	hdl_risk	0.942	0.553	1.606	0.8275	0.9457
c-C20:5w3 (EPA)	Eicosapentaenoic acid	Free Fatty Acid	hdl_risk	0.815	0.513	1.293	0.3843	0.9457
c-C22:6w3 (DHA)	cis-4,7,10,13,16,19-docosahexaenoic acid	Free Fatty Acid	hdl_risk	0.732	0.414	1.294	0.2832	0.9457
N-C16:0-Cer		Ceramides	hdl_risk	0.562	0.335	0.942	0.0288	0.2877
N-C18:0-Cer		Ceramides	hdl_risk	0.742	0.399	1.379	0.3457	0.6914
N-C20:0-Cer		Ceramides	hdl_risk	0.891	0.493	1.612	0.703	0.7612
N-C22:0-Cer		Ceramides	hdl_risk	0.698	0.386	1.261	0.2334	0.5925
N-C23:0-Cer		Ceramides	hdl_risk	0.824	0.445	1.527	0.5395	0.7612
N-C24:0-Cer		Ceramides	hdl_risk	0.674	0.351	1.296	0.237	0.5925
N-C24:0-Cer(2H)		Ceramides	hdl_risk	1.126	0.688	1.845	0.636	0.7612
N-C24:1-Cer		Ceramides	hdl_risk	0.604	0.332	1.1	0.0995	0.4974
N-C25:0-Cer		Ceramides	hdl_risk	0.866	0.47	1.597	0.6446	0.7612
N-C26:1-Cer		Ceramides	hdl_risk	1.074	0.676	1.707	0.7612	0.7612
Supp Table 4c. High Density Lipoprotein (HDL) Associations in TMCS. symbol: Metabolite symbol; fullname: Metabolite fullname; category: Metabolite category; yvar: association tested; OddsRatioEstimate: odds ratio estimate; Lower95CIofOddsRatio: lower bound of a 95% confidence interval; Upper95CIofOddsRato: lower bound of a 95% confidence interval; Pvalue: p-value; FDRadjustedpvalue: False Discove…

## Sheet: TRIG
symbol	fullname	category	yvar	OddsRatioEstimate	Lower95CIofOddsRatio	Upper95CIofOddsRatio	Pvalue	FDRadjustedpvalue
Ala	Alanine	Amino acids	trig_risk	1.705	0.89	3.263	0.1075	0.3226
Arg	Arginine	Amino acids	trig_risk	1.105	0.618	1.975	0.7365	0.814
Asn	Asparagine	Amino acids	trig_risk	0.495	0.266	0.922	0.0266	0.1999
Asp	Aspartate	Amino acids	trig_risk	1.029	0.594	1.784	0.9189	0.9189
Cit	Citrulline	Amino acids	trig_risk	0.691	0.392	1.219	0.2019	0.4036
Gln	Glutamine	Amino acids	trig_risk	0.681	0.388	1.197	0.1819	0.4036
Glu	Glutamate	Amino acids	trig_risk	1.466	0.805	2.67	0.2114	0.4036
Gly	Glycine	Amino acids	trig_risk	0.811	0.468	1.406	0.4552	0.6616
His	Histidine	Amino acids	trig_risk	0.891	0.533	1.492	0.6619	0.814
Ile	Isoleucine	Amino acids	trig_risk	1.534	0.847	2.777	0.1576	0.4036
Leu	Leucine	Amino acids	trig_risk	1.773	0.942	3.339	0.0761	0.2664
Lys	Lysine	Amino acids	trig_risk	1.247	0.683	2.275	0.4726	0.6616
Met	Methionine	Amino acids	trig_risk	1.441	0.792	2.623	0.2318	0.4056
Orn	Ornithine	Amino acids	trig_risk	1.038	0.593	1.817	0.8956	0.9189
Phe	Phenylalanine	Amino acids	trig_risk	1.335	0.799	2.232	0.27	0.4362
Pro	Proline	Amino acids	trig_risk	1.86	1.007	3.438	0.0476	0.1999
Ser	Serine	Amino acids	trig_risk	0.914	0.574	1.455	0.7037	0.814
Thr	Threonine	Amino acids	trig_risk	1.152	0.613	2.166	0.66	0.814
Trp	Tryptophan	Amino acids	trig_risk	2.215	1.171	4.191	0.0145	0.1999
Tyr	Tyrosine	Amino acids	trig_risk	1.787	1.052	3.036	0.0317	0.1999
Val	Valine	Amino acids	trig_risk	1.785	1.025	3.109	0.0407	0.1999
ADMA	Asymmetric dimethylarginine	Biogenic amines	trig_risk	1.044	0.611	1.783	0.875	0.875
alpha-AAA	alpha-Aminoadipic acid	Biogenic amines	trig_risk	1.156	0.62	2.157	0.6479	0.7198
Creatinine	Creatinine	Biogenic amines	trig_risk	0.46	0.195	1.083	0.0756	0.3108
Kyn	Kynurenine	Biogenic amines	trig_risk	1.138	0.662	1.957	0.6399	0.7198
Met-SO	Methionine-Sulfoxide	Biogenic amines	trig_risk	1.356	0.806	2.281	0.2513	0.4188
Sarcosine	Sarcosine	Biogenic amines	trig_risk	0.639	0.361	1.131	0.1243	0.3108
SDMA	Symmetric dimethylarginine	Biogenic amines	trig_risk	0.407	0.206	0.801	0.0093	0.0932
Serotonin	Serotonin	Biogenic amines	trig_risk	0.781	0.458	1.333	0.3652	0.5217
t4-OH-Pro	trans-4-Hydroxyproline	Biogenic amines	trig_risk	1.441	0.856	2.424	0.1688	0.3376
Taurine	Taurine	Biogenic amines	trig_risk	1.544	0.896	2.658	0.1174	0.3108
C0	Carnitine (free)	acylcarnitines	trig_risk	1.425	0.768	2.644	0.2615	0.616
C2	Acetylcarnitine	acylcarnitines	trig_risk	0.641	0.372	1.106	0.1101	0.616
C3	Propionylcarnitine	acylcarnitines	trig_risk	1.428	0.814	2.504	0.2143	0.616
C4	Butyrylcarnitine / Isobutyrylcarnitine	acylcarnitines	trig_risk	1.294	0.692	2.421	0.4195	0.6292
C5	Isovalerylcarnitine / 2-Methylbutyrylcarnitine / Valerylcarnitine	acylcarnitines	trig_risk	1.404	0.7	2.813	0.3392	0.616
C10	Decanoylcarnitine [= Caprylcarnitine]	acylcarnitines	trig_risk	0.868	0.524	1.439	0.5827	0.7769
C14:1	Tetradecenoylcarnitine [= Myristoleylcarnitine]	acylcarnitines	trig_risk	0.693	0.433	1.109	0.1262	0.616
C14:2	Tetradecadienoylcarnitine	acylcarnitines	trig_risk	0.702	0.417	1.183	0.184	0.616
C16	Hexadecanoylcarnitine [= Palmitoylcarnitine]	acylcarnitines	trig_risk	1.008	0.606	1.676	0.9764	0.9764
C18	Octadecanoylcarnitine [= Stearylcarnitine]	acylcarnitines	trig_risk	1.023	0.588	1.781	0.9352	0.9764
C18:1	Octadecenoylcarnitine [= Oleylcarnitine]	acylcarnitines	trig_risk	0.817	0.531	1.258	0.3593	0.616
C18:2	Octadecadienoylcarnitine [= Linoleylcarnitine]	acylcarnitines	trig_risk	0.959	0.554	1.66	0.8804	0.9764
H1	Glucose	hexoses	trig_risk	1.003	0.622	1.617	0.9893	0.9893
lysoPC a C16:0	Lysophosphatidylcholine with acyl residue C16:0	Lysophosphatidylcholines	trig_risk	1.846	1.036	3.287	0.0374	0.1703
lysoPC a C16:1	Lysophosphatidylcholine with acyl residue C16:1	Lysophosphatidylcholines	trig_risk	1.606	0.856	3.014	0.1401	0.3082
lysoPC a C17:0	Lysophosphatidylcholine with acyl residue C17:0	Lysophosphatidylcholines	trig_risk	1.325	0.753	2.332	0.3287	0.383
lysoPC a C18:0	Lysophosphatidylcholine with acyl residue C18:0	Lysophosphatidylcholines	trig_risk	1.327	0.811	2.172	0.2605	0.3581
lysoPC a C18:1	Lysophosphatidylcholine with acyl residue C18:1	Lysophosphatidylcholines	trig_risk	1.102	0.641	1.895	0.7255	0.7255
lysoPC a C18:2	Lysophosphatidylcholine with acyl residue C18:2	Lysophosphatidylcholines	trig_risk	0.744	0.401	1.38	0.3481	0.383
lysoPC a C20:3	Lysophosphatidylcholine with acyl residue C20:3	Lysophosphatidylcholines	trig_risk	1.719	1.009	2.928	0.0464	0.1703
lysoPC a C20:4	Lysophosphatidylcholine with acyl residue C20:4	Lysophosphatidylcholines	trig_risk	1.716	1.068	2.757	0.0257	0.1703
lysoPC a C26:0	Lysophosphatidylcholine with acyl residue C26:0	Lysophosphatidylcholines	trig_risk	0.681	0.356	1.303	0.2454	0.3581
lysoPC a C28:0	Lysophosphatidylcholine with acyl residue C28:0	Lysophosphatidylcholines	trig_risk	0.622	0.375	1.032	0.0663	0.1823
lysoPC a C28:1	Lysophosphatidylcholine with acyl residue C28:1	Lysophosphatidylcholines	trig_risk	0.643	0.328	1.26	0.1983	0.3581
PC aa C28:1	Phosphatidylcholine with diacyl residue sum C28:1	Phosphatidylcholines-diacyl	trig_risk	0.603	0.332	1.096	0.0968	0.2743
PC aa C30:0	Phosphatidylcholine with diacyl residue sum C30:0	Phosphatidylcholines-diacyl	trig_risk	0.94	0.551	1.602	0.819	0.8982
PC aa C32:0	Phosphatidylcholine with diacyl residue sum C32:0	Phosphatidylcholines-diacyl	trig_risk	0.883	0.527	1.481	0.6379	0.7479
PC aa C32:1	Phosphatidylcholine with diacyl residue sum C32:1	Phosphatidylcholines-diacyl	trig_risk	1.767	1.013	3.08	0.0449	0.1909
PC aa C32:2	Phosphatidylcholine with diacyl residue sum C32:2	Phosphatidylcholines-diacyl	trig_risk	0.798	0.452	1.407	0.4354	0.5771
PC aa C32:3	Phosphatidylcholine with diacyl residue sum C32:3	Phosphatidylcholines-diacyl	trig_risk	0.83	0.427	1.615	0.584	0.7255
PC aa C34:1	Phosphatidylcholine with diacyl residue sum C34:1	Phosphatidylcholines-diacyl	trig_risk	1.76	0.97	3.193	0.0629	0.1945
PC aa C34:2	Phosphatidylcholine with diacyl residue sum C34:2	Phosphatidylcholines-diacyl	trig_risk	0.709	0.41	1.226	0.2183	0.3907
PC aa C34:3	Phosphatidylcholine with diacyl residue sum C34:3	Phosphatidylcholines-diacyl	trig_risk	1.017	0.609	1.698	0.948	0.9571
PC aa C34:4	Phosphatidylcholine with diacyl residue sum C34:4	Phosphatidylcholines-diacyl	trig_risk	1.425	0.857	2.372	0.1725	0.3513
PC aa C36:0	Phosphatidylcholine with diacyl residue sum C36:0	Phosphatidylcholines-diacyl	trig_risk	0.694	0.409	1.177	0.1757	0.3513
PC aa C36:1	Phosphatidylcholine with diacyl residue sum C36:1	Phosphatidylcholines-diacyl	trig_risk	1.402	0.838	2.346	0.1975	0.373
PC aa C36:2	Phosphatidylcholine with diacyl residue sum C36:2	Phosphatidylcholines-diacyl	trig_risk	0.761	0.441	1.315	0.3279	0.5067
PC aa C36:3	Phosphatidylcholine with diacyl residue sum C36:3	Phosphatidylcholines-diacyl	trig_risk	1.157	0.673	1.989	0.5974	0.7255
PC aa C36:4	Phosphatidylcholine with diacyl residue sum C36:4	Phosphatidylcholines-diacyl	trig_risk	1.696	1.062	2.71	0.0271	0.1537
PC aa C36:5	Phosphatidylcholine with diacyl residue sum C36:5	Phosphatidylcholines-diacyl	trig_risk	1.208	0.747	1.954	0.4413	0.5771
PC aa C36:6	Phosphatidylcholine with diacyl residue sum C36:6	Phosphatidylcholines-diacyl	trig_risk	1.044	0.648	1.682	0.859	0.9127
PC aa C38:0	Phosphatidylcholine with diacyl residue sum C38:0	Phosphatidylcholines-diacyl	trig_risk	0.48	0.252	0.915	0.0258	0.1537
PC aa C38:1	Phosphatidylcholine with diacyl residue sum C38:1	Phosphatidylcholines-diacyl	trig_risk	0.596	0.318	1.116	0.1058	0.2768
PC aa C38:3	Phosphatidylcholine with diacyl residue sum C38:3	Phosphatidylcholines-diacyl	trig_risk	1.763	1.014	3.066	0.0446	0.1909
PC aa C38:4	Phosphatidylcholine with diacyl residue sum C38:4	Phosphatidylcholines-diacyl	trig_risk	2.338	1.323	4.131	0.0035	0.1179
PC aa C38:5	Phosphatidylcholine with diacyl residue sum C38:5	Phosphatidylcholines-diacyl	trig_risk	1.494	0.979	2.28	0.0625	0.1945
PC aa C38:6	Phosphatidylcholine with diacyl residue sum C38:6	Phosphatidylcholines-diacyl	trig_risk	1.236	0.723	2.112	0.4388	0.5771
PC aa C40:2	Phosphatidylcholine with diacyl residue sum C40:2	Phosphatidylcholines-diacyl	trig_risk	0.758	0.451	1.274	0.2957	0.4787
PC aa C40:3	Phosphatidylcholine with diacyl residue sum C40:3	Phosphatidylcholines-diacyl	trig_risk	0.651	0.364	1.165	0.1483	0.3362
PC aa C40:4	Phosphatidylcholine with diacyl residue sum C40:4	Phosphatidylcholines-diacyl	trig_risk	1.361	0.785	2.36	0.2721	0.4626
PC aa C40:5	Phosphatidylcholine with diacyl residue sum C40:5	Phosphatidylcholines-diacyl	trig_risk	2.114	1.118	3.996	0.0213	0.1537
PC aa C40:6	Phosphatidylcholine with diacyl residue sum C40:6	Phosphatidylcholines-diacyl	trig_risk	1.792	0.977	3.287	0.0597	0.1945
PC aa C42:0	Phosphatidylcholine with diacyl residue sum C42:0	Phosphatidylcholines-diacyl	trig_risk	0.404	0.198	0.824	0.0127	0.144
PC aa C42:1	Phosphatidylcholine with diacyl residue sum C42:1	Phosphatidylcholines-diacyl	trig_risk	0.452	0.246	0.828	0.0101	0.144
PC aa C42:2	Phosphatidylcholine with diacyl residue sum C42:2	Phosphatidylcholines-diacyl	trig_risk	0.807	0.501	1.3	0.3782	0.5591
PC aa C42:4	Phosphatidylcholine with diacyl residue sum C42:4	Phosphatidylcholines-diacyl	trig_risk	0.652	0.369	1.153	0.1415	0.3362
PC aa C42:5	Phosphatidylcholine with diacyl residue sum C42:5	Phosphatidylcholines-diacyl	trig_risk	0.986	0.58	1.674	0.9571	0.9571
PC aa C42:6	Phosphatidylcholine with diacyl residue sum C42:6	Phosphatidylcholines-diacyl	trig_risk	1.061	0.663	1.698	0.8037	0.8982
PC ae C30:0	Phosphatidylcholine with acyl-alkyl residue sum C30:0	Phosphatidylcholines-acyl-alkyl	trig_risk	0.478	0.261	0.876	0.0169	0.091
PC ae C30:1	Phosphatidylcholine with acyl-alkyl residue sum C30:1	Phosphatidylcholines-acyl-alkyl	trig_risk	0.897	0.529	1.521	0.6864	0.8277
PC ae C32:1	Phosphatidylcholine with acyl-alkyl residue sum C32:1	Phosphatidylcholines-acyl-alkyl	trig_risk	0.545	0.305	0.974	0.0406	0.1123
PC ae C32:2	Phosphatidylcholine with acyl-alkyl residue sum C32:2	Phosphatidylcholines-acyl-alkyl	trig_risk	0.598	0.336	1.065	0.0808	0.1675
PC ae C34:0	Phosphatidylcholine with acyl-alkyl residue sum C34:0	Phosphatidylcholines-acyl-alkyl	trig_risk	0.938	0.54	1.63	0.8207	0.869
PC ae C34:1	Phosphatidylcholine with acyl-alkyl residue sum C34:1	Phosphatidylcholines-acyl-alkyl	trig_risk	0.688	0.395	1.199	0.187	0.3542
PC ae C34:2	Phosphatidylcholine with acyl-alkyl residue sum C34:2	Phosphatidylcholines-acyl-alkyl	trig_risk	0.3	0.141	0.641	0.0019	0.0336
PC ae C34:3	Phosphatidylcholine with acyl-alkyl residue sum C34:3	Phosphatidylcholines-acyl-alkyl	trig_risk	0.294	0.138	0.63	0.0016	0.0336
PC ae C36:0	Phosphatidylcholine with acyl-alkyl residue sum C36:0	Phosphatidylcholines-acyl-alkyl	trig_risk	0.931	0.553	1.57	0.7893	0.8611
PC ae C36:1	Phosphatidylcholine with acyl-alkyl residue sum C36:1	Phosphatidylcholines-acyl-alkyl	trig_risk	1.126	0.637	1.991	0.6836	0.8277
PC ae C36:2	Phosphatidylcholine with acyl-alkyl residue sum C36:2	Phosphatidylcholines-acyl-alkyl	trig_risk	0.416	0.194	0.893	0.0244	0.091
PC ae C36:3	Phosphatidylcholine with acyl-alkyl residue sum C36:3	Phosphatidylcholines-acyl-alkyl	trig_risk	0.387	0.196	0.763	0.0061	0.0551
PC ae C36:4	Phosphatidylcholine with acyl-alkyl residue sum C36:4	Phosphatidylcholines-acyl-alkyl	trig_risk	0.828	0.442	1.552	0.556	0.7413
PC ae C36:5	Phosphatidylcholine with acyl-alkyl residue sum C36:5	Phosphatidylcholines-acyl-alkyl	trig_risk	0.914	0.559	1.497	0.7219	0.8277
PC ae C38:0	Phosphatidylcholine with acyl-alkyl residue sum C38:0	Phosphatidylcholines-acyl-alkyl	trig_risk	0.736	0.435	1.245	0.2537	0.4566
PC ae C38:1	Phosphatidylcholine with acyl-alkyl residue sum C38:1	Phosphatidylcholines-acyl-alkyl	trig_risk	0.909	0.568	1.455	0.6914	0.8277
PC ae C38:2	Phosphatidylcholine with acyl-alkyl residue sum C38:2	Phosphatidylcholines-acyl-alkyl	trig_risk	0.344	0.168	0.708	0.0037	0.045
PC ae C38:3	Phosphatidylcholine with acyl-alkyl residue sum C38:3	Phosphatidylcholines-acyl-alkyl	trig_risk	0.903	0.5	1.633	0.7358	0.8277
PC ae C38:4	Phosphatidylcholine with acyl-alkyl residue sum C38:4	Phosphatidylcholines-acyl-alkyl	trig_risk	1.226	0.635	2.37	0.5437	0.7413
PC ae C38:5	Phosphatidylcholine with acyl-alkyl residue sum C38:5	Phosphatidylcholines-acyl-alkyl	trig_risk	0.783	0.461	1.328	0.3636	0.5454
PC ae C38:6	Phosphatidylcholine with acyl-alkyl residue sum C38:6	Phosphatidylcholines-acyl-alkyl	trig_risk	0.741	0.409	1.342	0.3222	0.5073
PC ae C40:1	Phosphatidylcholine with acyl-alkyl residue sum C40:1	Phosphatidylcholines-acyl-alkyl	trig_risk	0.607	0.345	1.069	0.0837	0.1675
PC ae C40:2	Phosphatidylcholine with acyl-alkyl residue sum C40:2	Phosphatidylcholines-acyl-alkyl	trig_risk	0.505	0.253	1.011	0.0538	0.1291
PC ae C40:3	Phosphatidylcholine with acyl-alkyl residue sum C40:3	Phosphatidylcholines-acyl-alkyl	trig_risk	0.463	0.238	0.9	0.0232	0.091
PC ae C40:4	Phosphatidylcholine with acyl-alkyl residue sum C40:4	Phosphatidylcholines-acyl-alkyl	trig_risk	0.964	0.581	1.6	0.888	0.9102
PC ae C40:5	Phosphatidylcholine with acyl-alkyl residue sum C40:5	Phosphatidylcholines-acyl-alkyl	trig_risk	1.034	0.581	1.841	0.9102	0.9102
PC ae C40:6	Phosphatidylcholine with acyl-alkyl residue sum C40:6	Phosphatidylcholines-acyl-alkyl	trig_risk	0.781	0.406	1.5	0.4573	0.6585
PC ae C42:1	Phosphatidylcholine with acyl-alkyl residue sum C42:1	Phosphatidylcholines-acyl-alkyl	trig_risk	0.746	0.427	1.303	0.3035	0.5073
PC ae C42:2	Phosphatidylcholine with acyl-alkyl residue sum C42:2	Phosphatidylcholines-acyl-alkyl	trig_risk	0.771	0.46	1.293	0.3241	0.5073
PC ae C42:3	Phosphatidylcholine with acyl-alkyl residue sum C42:3	Phosphatidylcholines-acyl-alkyl	trig_risk	0.493	0.272	0.895	0.02	0.091
PC ae C42:4	Phosphatidylcholine with acyl-alkyl residue sum C42:4	Phosphatidylcholines-acyl-alkyl	trig_risk	0.625	0.377	1.035	0.0678	0.1526
PC ae C42:5	Phosphatidylcholine with acyl-alkyl residue sum C42:5	Phosphatidylcholines-acyl-alkyl	trig_risk	0.632	0.404	0.989	0.0446	0.1147
PC ae C44:3	Phosphatidylcholine with acyl-alkyl residue sum C44:3	Phosphatidylcholines-acyl-alkyl	trig_risk	0.512	0.273	0.959	0.0365	0.1095
PC ae C44:4	Phosphatidylcholine with acyl-alkyl residue sum C44:4	Phosphatidylcholines-acyl-alkyl	trig_risk	0.495	0.267	0.916	0.0252	0.091
PC ae C44:5	Phosphatidylcholine with acyl-alkyl residue sum C44:5	Phosphatidylcholines-acyl-alkyl	trig_risk	0.543	0.318	0.927	0.0253	0.091
PC ae C44:6	Phosphatidylcholine with acyl-alkyl residue sum C44:6	Phosphatidylcholines-acyl-alkyl	trig_risk	0.51	0.277	0.938	0.0303	0.0993
SM (OH) C14:1	Hydroxysphingomyelin with acyl residue sum C14:1	Sphingomyelins	trig_risk	0.471	0.255	0.87	0.0161	0.0409
SM (OH) C16:1	Hydroxysphingomyelin with acyl residue sum C16:1	Sphingomyelins	trig_risk	0.501	0.269	0.933	0.0293	0.0456
SM (OH) C22:1	Hydroxysphingomyelin with acyl residue sum C22:1	Sphingomyelins	trig_risk	0.496	0.251	0.979	0.0433	0.0606
SM (OH) C22:2	Hydroxysphingomyelin with acyl residue sum C22:2	Sphingomyelins	trig_risk	0.361	0.152	0.854	0.0204	0.0409
SM (OH) C24:1	Hydroxysphingomyelin with acyl residue sum C24:1	Sphingomyelins	trig_risk	0.35	0.172	0.71	0.0037	0.0171
SM C16:0	Sphingomyelin with acyl residue sum C16:0	Sphingomyelins	trig_risk	0.328	0.168	0.638	0.001	0.0072
SM C16:1	Sphingomyelin with acyl residue sum C16:1	Sphingomyelins	trig_risk	0.56	0.312	1.006	0.0524	0.0667
SM C18:0	Sphingomyelin with acyl residue sum C18:0	Sphingomyelins	trig_risk	0.804	0.426	1.518	0.501	0.5395
SM C18:1	Sphingomyelin with acyl residue sum C18:1	Sphingomyelins	trig_risk	0.997	0.54	1.842	0.9934	0.9934
SM C20:2	Sphingomyelin with acyl residue sum C20:2	Sphingomyelins	trig_risk	0.719	0.352	1.467	0.3645	0.4253
SM C24:0	Sphingomyelin with acyl residue sum C24:0	Sphingomyelins	trig_risk	0.478	0.264	0.865	0.0148	0.0409
SM C24:1	Sphingomyelin with acyl residue sum C24:1	Sphingomyelins	trig_risk	0.316	0.163	0.613	0.0007	0.0072
SM C26:0	Sphingomyelin with acyl residue sum C26:0	Sphingomyelins	trig_risk	0.44	0.22	0.88	0.0203	0.0409
SM C26:1	Sphingomyelin with acyl residue sum C26:1	Sphingomyelins	trig_risk	0.513	0.284	0.924	0.0263	0.0456
CA	Cholic Acid	Bile Acids	trig_risk	0.825	0.555	1.224	0.3384	0.9308
CDCA	Chenodeoxycholic Acid	Bile Acids	trig_risk	0.958	0.591	1.551	0.8609	0.9308
DCA	Deoxycholic Acid	Bile Acids	trig_risk	1.14	0.765	1.699	0.5193	0.9308
GCA	Glycocholic Acid	Bile Acids	trig_risk	1.063	0.627	1.803	0.8201	0.9308
GCDCA	Glycochenodeoxycholic Acid	Bile Acids	trig_risk	0.92	0.559	1.512	0.7418	0.9308
GDCA	Glycodeoxycholic Acid	Bile Acids	trig_risk	0.985	0.696	1.393	0.9308	0.9308
GUDCA	Glycoursodeoxycholic Acid	Bile Acids	trig_risk	0.891	0.558	1.422	0.628	0.9308
TCA	Taurocholic Acid	Bile Acids	trig_risk	0.923	0.661	1.29	0.6395	0.9308
TCDCA	Taurochenodeoxycholic Acid	Bile Acids	trig_risk	1.072	0.716	1.604	0.7359	0.9308
TDCA	Taurodeoxycholic Acid	Bile Acids	trig_risk	1.115	0.785	1.584	0.5436	0.9308
c-C18:1w9	Oleic acid	Free Fatty Acid	trig_risk	1.104	0.607	2.007	0.7463	0.8757
c-C18:2w6	Linoleic acid	Free Fatty Acid	trig_risk	1.081	0.665	1.757	0.7543	0.8757
c-C20:1w9	cis-11-Eicosenoic acid	Free Fatty Acid	trig_risk	0.696	0.422	1.148	0.1554	0.6217
c-C20:2w6	cis-11,14-Eicosadienoic acid	Free Fatty Acid	trig_risk	1.155	0.745	1.789	0.5202	0.8757
c-C20:3w6	cis-8,11,14-Eicosatrienoic acid	Free Fatty Acid	trig_risk	1.72	0.898	3.294	0.1022	0.6217
c-C20:4w6	Arachidonic acid	Free Fatty Acid	trig_risk	1.322	0.79	2.212	0.2874	0.7664
c-C20:5w3 (EPA)	Eicosapentaenoic acid	Free Fatty Acid	trig_risk	0.96	0.637	1.448	0.8471	0.8757
c-C22:6w3 (DHA)	cis-4,7,10,13,16,19-docosahexaenoic acid	Free Fatty Acid	trig_risk	0.959	0.571	1.612	0.8757	0.8757
N-C16:0-Cer		Ceramides	trig_risk	0.572	0.349	0.936	0.0263	0.2634
N-C18:0-Cer		Ceramides	trig_risk	1.263	0.735	2.172	0.3979	0.9245
N-C20:0-Cer		Ceramides	trig_risk	1.698	0.98	2.942	0.059	0.2948
N-C22:0-Cer		Ceramides	trig_risk	1.163	0.686	1.972	0.5754	0.9245
N-C23:0-Cer		Ceramides	trig_risk	1.159	0.653	2.059	0.6141	0.9245
N-C24:0-Cer		Ceramides	trig_risk	0.989	0.551	1.776	0.9711	0.9711
N-C24:0-Cer(2H)		Ceramides	trig_risk	1.031	0.643	1.653	0.8999	0.9711
N-C24:1-Cer		Ceramides	trig_risk	0.907	0.547	1.504	0.7053	0.9245
N-C25:0-Cer		Ceramides	trig_risk	0.906	0.505	1.624	0.7396	0.9245
N-C26:1-Cer		Ceramides	trig_risk	1.331	0.859	2.064	0.2007	0.6692
Supp Table 4d. Triglycerides Associations in TMCS. symbol: Metabolite symbol; fullname: Metabolite fullname; category: Metabolite category; yvar: association tested; OddsRatioEstimate: odds ratio estimate; Lower95CIofOddsRatio: lower bound of a 95% confidence interval; Upper95CIofOddsRato: lower bound of a 95% confidence interval; Pvalue: p-value; FDRadjustedpvalue: False Discovery Rate adjusted …

## Sheet: WC
symbol	fullname	category	yvar	OddsRatioEstimate	Lower95CIofOddsRatio	Upper95CIofOddsRatio	Pvalue	FDRadjustedpvalue
Ala	Alanine	Amino acids	wc_risk	1.865	0.918	3.791	0.0851	0.3572
Arg	Arginine	Amino acids	wc_risk	0.955	0.511	1.785	0.8862	0.9305
Asn	Asparagine	Amino acids	wc_risk	0.555	0.291	1.059	0.0739	0.3572
Asp	Aspartate	Amino acids	wc_risk	1.139	0.642	2.021	0.6553	0.8591
Cit	Citrulline	Amino acids	wc_risk	0.786	0.439	1.41	0.4194	0.6292
Gln	Glutamine	Amino acids	wc_risk	1.005	0.572	1.766	0.986	0.986
Glu	Glutamate	Amino acids	wc_risk	1.599	0.831	3.075	0.1599	0.4197
Gly	Glycine	Amino acids	wc_risk	0.871	0.501	1.516	0.6255	0.8591
His	Histidine	Amino acids	wc_risk	1.836	1.038	3.249	0.0368	0.2847
Ile	Isoleucine	Amino acids	wc_risk	1.44	0.759	2.73	0.2642	0.5548
Leu	Leucine	Amino acids	wc_risk	2.052	1.031	4.085	0.0407	0.2847
Lys	Lysine	Amino acids	wc_risk	1.307	0.689	2.477	0.4124	0.6292
Met	Methionine	Amino acids	wc_risk	1.115	0.587	2.119	0.7389	0.8621
Orn	Ornithine	Amino acids	wc_risk	1.461	0.795	2.684	0.2222	0.5184
Phe	Phenylalanine	Amino acids	wc_risk	1.05	0.622	1.771	0.8552	0.9305
Pro	Proline	Amino acids	wc_risk	1.716	0.87	3.386	0.1194	0.4076
Ser	Serine	Amino acids	wc_risk	1.253	0.763	2.057	0.3733	0.6292
Thr	Threonine	Amino acids	wc_risk	1.716	0.844	3.49	0.1359	0.4076
Trp	Tryptophan	Amino acids	wc_risk	1.136	0.599	2.155	0.6955	0.8591
Tyr	Tyrosine	Amino acids	wc_risk	1.26	0.737	2.154	0.3991	0.6292
Val	Valine	Amino acids	wc_risk	2.347	1.262	4.364	0.007	0.1475
ADMA	Asymmetric dimethylarginine	Biogenic amines	wc_risk	0.713	0.398	1.275	0.2536	0.4226
alpha-AAA	alpha-Aminoadipic acid	Biogenic amines	wc_risk	1.397	0.72	2.711	0.3223	0.4604
Creatinine	Creatinine	Biogenic amines	wc_risk	0.576	0.238	1.394	0.2213	0.4226
Kyn	Kynurenine	Biogenic amines	wc_risk	0.7	0.385	1.274	0.2435	0.4226
Met-SO	Methionine-Sulfoxide	Biogenic amines	wc_risk	1.486	0.841	2.625	0.1727	0.4226
Sarcosine	Sarcosine	Biogenic amines	wc_risk	1.127	0.638	1.992	0.6802	0.7558
SDMA	Symmetric dimethylarginine	Biogenic amines	wc_risk	0.471	0.236	0.944	0.0337	0.3368
Serotonin	Serotonin	Biogenic amines	wc_risk	0.803	0.469	1.372	0.4216	0.527
t4-OH-Pro	trans-4-Hydroxyproline	Biogenic amines	wc_risk	1.036	0.611	1.757	0.8965	0.8965
Taurine	Taurine	Biogenic amines	wc_risk	1.63	0.89	2.985	0.1139	0.4226
C0	Carnitine (free)	acylcarnitines	wc_risk	1.333	0.688	2.581	0.3942	0.6758
C2	Acetylcarnitine	acylcarnitines	wc_risk	0.761	0.445	1.301	0.3181	0.6758
C3	Propionylcarnitine	acylcarnitines	wc_risk	1.644	0.88	3.069	0.1187	0.6758
C4	Butyrylcarnitine / Isobutyrylcarnitine	acylcarnitines	wc_risk	1.357	0.699	2.634	0.3663	0.6758
C5	Isovalerylcarnitine / 2-Methylbutyrylcarnitine / Valerylcarnitine	acylcarnitines	wc_risk	0.707	0.333	1.498	0.3648	0.6758
C10	Decanoylcarnitine [= Caprylcarnitine]	acylcarnitines	wc_risk	0.975	0.578	1.644	0.9231	0.9231
C14:1	Tetradecenoylcarnitine [= Myristoleylcarnitine]	acylcarnitines	wc_risk	0.965	0.621	1.497	0.8724	0.9231
C14:2	Tetradecadienoylcarnitine	acylcarnitines	wc_risk	0.891	0.536	1.481	0.6565	0.9231
C16	Hexadecanoylcarnitine [= Palmitoylcarnitine]	acylcarnitines	wc_risk	1.089	0.64	1.852	0.7542	0.9231
C18	Octadecanoylcarnitine [= Stearylcarnitine]	acylcarnitines	wc_risk	0.663	0.365	1.203	0.1767	0.6758
C18:1	Octadecenoylcarnitine [= Oleylcarnitine]	acylcarnitines	wc_risk	0.949	0.613	1.47	0.8154	0.9231
C18:2	Octadecadienoylcarnitine [= Linoleylcarnitine]	acylcarnitines	wc_risk	0.68	0.379	1.219	0.1955	0.6758
H1	Glucose	hexoses	wc_risk	1.218	0.729	2.037	0.4509	0.4509
lysoPC a C16:0	Lysophosphatidylcholine with acyl residue C16:0	Lysophosphatidylcholines	wc_risk	1.178	0.667	2.08	0.572	0.76
lysoPC a C16:1	Lysophosphatidylcholine with acyl residue C16:1	Lysophosphatidylcholines	wc_risk	1.424	0.732	2.771	0.2984	0.6268
lysoPC a C17:0	Lysophosphatidylcholine with acyl residue C17:0	Lysophosphatidylcholines	wc_risk	0.598	0.326	1.097	0.0966	0.5315
lysoPC a C18:0	Lysophosphatidylcholine with acyl residue C18:0	Lysophosphatidylcholines	wc_risk	0.797	0.483	1.316	0.3751	0.6268
lysoPC a C18:1	Lysophosphatidylcholine with acyl residue C18:1	Lysophosphatidylcholines	wc_risk	0.756	0.427	1.338	0.3366	0.6268
lysoPC a C18:2	Lysophosphatidylcholine with acyl residue C18:2	Lysophosphatidylcholines	wc_risk	0.624	0.328	1.187	0.1505	0.552
lysoPC a C20:3	Lysophosphatidylcholine with acyl residue C20:3	Lysophosphatidylcholines	wc_risk	1.686	0.948	2.999	0.0752	0.5315
lysoPC a C20:4	Lysophosphatidylcholine with acyl residue C20:4	Lysophosphatidylcholines	wc_risk	1.101	0.684	1.773	0.6909	0.76
lysoPC a C26:0	Lysophosphatidylcholine with acyl residue C26:0	Lysophosphatidylcholines	wc_risk	0.976	0.507	1.88	0.9423	0.9423
lysoPC a C28:0	Lysophosphatidylcholine with acyl residue C28:0	Lysophosphatidylcholines	wc_risk	0.892	0.537	1.482	0.6599	0.76
lysoPC a C28:1	Lysophosphatidylcholine with acyl residue C28:1	Lysophosphatidylcholines	wc_risk	0.744	0.374	1.479	0.3989	0.6268
PC aa C28:1	Phosphatidylcholine with diacyl residue sum C28:1	Phosphatidylcholines-diacyl	wc_risk	0.859	0.489	1.509	0.5967	0.7978
PC aa C30:0	Phosphatidylcholine with diacyl residue sum C30:0	Phosphatidylcholines-diacyl	wc_risk	0.817	0.456	1.462	0.4962	0.7978
PC aa C32:0	Phosphatidylcholine with diacyl residue sum C32:0	Phosphatidylcholines-diacyl	wc_risk	0.701	0.382	1.286	0.2516	0.7778
PC aa C32:1	Phosphatidylcholine with diacyl residue sum C32:1	Phosphatidylcholines-diacyl	wc_risk	1.299	0.717	2.354	0.3889	0.7978
PC aa C32:2	Phosphatidylcholine with diacyl residue sum C32:2	Phosphatidylcholines-diacyl	wc_risk	0.971	0.545	1.732	0.921	0.9474
PC aa C32:3	Phosphatidylcholine with diacyl residue sum C32:3	Phosphatidylcholines-diacyl	wc_risk	0.95	0.48	1.881	0.8826	0.9474
PC aa C34:1	Phosphatidylcholine with diacyl residue sum C34:1	Phosphatidylcholines-diacyl	wc_risk	1.185	0.637	2.204	0.592	0.7978
PC aa C34:2	Phosphatidylcholine with diacyl residue sum C34:2	Phosphatidylcholines-diacyl	wc_risk	0.915	0.529	1.583	0.7508	0.8961
PC aa C34:3	Phosphatidylcholine with diacyl residue sum C34:3	Phosphatidylcholines-diacyl	wc_risk	0.971	0.559	1.689	0.9183	0.9474
PC aa C34:4	Phosphatidylcholine with diacyl residue sum C34:4	Phosphatidylcholines-diacyl	wc_risk	1.438	0.828	2.494	0.1968	0.7436
PC aa C36:0	Phosphatidylcholine with diacyl residue sum C36:0	Phosphatidylcholines-diacyl	wc_risk	0.879	0.533	1.451	0.6137	0.7978
PC aa C36:1	Phosphatidylcholine with diacyl residue sum C36:1	Phosphatidylcholines-diacyl	wc_risk	0.928	0.532	1.618	0.7913	0.8968
PC aa C36:2	Phosphatidylcholine with diacyl residue sum C36:2	Phosphatidylcholines-diacyl	wc_risk	0.66	0.365	1.192	0.1684	0.7404
PC aa C36:3	Phosphatidylcholine with diacyl residue sum C36:3	Phosphatidylcholines-diacyl	wc_risk	1.262	0.705	2.257	0.4335	0.7978
PC aa C36:4	Phosphatidylcholine with diacyl residue sum C36:4	Phosphatidylcholines-diacyl	wc_risk	1.455	0.893	2.371	0.1322	0.7404
PC aa C36:5	Phosphatidylcholine with diacyl residue sum C36:5	Phosphatidylcholines-diacyl	wc_risk	0.849	0.509	1.414	0.5293	0.7978
PC aa C36:6	Phosphatidylcholine with diacyl residue sum C36:6	Phosphatidylcholines-diacyl	wc_risk	0.927	0.565	1.521	0.7644	0.8961
PC aa C38:0	Phosphatidylcholine with diacyl residue sum C38:0	Phosphatidylcholines-diacyl	wc_risk	0.77	0.439	1.352	0.3629	0.7978
PC aa C38:1	Phosphatidylcholine with diacyl residue sum C38:1	Phosphatidylcholines-diacyl	wc_risk	0.632	0.33	1.21	0.1662	0.7404
PC aa C38:3	Phosphatidylcholine with diacyl residue sum C38:3	Phosphatidylcholines-diacyl	wc_risk	2.111	1.138	3.914	0.0177	0.2579
PC aa C38:4	Phosphatidylcholine with diacyl residue sum C38:4	Phosphatidylcholines-diacyl	wc_risk	1.451	0.848	2.484	0.1742	0.7404
PC aa C38:5	Phosphatidylcholine with diacyl residue sum C38:5	Phosphatidylcholines-diacyl	wc_risk	0.887	0.572	1.375	0.5913	0.7978
PC aa C38:6	Phosphatidylcholine with diacyl residue sum C38:6	Phosphatidylcholines-diacyl	wc_risk	1.153	0.654	2.032	0.6227	0.7978
PC aa C40:2	Phosphatidylcholine with diacyl residue sum C40:2	Phosphatidylcholines-diacyl	wc_risk	0.756	0.439	1.301	0.3124	0.7978
PC aa C40:3	Phosphatidylcholine with diacyl residue sum C40:3	Phosphatidylcholines-diacyl	wc_risk	0.779	0.434	1.396	0.4009	0.7978
PC aa C40:4	Phosphatidylcholine with diacyl residue sum C40:4	Phosphatidylcholines-diacyl	wc_risk	1.741	0.954	3.177	0.071	0.6035
PC aa C40:5	Phosphatidylcholine with diacyl residue sum C40:5	Phosphatidylcholines-diacyl	wc_risk	1.17	0.613	2.232	0.6336	0.7978
PC aa C40:6	Phosphatidylcholine with diacyl residue sum C40:6	Phosphatidylcholines-diacyl	wc_risk	1.203	0.65	2.227	0.5558	0.7978
PC aa C42:0	Phosphatidylcholine with diacyl residue sum C42:0	Phosphatidylcholines-diacyl	wc_risk	0.436	0.214	0.891	0.0228	0.2579
PC aa C42:1	Phosphatidylcholine with diacyl residue sum C42:1	Phosphatidylcholines-diacyl	wc_risk	0.5	0.276	0.907	0.0226	0.2579
PC aa C42:2	Phosphatidylcholine with diacyl residue sum C42:2	Phosphatidylcholines-diacyl	wc_risk	0.765	0.468	1.251	0.2859	0.7978
PC aa C42:4	Phosphatidylcholine with diacyl residue sum C42:4	Phosphatidylcholines-diacyl	wc_risk	0.707	0.398	1.254	0.2359	0.7778
PC aa C42:5	Phosphatidylcholine with diacyl residue sum C42:5	Phosphatidylcholines-diacyl	wc_risk	1.019	0.588	1.764	0.9474	0.9474
PC aa C42:6	Phosphatidylcholine with diacyl residue sum C42:6	Phosphatidylcholines-diacyl	wc_risk	0.852	0.523	1.389	0.5213	0.7978
PC ae C30:0	Phosphatidylcholine with acyl-alkyl residue sum C30:0	Phosphatidylcholines-acyl-alkyl	wc_risk	0.822	0.499	1.351	0.4387	0.5445
PC ae C30:1	Phosphatidylcholine with acyl-alkyl residue sum C30:1	Phosphatidylcholines-acyl-alkyl	wc_risk	0.833	0.487	1.425	0.5048	0.5526
PC ae C32:1	Phosphatidylcholine with acyl-alkyl residue sum C32:1	Phosphatidylcholines-acyl-alkyl	wc_risk	0.789	0.451	1.381	0.407	0.5426
PC ae C32:2	Phosphatidylcholine with acyl-alkyl residue sum C32:2	Phosphatidylcholines-acyl-alkyl	wc_risk	0.763	0.433	1.346	0.3507	0.5255
PC ae C34:0	Phosphatidylcholine with acyl-alkyl residue sum C34:0	Phosphatidylcholines-acyl-alkyl	wc_risk	0.854	0.487	1.498	0.5827	0.617
PC ae C34:1	Phosphatidylcholine with acyl-alkyl residue sum C34:1	Phosphatidylcholines-acyl-alkyl	wc_risk	0.632	0.351	1.138	0.1261	0.3784
PC ae C34:2	Phosphatidylcholine with acyl-alkyl residue sum C34:2	Phosphatidylcholines-acyl-alkyl	wc_risk	0.665	0.367	1.204	0.1783	0.3961
PC ae C34:3	Phosphatidylcholine with acyl-alkyl residue sum C34:3	Phosphatidylcholines-acyl-alkyl	wc_risk	0.761	0.453	1.278	0.3014	0.4718
PC ae C36:0	Phosphatidylcholine with acyl-alkyl residue sum C36:0	Phosphatidylcholines-acyl-alkyl	wc_risk	0.785	0.457	1.347	0.3796	0.5255
PC ae C36:1	Phosphatidylcholine with acyl-alkyl residue sum C36:1	Phosphatidylcholines-acyl-alkyl	wc_risk	0.664	0.362	1.22	0.1871	0.3961
PC ae C36:2	Phosphatidylcholine with acyl-alkyl residue sum C36:2	Phosphatidylcholines-acyl-alkyl	wc_risk	0.478	0.23	0.994	0.048	0.364
PC ae C36:3	Phosphatidylcholine with acyl-alkyl residue sum C36:3	Phosphatidylcholines-acyl-alkyl	wc_risk	0.727	0.403	1.31	0.2881	0.4714
PC ae C36:4	Phosphatidylcholine with acyl-alkyl residue sum C36:4	Phosphatidylcholines-acyl-alkyl	wc_risk	1.571	0.81	3.048	0.1812	0.3961
PC ae C36:5	Phosphatidylcholine with acyl-alkyl residue sum C36:5	Phosphatidylcholines-acyl-alkyl	wc_risk	1.019	0.615	1.691	0.9404	0.9404
PC ae C38:0	Phosphatidylcholine with acyl-alkyl residue sum C38:0	Phosphatidylcholines-acyl-alkyl	wc_risk	0.713	0.422	1.204	0.2057	0.4115
PC ae C38:1	Phosphatidylcholine with acyl-alkyl residue sum C38:1	Phosphatidylcholines-acyl-alkyl	wc_risk	0.653	0.393	1.087	0.1012	0.3644
PC ae C38:2	Phosphatidylcholine with acyl-alkyl residue sum C38:2	Phosphatidylcholines-acyl-alkyl	wc_risk	0.538	0.295	0.983	0.0439	0.364
PC ae C38:3	Phosphatidylcholine with acyl-alkyl residue sum C38:3	Phosphatidylcholines-acyl-alkyl	wc_risk	1.29	0.693	2.402	0.4223	0.543
PC ae C38:4	Phosphatidylcholine with acyl-alkyl residue sum C38:4	Phosphatidylcholines-acyl-alkyl	wc_risk	1.265	0.632	2.534	0.5066	0.5526
PC ae C38:5	Phosphatidylcholine with acyl-alkyl residue sum C38:5	Phosphatidylcholines-acyl-alkyl	wc_risk	0.941	0.562	1.575	0.8179	0.8412
PC ae C38:6	Phosphatidylcholine with acyl-alkyl residue sum C38:6	Phosphatidylcholines-acyl-alkyl	wc_risk	0.796	0.437	1.447	0.4538	0.5445
PC ae C40:1	Phosphatidylcholine with acyl-alkyl residue sum C40:1	Phosphatidylcholines-acyl-alkyl	wc_risk	0.547	0.31	0.966	0.0377	0.364
PC ae C40:2	Phosphatidylcholine with acyl-alkyl residue sum C40:2	Phosphatidylcholines-acyl-alkyl	wc_risk	0.499	0.249	1.002	0.0506	0.364
PC ae C40:3	Phosphatidylcholine with acyl-alkyl residue sum C40:3	Phosphatidylcholines-acyl-alkyl	wc_risk	0.588	0.316	1.096	0.0947	0.3644
PC ae C40:4	Phosphatidylcholine with acyl-alkyl residue sum C40:4	Phosphatidylcholines-acyl-alkyl	wc_risk	0.831	0.489	1.411	0.4924	0.5526
PC ae C40:5	Phosphatidylcholine with acyl-alkyl residue sum C40:5	Phosphatidylcholines-acyl-alkyl	wc_risk	0.658	0.356	1.216	0.1819	0.3961
PC ae C40:6	Phosphatidylcholine with acyl-alkyl residue sum C40:6	Phosphatidylcholines-acyl-alkyl	wc_risk	0.692	0.354	1.352	0.2813	0.4714
PC ae C42:1	Phosphatidylcholine with acyl-alkyl residue sum C42:1	Phosphatidylcholines-acyl-alkyl	wc_risk	0.652	0.369	1.152	0.141	0.3904
PC ae C42:2	Phosphatidylcholine with acyl-alkyl residue sum C42:2	Phosphatidylcholines-acyl-alkyl	wc_risk	0.607	0.349	1.054	0.076	0.3644
PC ae C42:3	Phosphatidylcholine with acyl-alkyl residue sum C42:3	Phosphatidylcholines-acyl-alkyl	wc_risk	0.582	0.328	1.033	0.0646	0.3644
PC ae C42:4	Phosphatidylcholine with acyl-alkyl residue sum C42:4	Phosphatidylcholines-acyl-alkyl	wc_risk	0.643	0.383	1.08	0.0951	0.3644
PC ae C42:5	Phosphatidylcholine with acyl-alkyl residue sum C42:5	Phosphatidylcholines-acyl-alkyl	wc_risk	0.771	0.494	1.204	0.2534	0.4714
PC ae C44:3	Phosphatidylcholine with acyl-alkyl residue sum C44:3	Phosphatidylcholines-acyl-alkyl	wc_risk	0.608	0.325	1.136	0.1188	0.3784
PC ae C44:4	Phosphatidylcholine with acyl-alkyl residue sum C44:4	Phosphatidylcholines-acyl-alkyl	wc_risk	0.772	0.438	1.363	0.3728	0.5255
PC ae C44:5	Phosphatidylcholine with acyl-alkyl residue sum C44:5	Phosphatidylcholines-acyl-alkyl	wc_risk	0.76	0.465	1.244	0.2748	0.4714
PC ae C44:6	Phosphatidylcholine with acyl-alkyl residue sum C44:6	Phosphatidylcholines-acyl-alkyl	wc_risk	0.505	0.274	0.933	0.0292	0.364
SM (OH) C14:1	Hydroxysphingomyelin with acyl residue sum C14:1	Sphingomyelins	wc_risk	0.764	0.45	1.299	0.3203	0.4982
SM (OH) C16:1	Hydroxysphingomyelin with acyl residue sum C16:1	Sphingomyelins	wc_risk	0.736	0.423	1.28	0.2773	0.4982
SM (OH) C22:1	Hydroxysphingomyelin with acyl residue sum C22:1	Sphingomyelins	wc_risk	0.99	0.533	1.839	0.9754	0.9754
SM (OH) C22:2	Hydroxysphingomyelin with acyl residue sum C22:2	Sphingomyelins	wc_risk	0.937	0.437	2.008	0.8672	0.9339
SM (OH) C24:1	Hydroxysphingomyelin with acyl residue sum C24:1	Sphingomyelins	wc_risk	0.887	0.496	1.586	0.6863	0.8007
SM C16:0	Sphingomyelin with acyl residue sum C16:0	Sphingomyelins	wc_risk	0.681	0.385	1.205	0.1871	0.4982
SM C16:1	Sphingomyelin with acyl residue sum C16:1	Sphingomyelins	wc_risk	1.678	0.94	2.993	0.0798	0.4982
SM C18:0	Sphingomyelin with acyl residue sum C18:0	Sphingomyelins	wc_risk	1.436	0.746	2.764	0.2788	0.4982
SM C18:1	Sphingomyelin with acyl residue sum C18:1	Sphingomyelins	wc_risk	2.286	1.149	4.548	0.0185	0.2589
SM C20:2	Sphingomyelin with acyl residue sum C20:2	Sphingomyelins	wc_risk	1.625	0.817	3.232	0.1662	0.4982
SM C24:0	Sphingomyelin with acyl residue sum C24:0	Sphingomyelins	wc_risk	1.118	0.65	1.925	0.6863	0.8007
SM C24:1	Sphingomyelin with acyl residue sum C24:1	Sphingomyelins	wc_risk	0.803	0.46	1.402	0.4404	0.6165
SM C26:0	Sphingomyelin with acyl residue sum C26:0	Sphingomyelins	wc_risk	0.702	0.367	1.345	0.2861	0.4982
SM C26:1	Sphingomyelin with acyl residue sum C26:1	Sphingomyelins	wc_risk	0.642	0.358	1.151	0.1367	0.4982
CA	Cholic Acid	Bile Acids	wc_risk	1.821	1.16	2.859	0.0092	0.0843
CDCA	Chenodeoxycholic Acid	Bile Acids	wc_risk	2.113	1.144	3.902	0.0169	0.0843
DCA	Deoxycholic Acid	Bile Acids	wc_risk	1.497	0.935	2.397	0.0925	0.3085
GCA	Glycocholic Acid	Bile Acids	wc_risk	1.224	0.711	2.108	0.466	0.6846
GCDCA	Glycochenodeoxycholic Acid	Bile Acids	wc_risk	1.442	0.844	2.462	0.1806	0.3627
GDCA	Glycodeoxycholic Acid	Bile Acids	wc_risk	1.29	0.888	1.872	0.1813	0.3627
GUDCA	Glycoursodeoxycholic Acid	Bile Acids	wc_risk	1.186	0.74	1.901	0.4792	0.6846
TCA	Taurocholic Acid	Bile Acids	wc_risk	1.079	0.774	1.505	0.653	0.8163
TCDCA	Taurochenodeoxycholic Acid	Bile Acids	wc_risk	1.035	0.677	1.581	0.8742	0.8742
TDCA	Taurodeoxycholic Acid	Bile Acids	wc_risk	0.951	0.659	1.37	0.7857	0.873
c-C18:1w9	Oleic acid	Free Fatty Acid	wc_risk	1.316	0.693	2.5	0.4014	0.8572
c-C18:2w6	Linoleic acid	Free Fatty Acid	wc_risk	1.034	0.623	1.716	0.8985	0.9205
c-C20:1w9	cis-11-Eicosenoic acid	Free Fatty Acid	wc_risk	0.82	0.502	1.34	0.4286	0.8572
c-C20:2w6	cis-11,14-Eicosadienoic acid	Free Fatty Acid	wc_risk	1.089	0.687	1.727	0.7157	0.9205
c-C20:3w6	cis-8,11,14-Eicosatrienoic acid	Free Fatty Acid	wc_risk	1.875	0.924	3.802	0.0816	0.5952
c-C20:4w6	Arachidonic acid	Free Fatty Acid	wc_risk	1.495	0.866	2.582	0.1488	0.5952
c-C20:5w3 (EPA)	Eicosapentaenoic acid	Free Fatty Acid	wc_risk	0.978	0.635	1.507	0.9205	0.9205
c-C22:6w3 (DHA)	cis-4,7,10,13,16,19-docosahexaenoic acid	Free Fatty Acid	wc_risk	0.894	0.519	1.538	0.6845	0.9205
N-C16:0-Cer		Ceramides	wc_risk	0.85	0.536	1.347	0.4889	0.7724
N-C18:0-Cer		Ceramides	wc_risk	1.565	0.886	2.764	0.1231	0.7724
N-C20:0-Cer		Ceramides	wc_risk	1.363	0.766	2.424	0.2924	0.7724
N-C22:0-Cer		Ceramides	wc_risk	1.152	0.66	2.01	0.6179	0.7724
N-C23:0-Cer		Ceramides	wc_risk	1.188	0.651	2.168	0.5757	0.7724
N-C24:0-Cer		Ceramides	wc_risk	1.249	0.672	2.32	0.4825	0.7724
N-C24:0-Cer(2H)		Ceramides	wc_risk	1.291	0.787	2.119	0.3117	0.7724
N-C24:1-Cer		Ceramides	wc_risk	0.917	0.533	1.576	0.753	0.8367
N-C25:0-Cer		Ceramides	wc_risk	1.024	0.562	1.864	0.9383	0.9383
N-C26:1-Cer		Ceramides	wc_risk	0.714	0.436	1.167	0.1785	0.7724
Supp Table 4e. Waist Circumference Associations in TMCS. symbol: Metabolite symbol; fullname: Metabolite fullname; category: Metabolite category; yvar: association tested; OddsRatioEstimate: odds ratio estimate; Lower95CIofOddsRatio: lower bound of a 95% confidence interval; Upper95CIofOddsRato: lower bound of a 95% confidence interval; Pvalue: p-value; FDRadjustedpvalue: False Discovery Rate adj…

## Sheet: MetS
symbol	fullname	category	yvar	OddsRatioEstimate	Lower95CIofOddsRatio	Upper95CIofOddsRatio	Pvalue	FDRadjustedpvalue
Ala	Alanine	Amino acids	metabolic syndrome	1.971	1.007	3.859	0.0478	0.1255
Arg	Arginine	Amino acids	metabolic syndrome	1.393	0.77	2.52	0.2735	0.3379
Asn	Asparagine	Amino acids	metabolic syndrome	0.441	0.232	0.838	0.0125	0.0782
Asp	Aspartate	Amino acids	metabolic syndrome	0.874	0.504	1.515	0.6314	0.638
Cit	Citrulline	Amino acids	metabolic syndrome	0.723	0.412	1.269	0.2584	0.3379
Gln	Glutamine	Amino acids	metabolic syndrome	0.816	0.475	1.403	0.462	0.5107
Glu	Glutamate	Amino acids	metabolic syndrome	1.501	0.811	2.775	0.1957	0.2936
Gly	Glycine	Amino acids	metabolic syndrome	0.61	0.344	1.08	0.0899	0.1888
His	Histidine	Amino acids	metabolic syndrome	1.249	0.746	2.092	0.3973	0.4635
Ile	Isoleucine	Amino acids	metabolic syndrome	1.969	1.055	3.677	0.0334	0.1002
Leu	Leucine	Amino acids	metabolic syndrome	2.105	1.098	4.036	0.0249	0.0872
Lys	Lysine	Amino acids	metabolic syndrome	1.544	0.831	2.868	0.1696	0.274
Met	Methionine	Amino acids	metabolic syndrome	1.614	0.875	2.975	0.1251	0.2189
Orn	Ornithine	Amino acids	metabolic syndrome	1.663	0.925	2.988	0.0892	0.1888
Phe	Phenylalanine	Amino acids	metabolic syndrome	1.54	0.899	2.639	0.1158	0.2189
Pro	Proline	Amino acids	metabolic syndrome	2.535	1.268	5.069	0.0085	0.0782
Ser	Serine	Amino acids	metabolic syndrome	0.895	0.563	1.422	0.638	0.638
Thr	Threonine	Amino acids	metabolic syndrome	1.518	0.785	2.935	0.2146	0.3005
Trp	Tryptophan	Amino acids	metabolic syndrome	2.16	1.137	4.102	0.0186	0.0782
Tyr	Tyrosine	Amino acids	metabolic syndrome	1.963	1.14	3.379	0.0149	0.0782
Val	Valine	Amino acids	metabolic syndrome	2.584	1.419	4.707	0.0019	0.0401
ADMA	Asymmetric dimethylarginine	Biogenic amines	metabolic syndrome	0.721	0.415	1.252	0.2455	0.3508
alpha-AAA	alpha-Aminoadipic acid	Biogenic amines	metabolic syndrome	1.611	0.848	3.062	0.1454	0.2909
Creatinine	Creatinine	Biogenic amines	metabolic syndrome	0.51	0.219	1.191	0.1199	0.2909
Kyn	Kynurenine	Biogenic amines	metabolic syndrome	1.027	0.593	1.78	0.9235	0.9681
Met-SO	Methionine-Sulfoxide	Biogenic amines	metabolic syndrome	1.69	0.979	2.918	0.0595	0.2909
Sarcosine	Sarcosine	Biogenic amines	metabolic syndrome	0.683	0.391	1.194	0.1806	0.3011
SDMA	Symmetric dimethylarginine	Biogenic amines	metabolic syndrome	0.367	0.183	0.735	0.0047	0.0468
Serotonin	Serotonin	Biogenic amines	metabolic syndrome	0.626	0.362	1.083	0.094	0.2909
t4-OH-Pro	trans-4-Hydroxyproline	Biogenic amines	metabolic syndrome	1.179	0.707	1.965	0.5288	0.661
Taurine	Taurine	Biogenic amines	metabolic syndrome	1.011	0.602	1.696	0.9681	0.9681
C0	Carnitine (free)	acylcarnitines	metabolic syndrome	1.87	0.964	3.629	0.0641	0.3847
C2	Acetylcarnitine	acylcarnitines	metabolic syndrome	0.745	0.442	1.257	0.2701	0.6641
C3	Propionylcarnitine	acylcarnitines	metabolic syndrome	2.045	1.115	3.75	0.0208	0.2496
C4	Butyrylcarnitine / Isobutyrylcarnitine	acylcarnitines	metabolic syndrome	1.09	0.582	2.04	0.7875	0.7875
C5	Isovalerylcarnitine / 2-Methylbutyrylcarnitine / Valerylcarnitine	acylcarnitines	metabolic syndrome	1.454	0.724	2.922	0.293	0.6641
C10	Decanoylcarnitine [= Caprylcarnitine]	acylcarnitines	metabolic syndrome	0.921	0.56	1.513	0.7439	0.7875
C14:1	Tetradecenoylcarnitine [= Myristoleylcarnitine]	acylcarnitines	metabolic syndrome	0.858	0.558	1.32	0.4857	0.7863
C14:2	Tetradecadienoylcarnitine	acylcarnitines	metabolic syndrome	0.755	0.457	1.249	0.2745	0.6641
C16	Hexadecanoylcarnitine [= Palmitoylcarnitine]	acylcarnitines	metabolic syndrome	1.29	0.771	2.16	0.3321	0.6641
C18	Octadecanoylcarnitine [= Stearylcarnitine]	acylcarnitines	metabolic syndrome	0.886	0.508	1.546	0.6708	0.7875
C18:1	Octadecenoylcarnitine [= Oleylcarnitine]	acylcarnitines	metabolic syndrome	0.934	0.615	1.42	0.7499	0.7875
C18:2	Octadecadienoylcarnitine [= Linoleylcarnitine]	acylcarnitines	metabolic syndrome	0.836	0.483	1.449	0.5242	0.7863
H1	Glucose	hexoses	metabolic syndrome	1.918	1.121	3.28	0.0174	0.0174
lysoPC a C16:0	Lysophosphatidylcholine with acyl residue C16:0	Lysophosphatidylcholines	metabolic syndrome	1.505	0.857	2.644	0.1546	0.4252
lysoPC a C16:1	Lysophosphatidylcholine with acyl residue C16:1	Lysophosphatidylcholines	metabolic syndrome	1.42	0.756	2.669	0.2758	0.5056
lysoPC a C17:0	Lysophosphatidylcholine with acyl residue C17:0	Lysophosphatidylcholines	metabolic syndrome	0.945	0.538	1.66	0.8441	0.8441
lysoPC a C18:0	Lysophosphatidylcholine with acyl residue C18:0	Lysophosphatidylcholines	metabolic syndrome	0.886	0.547	1.435	0.6221	0.7603
lysoPC a C18:1	Lysophosphatidylcholine with acyl residue C18:1	Lysophosphatidylcholines	metabolic syndrome	0.868	0.503	1.5	0.6125	0.7603
lysoPC a C18:2	Lysophosphatidylcholine with acyl residue C18:2	Lysophosphatidylcholines	metabolic syndrome	0.58	0.309	1.091	0.0911	0.4252
lysoPC a C20:3	Lysophosphatidylcholine with acyl residue C20:3	Lysophosphatidylcholines	metabolic syndrome	1.492	0.875	2.545	0.1415	0.4252
lysoPC a C20:4	Lysophosphatidylcholine with acyl residue C20:4	Lysophosphatidylcholines	metabolic syndrome	1.202	0.76	1.9	0.4315	0.6781
lysoPC a C26:0	Lysophosphatidylcholine with acyl residue C26:0	Lysophosphatidylcholines	metabolic syndrome	0.895	0.479	1.672	0.7274	0.8001
lysoPC a C28:0	Lysophosphatidylcholine with acyl residue C28:0	Lysophosphatidylcholines	metabolic syndrome	0.687	0.417	1.132	0.1409	0.4252
lysoPC a C28:1	Lysophosphatidylcholine with acyl residue C28:1	Lysophosphatidylcholines	metabolic syndrome	0.682	0.35	1.325	0.2585	0.5056
PC aa C28:1	Phosphatidylcholine with diacyl residue sum C28:1	Phosphatidylcholines-diacyl	metabolic syndrome	0.677	0.384	1.194	0.1781	0.4895
PC aa C30:0	Phosphatidylcholine with diacyl residue sum C30:0	Phosphatidylcholines-diacyl	metabolic syndrome	0.821	0.475	1.421	0.4819	0.6302
PC aa C32:0	Phosphatidylcholine with diacyl residue sum C32:0	Phosphatidylcholines-diacyl	metabolic syndrome	0.736	0.425	1.277	0.276	0.5214
PC aa C32:1	Phosphatidylcholine with diacyl residue sum C32:1	Phosphatidylcholines-diacyl	metabolic syndrome	1.417	0.812	2.471	0.2195	0.4976
PC aa C32:2	Phosphatidylcholine with diacyl residue sum C32:2	Phosphatidylcholines-diacyl	metabolic syndrome	0.803	0.455	1.415	0.4473	0.6084
PC aa C32:3	Phosphatidylcholine with diacyl residue sum C32:3	Phosphatidylcholines-diacyl	metabolic syndrome	0.6	0.299	1.206	0.1517	0.4689
PC aa C34:1	Phosphatidylcholine with diacyl residue sum C34:1	Phosphatidylcholines-diacyl	metabolic syndrome	1.395	0.774	2.514	0.2683	0.5214
PC aa C34:2	Phosphatidylcholine with diacyl residue sum C34:2	Phosphatidylcholines-diacyl	metabolic syndrome	0.774	0.454	1.322	0.3483	0.5322
PC aa C34:3	Phosphatidylcholine with diacyl residue sum C34:3	Phosphatidylcholines-diacyl	metabolic syndrome	0.856	0.499	1.469	0.5734	0.722
PC aa C34:4	Phosphatidylcholine with diacyl residue sum C34:4	Phosphatidylcholines-diacyl	metabolic syndrome	1.138	0.676	1.915	0.6274	0.7355
PC aa C36:0	Phosphatidylcholine with diacyl residue sum C36:0	Phosphatidylcholines-diacyl	metabolic syndrome	0.901	0.554	1.467	0.6762	0.7664
PC aa C36:1	Phosphatidylcholine with diacyl residue sum C36:1	Phosphatidylcholines-diacyl	metabolic syndrome	1.002	0.596	1.686	0.9928	0.9928
PC aa C36:2	Phosphatidylcholine with diacyl residue sum C36:2	Phosphatidylcholines-diacyl	metabolic syndrome	0.53	0.295	0.952	0.0335	0.285
PC aa C36:3	Phosphatidylcholine with diacyl residue sum C36:3	Phosphatidylcholines-diacyl	metabolic syndrome	1.109	0.643	1.914	0.7097	0.7784
PC aa C36:4	Phosphatidylcholine with diacyl residue sum C36:4	Phosphatidylcholines-diacyl	metabolic syndrome	1.363	0.86	2.158	0.1872	0.4895
PC aa C36:5	Phosphatidylcholine with diacyl residue sum C36:5	Phosphatidylcholines-diacyl	metabolic syndrome	1.336	0.82	2.178	0.2448	0.5202
PC aa C36:6	Phosphatidylcholine with diacyl residue sum C36:6	Phosphatidylcholines-diacyl	metabolic syndrome	1.255	0.777	2.025	0.3535	0.5322
PC aa C38:0	Phosphatidylcholine with diacyl residue sum C38:0	Phosphatidylcholines-diacyl	metabolic syndrome	0.573	0.317	1.037	0.066	0.3634
PC aa C38:1	Phosphatidylcholine with diacyl residue sum C38:1	Phosphatidylcholines-diacyl	metabolic syndrome	0.746	0.41	1.359	0.3388	0.5322
PC aa C38:3	Phosphatidylcholine with diacyl residue sum C38:3	Phosphatidylcholines-diacyl	metabolic syndrome	1.7	0.97	2.98	0.0637	0.3634
PC aa C38:4	Phosphatidylcholine with diacyl residue sum C38:4	Phosphatidylcholines-diacyl	metabolic syndrome	1.486	0.885	2.494	0.1344	0.4689
PC aa C38:5	Phosphatidylcholine with diacyl residue sum C38:5	Phosphatidylcholines-diacyl	metabolic syndrome	1.358	0.894	2.065	0.1517	0.4689
PC aa C38:6	Phosphatidylcholine with diacyl residue sum C38:6	Phosphatidylcholines-diacyl	metabolic syndrome	1.322	0.77	2.268	0.3116	0.5322
PC aa C40:2	Phosphatidylcholine with diacyl residue sum C40:2	Phosphatidylcholines-diacyl	metabolic syndrome	0.804	0.481	1.346	0.4072	0.5768
PC aa C40:3	Phosphatidylcholine with diacyl residue sum C40:3	Phosphatidylcholines-diacyl	metabolic syndrome	0.695	0.393	1.23	0.2114	0.4976
PC aa C40:4	Phosphatidylcholine with diacyl residue sum C40:4	Phosphatidylcholines-diacyl	metabolic syndrome	1.093	0.633	1.886	0.7507	0.7976
PC aa C40:5	Phosphatidylcholine with diacyl residue sum C40:5	Phosphatidylcholines-diacyl	metabolic syndrome	1.709	0.916	3.191	0.0922	0.392
PC aa C40:6	Phosphatidylcholine with diacyl residue sum C40:6	Phosphatidylcholines-diacyl	metabolic syndrome	1.734	0.946	3.178	0.0748	0.3634
PC aa C42:0	Phosphatidylcholine with diacyl residue sum C42:0	Phosphatidylcholines-diacyl	metabolic syndrome	0.407	0.202	0.821	0.0121	0.2055
PC aa C42:1	Phosphatidylcholine with diacyl residue sum C42:1	Phosphatidylcholines-diacyl	metabolic syndrome	0.411	0.223	0.757	0.0043	0.1463
PC aa C42:2	Phosphatidylcholine with diacyl residue sum C42:2	Phosphatidylcholines-diacyl	metabolic syndrome	0.803	0.502	1.285	0.36	0.5322
PC aa C42:4	Phosphatidylcholine with diacyl residue sum C42:4	Phosphatidylcholines-diacyl	metabolic syndrome	0.517	0.287	0.929	0.0275	0.285
PC aa C42:5	Phosphatidylcholine with diacyl residue sum C42:5	Phosphatidylcholines-diacyl	metabolic syndrome	1.14	0.672	1.933	0.6263	0.7355
PC aa C42:6	Phosphatidylcholine with diacyl residue sum C42:6	Phosphatidylcholines-diacyl	metabolic syndrome	1.015	0.635	1.622	0.9499	0.9787
PC ae C30:0	Phosphatidylcholine with acyl-alkyl residue sum C30:0	Phosphatidylcholines-acyl-alkyl	metabolic syndrome	0.634	0.374	1.075	0.0907	0.1814
PC ae C30:1	Phosphatidylcholine with acyl-alkyl residue sum C30:1	Phosphatidylcholines-acyl-alkyl	metabolic syndrome	1.052	0.626	1.767	0.8486	0.8728
PC ae C32:1	Phosphatidylcholine with acyl-alkyl residue sum C32:1	Phosphatidylcholines-acyl-alkyl	metabolic syndrome	0.541	0.302	0.968	0.0386	0.1258
PC ae C32:2	Phosphatidylcholine with acyl-alkyl residue sum C32:2	Phosphatidylcholines-acyl-alkyl	metabolic syndrome	0.549	0.305	0.989	0.046	0.1274
PC ae C34:0	Phosphatidylcholine with acyl-alkyl residue sum C34:0	Phosphatidylcholines-acyl-alkyl	metabolic syndrome	0.749	0.428	1.311	0.312	0.4517
PC ae C34:1	Phosphatidylcholine with acyl-alkyl residue sum C34:1	Phosphatidylcholines-acyl-alkyl	metabolic syndrome	0.527	0.292	0.952	0.0336	0.1211
PC ae C34:2	Phosphatidylcholine with acyl-alkyl residue sum C34:2	Phosphatidylcholines-acyl-alkyl	metabolic syndrome	0.24	0.108	0.533	0.0005	0.0143
PC ae C34:3	Phosphatidylcholine with acyl-alkyl residue sum C34:3	Phosphatidylcholines-acyl-alkyl	metabolic syndrome	0.285	0.136	0.598	0.0009	0.0143
PC ae C36:0	Phosphatidylcholine with acyl-alkyl residue sum C36:0	Phosphatidylcholines-acyl-alkyl	metabolic syndrome	0.762	0.449	1.293	0.3131	0.4517
PC ae C36:1	Phosphatidylcholine with acyl-alkyl residue sum C36:1	Phosphatidylcholines-acyl-alkyl	metabolic syndrome	0.777	0.434	1.388	0.3938	0.5063
PC ae C36:2	Phosphatidylcholine with acyl-alkyl residue sum C36:2	Phosphatidylcholines-acyl-alkyl	metabolic syndrome	0.406	0.192	0.857	0.018	0.0807
PC ae C36:3	Phosphatidylcholine with acyl-alkyl residue sum C36:3	Phosphatidylcholines-acyl-alkyl	metabolic syndrome	0.326	0.163	0.654	0.0016	0.0143
PC ae C36:4	Phosphatidylcholine with acyl-alkyl residue sum C36:4	Phosphatidylcholines-acyl-alkyl	metabolic syndrome	0.795	0.425	1.487	0.473	0.5871
PC ae C36:5	Phosphatidylcholine with acyl-alkyl residue sum C36:5	Phosphatidylcholines-acyl-alkyl	metabolic syndrome	1.031	0.637	1.67	0.9003	0.9003
PC ae C38:0	Phosphatidylcholine with acyl-alkyl residue sum C38:0	Phosphatidylcholines-acyl-alkyl	metabolic syndrome	0.885	0.537	1.459	0.6322	0.7586
PC ae C38:1	Phosphatidylcholine with acyl-alkyl residue sum C38:1	Phosphatidylcholines-acyl-alkyl	metabolic syndrome	0.728	0.449	1.18	0.1975	0.3232
PC ae C38:2	Phosphatidylcholine with acyl-alkyl residue sum C38:2	Phosphatidylcholines-acyl-alkyl	metabolic syndrome	0.298	0.142	0.623	0.0013	0.0143
PC ae C38:3	Phosphatidylcholine with acyl-alkyl residue sum C38:3	Phosphatidylcholines-acyl-alkyl	metabolic syndrome	0.907	0.503	1.636	0.7458	0.8136
PC ae C38:4	Phosphatidylcholine with acyl-alkyl residue sum C38:4	Phosphatidylcholines-acyl-alkyl	metabolic syndrome	0.937	0.484	1.813	0.8462	0.8728
PC ae C38:5	Phosphatidylcholine with acyl-alkyl residue sum C38:5	Phosphatidylcholines-acyl-alkyl	metabolic syndrome	0.785	0.468	1.315	0.3578	0.4923
PC ae C38:6	Phosphatidylcholine with acyl-alkyl residue sum C38:6	Phosphatidylcholines-acyl-alkyl	metabolic syndrome	0.894	0.506	1.581	0.6999	0.7874
PC ae C40:1	Phosphatidylcholine with acyl-alkyl residue sum C40:1	Phosphatidylcholines-acyl-alkyl	metabolic syndrome	0.583	0.333	1.019	0.0581	0.1394
PC ae C40:2	Phosphatidylcholine with acyl-alkyl residue sum C40:2	Phosphatidylcholines-acyl-alkyl	metabolic syndrome	0.546	0.279	1.069	0.0773	0.1722
PC ae C40:3	Phosphatidylcholine with acyl-alkyl residue sum C40:3	Phosphatidylcholines-acyl-alkyl	metabolic syndrome	0.462	0.24	0.886	0.0202	0.0807
PC ae C40:4	Phosphatidylcholine with acyl-alkyl residue sum C40:4	Phosphatidylcholines-acyl-alkyl	metabolic syndrome	0.767	0.458	1.285	0.3137	0.4517
PC ae C40:5	Phosphatidylcholine with acyl-alkyl residue sum C40:5	Phosphatidylcholines-acyl-alkyl	metabolic syndrome	0.885	0.496	1.58	0.6802	0.7874
PC ae C40:6	Phosphatidylcholine with acyl-alkyl residue sum C40:6	Phosphatidylcholines-acyl-alkyl	metabolic syndrome	0.743	0.389	1.42	0.3693	0.4923
PC ae C42:1	Phosphatidylcholine with acyl-alkyl residue sum C42:1	Phosphatidylcholines-acyl-alkyl	metabolic syndrome	0.66	0.378	1.154	0.1451	0.2487
PC ae C42:2	Phosphatidylcholine with acyl-alkyl residue sum C42:2	Phosphatidylcholines-acyl-alkyl	metabolic syndrome	0.642	0.378	1.091	0.1012	0.1821
PC ae C42:3	Phosphatidylcholine with acyl-alkyl residue sum C42:3	Phosphatidylcholines-acyl-alkyl	metabolic syndrome	0.495	0.276	0.889	0.0186	0.0807
PC ae C42:4	Phosphatidylcholine with acyl-alkyl residue sum C42:4	Phosphatidylcholines-acyl-alkyl	metabolic syndrome	0.601	0.36	1.005	0.0524	0.1347
PC ae C42:5	Phosphatidylcholine with acyl-alkyl residue sum C42:5	Phosphatidylcholines-acyl-alkyl	metabolic syndrome	0.554	0.344	0.893	0.0154	0.0807
PC ae C44:3	Phosphatidylcholine with acyl-alkyl residue sum C44:3	Phosphatidylcholines-acyl-alkyl	metabolic syndrome	0.601	0.328	1.102	0.0996	0.1821
PC ae C44:4	Phosphatidylcholine with acyl-alkyl residue sum C44:4	Phosphatidylcholines-acyl-alkyl	metabolic syndrome	0.596	0.333	1.066	0.0813	0.1722
PC ae C44:5	Phosphatidylcholine with acyl-alkyl residue sum C44:5	Phosphatidylcholines-acyl-alkyl	metabolic syndrome	0.588	0.353	0.981	0.0419	0.1258
PC ae C44:6	Phosphatidylcholine with acyl-alkyl residue sum C44:6	Phosphatidylcholines-acyl-alkyl	metabolic syndrome	0.479	0.261	0.88	0.0178	0.0807
SM (OH) C14:1	Hydroxysphingomyelin with acyl residue sum C14:1	Sphingomyelins	metabolic syndrome	0.535	0.303	0.945	0.0312	0.1068
SM (OH) C16:1	Hydroxysphingomyelin with acyl residue sum C16:1	Sphingomyelins	metabolic syndrome	0.514	0.283	0.931	0.0282	0.1068
SM (OH) C22:1	Hydroxysphingomyelin with acyl residue sum C22:1	Sphingomyelins	metabolic syndrome	0.641	0.343	1.2	0.1649	0.2466
SM (OH) C22:2	Hydroxysphingomyelin with acyl residue sum C22:2	Sphingomyelins	metabolic syndrome	0.477	0.215	1.061	0.0697	0.1394
SM (OH) C24:1	Hydroxysphingomyelin with acyl residue sum C24:1	Sphingomyelins	metabolic syndrome	0.516	0.276	0.964	0.0381	0.1068
SM C16:0	Sphingomyelin with acyl residue sum C16:0	Sphingomyelins	metabolic syndrome	0.369	0.196	0.697	0.0021	0.0296
SM C16:1	Sphingomyelin with acyl residue sum C16:1	Sphingomyelins	metabolic syndrome	0.831	0.489	1.412	0.493	0.5751
SM C18:0	Sphingomyelin with acyl residue sum C18:0	Sphingomyelins	metabolic syndrome	1.006	0.54	1.877	0.9845	0.9845
SM C18:1	Sphingomyelin with acyl residue sum C18:1	Sphingomyelins	metabolic syndrome	1.298	0.708	2.381	0.3988	0.5076
SM C20:2	Sphingomyelin with acyl residue sum C20:2	Sphingomyelins	metabolic syndrome	0.987	0.501	1.941	0.9687	0.9845
SM C24:0	Sphingomyelin with acyl residue sum C24:0	Sphingomyelins	metabolic syndrome	0.687	0.399	1.183	0.1762	0.2466
SM C24:1	Sphingomyelin with acyl residue sum C24:1	Sphingomyelins	metabolic syndrome	0.482	0.268	0.865	0.0145	0.1018
SM C26:0	Sphingomyelin with acyl residue sum C26:0	Sphingomyelins	metabolic syndrome	0.537	0.279	1.033	0.0626	0.1394
SM C26:1	Sphingomyelin with acyl residue sum C26:1	Sphingomyelins	metabolic syndrome	0.637	0.365	1.112	0.1125	0.1969
CA	Cholic Acid	Bile Acids	metabolic syndrome	1.134	0.789	1.63	0.4968	0.7832
CDCA	Chenodeoxycholic Acid	Bile Acids	metabolic syndrome	1.184	0.733	1.913	0.4894	0.7832
DCA	Deoxycholic Acid	Bile Acids	metabolic syndrome	1.11	0.74	1.663	0.6142	0.7832
GCA	Glycocholic Acid	Bile Acids	metabolic syndrome	0.874	0.506	1.509	0.6282	0.7832
GCDCA	Glycochenodeoxycholic Acid	Bile Acids	metabolic syndrome	1.097	0.679	1.772	0.7049	0.7832
GDCA	Glycodeoxycholic Acid	Bile Acids	metabolic syndrome	1.008	0.719	1.414	0.9618	0.9617
GUDCA	Glycoursodeoxycholic Acid	Bile Acids	metabolic syndrome	0.709	0.431	1.167	0.1764	0.7832
TCA	Taurocholic Acid	Bile Acids	metabolic syndrome	0.83	0.592	1.164	0.2808	0.7832
TCDCA	Taurochenodeoxycholic Acid	Bile Acids	metabolic syndrome	1.123	0.751	1.678	0.5721	0.7832
TDCA	Taurodeoxycholic Acid	Bile Acids	metabolic syndrome	0.774	0.527	1.136	0.1908	0.7832
c-C18:1w9	Oleic acid	Free Fatty Acid	metabolic syndrome	1.501	0.81	2.783	0.1973	0.3931
c-C18:2w6	Linoleic acid	Free Fatty Acid	metabolic syndrome	1.277	0.778	2.096	0.3336	0.4448
c-C20:1w9	cis-11-Eicosenoic acid	Free Fatty Acid	metabolic syndrome	0.89	0.56	1.416	0.6238	0.6238
c-C20:2w6	cis-11,14-Eicosadienoic acid	Free Fatty Acid	metabolic syndrome	1.302	0.834	2.034	0.2457	0.3931
c-C20:3w6	cis-8,11,14-Eicosatrienoic acid	Free Fatty Acid	metabolic syndrome	2.992	1.445	6.193	0.0032	0.0253
c-C20:4w6	Arachidonic acid	Free Fatty Acid	metabolic syndrome	1.372	0.818	2.303	0.2306	0.3931
c-C20:5w3 (EPA)	Eicosapentaenoic acid	Free Fatty Acid	metabolic syndrome	1.161	0.773	1.744	0.4709	0.5382
c-C22:6w3 (DHA)	cis-4,7,10,13,16,19-docosahexaenoic acid	Free Fatty Acid	metabolic syndrome	1.37	0.809	2.32	0.2411	0.3931
N-C16:0-Cer		Ceramides	metabolic syndrome	0.755	0.48	1.189	0.2248	0.4496
N-C18:0-Cer		Ceramides	metabolic syndrome	1.627	0.941	2.814	0.0816	0.4082
N-C20:0-Cer		Ceramides	metabolic syndrome	2.181	1.219	3.902	0.0086	0.0857
N-C22:0-Cer		Ceramides	metabolic syndrome	1.403	0.818	2.407	0.2187	0.4496
N-C23:0-Cer		Ceramides	metabolic syndrome	1.351	0.756	2.416	0.3098	0.5163
N-C24:0-Cer		Ceramides	metabolic syndrome	1.267	0.703	2.285	0.4309	0.5535
N-C24:0-Cer(2H)		Ceramides	metabolic syndrome	1.412	0.872	2.287	0.1604	0.4496
N-C24:1-Cer		Ceramides	metabolic syndrome	1.187	0.723	1.95	0.4982	0.5535
N-C25:0-Cer		Ceramides	metabolic syndrome	0.99	0.555	1.766	0.9734	0.9734
N-C26:1-Cer		Ceramides	metabolic syndrome	1.18	0.764	1.822	0.455	0.5535
Supp Table 4f. MetS Associations in TMCS. symbol: Metabolite symbol; fullname: Metabolite fullname; category: Metabolite category; yvar: association tested; OddsRatioEstimate: odds ratio estimate; Lower95CIofOddsRatio: lower bound of a 95% confidence interval; Upper95CIofOddsRato: lower bound of a 95% confidence interval; Pvalue: p-value; FDRadjustedpvalue: False Discovery Rate adjusted p-value; …
