# Supplementary material for: Blood Metabolite Signatures of Metabolic Syndrome in Two Cross-Cultural Older Adult Cohorts
Source: Int J Mol Sci. 2020 Feb 16;21(4):1324. doi: 10.3390/ijms21041324 (PMC7072935; doi:10.3390/ijms21041324)
Supplement: Supplementary file 1 [file ijms-21-01324-s001.zip › Supp/SuppFile5_new.xlsx]

## Sheet: BP
symbol	fullname	category	yvar	OddsRatioEstimate	Lower95CIofOddsRatio	Upper95CIofOddsRatio	Pvalue	FDRadjustedpvalue
Ala	Alanine	Amino acids	bp_risk	0.918	0.539	1.564	0.7539	0.8852
Arg	Arginine	Amino acids	bp_risk	1.149	0.727	1.815	0.5529	0.8852
Asn	Asparagine	Amino acids	bp_risk	0.845	0.56	1.275	0.4219	0.833
Asp	Aspartate	Amino acids	bp_risk	0.702	0.461	1.067	0.0978	0.6848
Cit	Citrulline	Amino acids	bp_risk	0.735	0.434	1.246	0.2535	0.7605
Gln	Glutamine	Amino acids	bp_risk	0.825	0.526	1.295	0.403	0.833
Glu	Glutamate	Amino acids	bp_risk	0.762	0.491	1.183	0.2261	0.7605
Gly	Glycine	Amino acids	bp_risk	0.931	0.601	1.442	0.7496	0.8852
His	Histidine	Amino acids	bp_risk	1.23	0.758	1.996	0.402	0.833
Ile	Isoleucine	Amino acids	bp_risk	0.96	0.601	1.534	0.8639	0.8985
Leu	Leucine	Amino acids	bp_risk	0.956	0.58	1.575	0.8599	0.8985
Lys	Lysine	Amino acids	bp_risk	0.774	0.505	1.186	0.2397	0.7605
Met	Methionine	Amino acids	bp_risk	1.2	0.759	1.896	0.4363	0.833
Orn	Ornithine	Amino acids	bp_risk	0.613	0.381	0.985	0.0431	0.4523
Phe	Phenylalanine	Amino acids	bp_risk	0.932	0.594	1.462	0.7588	0.8852
Pro	Proline	Amino acids	bp_risk	1.343	0.827	2.181	0.2329	0.7605
Ser	Serine	Amino acids	bp_risk	0.526	0.292	0.95	0.0331	0.4523
Thr	Threonine	Amino acids	bp_risk	1.092	0.743	1.607	0.6531	0.8852
Trp	Tryptophan	Amino acids	bp_risk	0.967	0.572	1.632	0.8986	0.8985
Tyr	Tyrosine	Amino acids	bp_risk	1.118	0.738	1.695	0.5983	0.8852
Val	Valine	Amino acids	bp_risk	1.087	0.692	1.709	0.7166	0.8852
ADMA	Asymmetric dimethylarginine	Biogenic amines	bp_risk	1.199	0.779	1.846	0.4084	0.7448
alpha-AAA	alpha-Aminoadipic acid	Biogenic amines	bp_risk	1.344	0.942	1.919	0.1031	0.3438
Creatinine	Creatinine	Biogenic amines	bp_risk	1.562	0.967	2.523	0.0681	0.3403
Kyn	Kynurenine	Biogenic amines	bp_risk	1.183	0.708	1.976	0.5214	0.7448
Met-SO	Methionine-Sulfoxide	Biogenic amines	bp_risk	0.896	0.586	1.372	0.6145	0.7682
Sarcosine	Sarcosine	Biogenic amines	bp_risk	0.678	0.448	1.027	0.0665	0.3403
SDMA	Symmetric dimethylarginine	Biogenic amines	bp_risk	1.055	0.639	1.74	0.8344	0.8801
Serotonin	Serotonin	Biogenic amines	bp_risk	1.034	0.667	1.603	0.8801	0.8801
t4-OH-Pro	trans-4-Hydroxyproline	Biogenic amines	bp_risk	1.205	0.779	1.865	0.4015	0.7448
Taurine	Taurine	Biogenic amines	bp_risk	0.841	0.518	1.367	0.4857	0.7448
C0	Carnitine (free)	acylcarnitines	bp_risk	1.596	0.956	2.665	0.074	0.2542
C2	Acetylcarnitine	acylcarnitines	bp_risk	1.431	0.95	2.156	0.0866	0.2542
C3	Propionylcarnitine	acylcarnitines	bp_risk	1.495	0.918	2.434	0.1059	0.2542
C4	Butyrylcarnitine / Isobutyrylcarnitine	acylcarnitines	bp_risk	1.215	0.795	1.857	0.3689	0.6323
C5	Isovalerylcarnitine / 2-Methylbutyrylcarnitine / Valerylcarnitine	acylcarnitines	bp_risk	1.464	0.938	2.285	0.0936	0.2542
C10	Decanoylcarnitine [= Caprylcarnitine]	acylcarnitines	bp_risk	0.894	0.603	1.323	0.5746	0.8394
C14:1	Tetradecenoylcarnitine [= Myristoleylcarnitine]	acylcarnitines	bp_risk	1.054	0.722	1.538	0.787	0.9444
C14:2	Tetradecadienoylcarnitine	acylcarnitines	bp_risk	0.906	0.608	1.351	0.6296	0.8394
C16	Hexadecanoylcarnitine [= Palmitoylcarnitine]	acylcarnitines	bp_risk	1.737	1.062	2.839	0.0277	0.2542
C18	Octadecanoylcarnitine [= Stearylcarnitine]	acylcarnitines	bp_risk	0.98	0.595	1.615	0.9372	0.9868
C18:1	Octadecenoylcarnitine [= Oleylcarnitine]	acylcarnitines	bp_risk	1.278	0.816	2	0.2834	0.5667
C18:2	Octadecadienoylcarnitine [= Linoleylcarnitine]	acylcarnitines	bp_risk	1.004	0.659	1.529	0.9868	0.9868
H1	Glucose	hexoses	bp_risk	1.851	1.146	2.992	0.0119	0.0119
lysoPC a C16:0	Lysophosphatidylcholine with acyl residue C16:0	Lysophosphatidylcholines	bp_risk	0.898	0.564	1.429	0.6495	0.9354
lysoPC a C16:1	Lysophosphatidylcholine with acyl residue C16:1	Lysophosphatidylcholines	bp_risk	1.079	0.707	1.646	0.7249	0.9354
lysoPC a C17:0	Lysophosphatidylcholine with acyl residue C17:0	Lysophosphatidylcholines	bp_risk	1.014	0.665	1.545	0.9502	0.9957
lysoPC a C18:0	Lysophosphatidylcholine with acyl residue C18:0	Lysophosphatidylcholines	bp_risk	0.999	0.602	1.657	0.9957	0.9957
lysoPC a C18:1	Lysophosphatidylcholine with acyl residue C18:1	Lysophosphatidylcholines	bp_risk	0.695	0.434	1.112	0.1289	0.5369
lysoPC a C18:2	Lysophosphatidylcholine with acyl residue C18:2	Lysophosphatidylcholines	bp_risk	0.542	0.316	0.928	0.0256	0.2815
lysoPC a C20:3	Lysophosphatidylcholine with acyl residue C20:3	Lysophosphatidylcholines	bp_risk	1.147	0.765	1.72	0.5065	0.9354
lysoPC a C20:4	Lysophosphatidylcholine with acyl residue C20:4	Lysophosphatidylcholines	bp_risk	1.421	0.884	2.284	0.1464	0.5369
lysoPC a C26:0	Lysophosphatidylcholine with acyl residue C26:0	Lysophosphatidylcholines	bp_risk	0.946	0.657	1.363	0.7653	0.9354
lysoPC a C28:0	Lysophosphatidylcholine with acyl residue C28:0	Lysophosphatidylcholines	bp_risk	1.09	0.755	1.573	0.6458	0.9354
lysoPC a C28:1	Lysophosphatidylcholine with acyl residue C28:1	Lysophosphatidylcholines	bp_risk	0.917	0.63	1.335	0.6499	0.9354
PC aa C28:1	Phosphatidylcholine with diacyl residue sum C28:1	Phosphatidylcholines-diacyl	bp_risk	0.632	0.392	1.018	0.0593	0.154
PC aa C30:0	Phosphatidylcholine with diacyl residue sum C30:0	Phosphatidylcholines-diacyl	bp_risk	0.623	0.375	1.036	0.0679	0.154
PC aa C32:0	Phosphatidylcholine with diacyl residue sum C32:0	Phosphatidylcholines-diacyl	bp_risk	0.394	0.209	0.745	0.0041	0.0275
PC aa C32:1	Phosphatidylcholine with diacyl residue sum C32:1	Phosphatidylcholines-diacyl	bp_risk	0.801	0.493	1.302	0.3707	0.5041
PC aa C32:2	Phosphatidylcholine with diacyl residue sum C32:2	Phosphatidylcholines-diacyl	bp_risk	0.53	0.307	0.916	0.0228	0.0776
PC aa C32:3	Phosphatidylcholine with diacyl residue sum C32:3	Phosphatidylcholines-diacyl	bp_risk	0.844	0.454	1.568	0.5915	0.6934
PC aa C34:1	Phosphatidylcholine with diacyl residue sum C34:1	Phosphatidylcholines-diacyl	bp_risk	0.598	0.359	0.997	0.0487	0.1379
PC aa C34:2	Phosphatidylcholine with diacyl residue sum C34:2	Phosphatidylcholines-diacyl	bp_risk	0.379	0.213	0.677	0.001	0.0176
PC aa C34:3	Phosphatidylcholine with diacyl residue sum C34:3	Phosphatidylcholines-diacyl	bp_risk	0.478	0.274	0.835	0.0095	0.0464
PC aa C34:4	Phosphatidylcholine with diacyl residue sum C34:4	Phosphatidylcholines-diacyl	bp_risk	0.783	0.481	1.275	0.3254	0.5041
PC aa C36:0	Phosphatidylcholine with diacyl residue sum C36:0	Phosphatidylcholines-diacyl	bp_risk	0.611	0.36	1.036	0.0676	0.154
PC aa C36:1	Phosphatidylcholine with diacyl residue sum C36:1	Phosphatidylcholines-diacyl	bp_risk	0.553	0.32	0.957	0.0342	0.1058
PC aa C36:2	Phosphatidylcholine with diacyl residue sum C36:2	Phosphatidylcholines-diacyl	bp_risk	0.417	0.234	0.743	0.003	0.0253
PC aa C36:3	Phosphatidylcholine with diacyl residue sum C36:3	Phosphatidylcholines-diacyl	bp_risk	0.544	0.325	0.913	0.0212	0.0776
PC aa C36:4	Phosphatidylcholine with diacyl residue sum C36:4	Phosphatidylcholines-diacyl	bp_risk	1.141	0.686	1.898	0.6118	0.6934
PC aa C36:5	Phosphatidylcholine with diacyl residue sum C36:5	Phosphatidylcholines-diacyl	bp_risk	0.987	0.651	1.497	0.9513	0.9513
PC aa C36:6	Phosphatidylcholine with diacyl residue sum C36:6	Phosphatidylcholines-diacyl	bp_risk	0.836	0.55	1.273	0.4042	0.5286
PC aa C38:0	Phosphatidylcholine with diacyl residue sum C38:0	Phosphatidylcholines-diacyl	bp_risk	0.774	0.461	1.301	0.3339	0.5041
PC aa C38:1	Phosphatidylcholine with diacyl residue sum C38:1	Phosphatidylcholines-diacyl	bp_risk	0.648	0.37	1.135	0.1292	0.2197
PC aa C38:3	Phosphatidylcholine with diacyl residue sum C38:3	Phosphatidylcholines-diacyl	bp_risk	1.075	0.661	1.748	0.7705	0.8186
PC aa C38:4	Phosphatidylcholine with diacyl residue sum C38:4	Phosphatidylcholines-diacyl	bp_risk	1.555	0.952	2.54	0.0776	0.1648
PC aa C38:5	Phosphatidylcholine with diacyl residue sum C38:5	Phosphatidylcholines-diacyl	bp_risk	1.051	0.679	1.627	0.8237	0.8487
PC aa C38:6	Phosphatidylcholine with diacyl residue sum C38:6	Phosphatidylcholines-diacyl	bp_risk	0.828	0.473	1.449	0.5084	0.6313
PC aa C40:2	Phosphatidylcholine with diacyl residue sum C40:2	Phosphatidylcholines-diacyl	bp_risk	0.393	0.227	0.68	0.0008	0.0176
PC aa C40:3	Phosphatidylcholine with diacyl residue sum C40:3	Phosphatidylcholines-diacyl	bp_risk	0.502	0.283	0.892	0.0188	0.0776
PC aa C40:4	Phosphatidylcholine with diacyl residue sum C40:4	Phosphatidylcholines-diacyl	bp_risk	1.109	0.727	1.691	0.6325	0.6937
PC aa C40:5	Phosphatidylcholine with diacyl residue sum C40:5	Phosphatidylcholines-diacyl	bp_risk	1.276	0.751	2.167	0.3678	0.5041
PC aa C40:6	Phosphatidylcholine with diacyl residue sum C40:6	Phosphatidylcholines-diacyl	bp_risk	1.182	0.711	1.965	0.5199	0.6313
PC aa C42:0	Phosphatidylcholine with diacyl residue sum C42:0	Phosphatidylcholines-diacyl	bp_risk	0.657	0.407	1.062	0.0865	0.1731
PC aa C42:1	Phosphatidylcholine with diacyl residue sum C42:1	Phosphatidylcholines-diacyl	bp_risk	0.67	0.42	1.068	0.0921	0.1739
PC aa C42:2	Phosphatidylcholine with diacyl residue sum C42:2	Phosphatidylcholines-diacyl	bp_risk	0.432	0.25	0.747	0.0026	0.0253
PC aa C42:4	Phosphatidylcholine with diacyl residue sum C42:4	Phosphatidylcholines-diacyl	bp_risk	0.47	0.278	0.795	0.0048	0.0275
PC aa C42:5	Phosphatidylcholine with diacyl residue sum C42:5	Phosphatidylcholines-diacyl	bp_risk	0.676	0.424	1.079	0.1005	0.1798
PC aa C42:6	Phosphatidylcholine with diacyl residue sum C42:6	Phosphatidylcholines-diacyl	bp_risk	0.792	0.479	1.309	0.3632	0.5041
PC ae C30:0	Phosphatidylcholine with acyl-alkyl residue sum C30:0	Phosphatidylcholines-acyl-alkyl	bp_risk	0.553	0.325	0.939	0.0284	0.073
PC ae C30:1	Phosphatidylcholine with acyl-alkyl residue sum C30:1	Phosphatidylcholines-acyl-alkyl	bp_risk	0.636	0.414	0.978	0.0392	0.0831
PC ae C32:1	Phosphatidylcholine with acyl-alkyl residue sum C32:1	Phosphatidylcholines-acyl-alkyl	bp_risk	0.362	0.197	0.666	0.0011	0.0323
PC ae C32:2	Phosphatidylcholine with acyl-alkyl residue sum C32:2	Phosphatidylcholines-acyl-alkyl	bp_risk	0.475	0.264	0.852	0.0125	0.0584
PC ae C34:0	Phosphatidylcholine with acyl-alkyl residue sum C34:0	Phosphatidylcholines-acyl-alkyl	bp_risk	0.731	0.463	1.155	0.1793	0.239
PC ae C34:1	Phosphatidylcholine with acyl-alkyl residue sum C34:1	Phosphatidylcholines-acyl-alkyl	bp_risk	0.473	0.262	0.854	0.013	0.0584
PC ae C34:2	Phosphatidylcholine with acyl-alkyl residue sum C34:2	Phosphatidylcholines-acyl-alkyl	bp_risk	0.521	0.3	0.905	0.0207	0.0622
PC ae C34:3	Phosphatidylcholine with acyl-alkyl residue sum C34:3	Phosphatidylcholines-acyl-alkyl	bp_risk	0.475	0.268	0.842	0.0108	0.0584
PC ae C36:0	Phosphatidylcholine with acyl-alkyl residue sum C36:0	Phosphatidylcholines-acyl-alkyl	bp_risk	0.607	0.385	0.959	0.0323	0.0775
PC ae C36:1	Phosphatidylcholine with acyl-alkyl residue sum C36:1	Phosphatidylcholines-acyl-alkyl	bp_risk	0.626	0.374	1.049	0.0752	0.1288
PC ae C36:2	Phosphatidylcholine with acyl-alkyl residue sum C36:2	Phosphatidylcholines-acyl-alkyl	bp_risk	0.389	0.206	0.734	0.0036	0.0323
PC ae C36:3	Phosphatidylcholine with acyl-alkyl residue sum C36:3	Phosphatidylcholines-acyl-alkyl	bp_risk	0.499	0.279	0.894	0.0194	0.0622
PC ae C36:4	Phosphatidylcholine with acyl-alkyl residue sum C36:4	Phosphatidylcholines-acyl-alkyl	bp_risk	0.948	0.592	1.518	0.8254	0.8489
PC ae C36:5	Phosphatidylcholine with acyl-alkyl residue sum C36:5	Phosphatidylcholines-acyl-alkyl	bp_risk	0.661	0.375	1.163	0.1511	0.2266
PC ae C38:0	Phosphatidylcholine with acyl-alkyl residue sum C38:0	Phosphatidylcholines-acyl-alkyl	bp_risk	0.755	0.487	1.17	0.2091	0.2688
PC ae C38:1	Phosphatidylcholine with acyl-alkyl residue sum C38:1	Phosphatidylcholines-acyl-alkyl	bp_risk	0.578	0.347	0.966	0.0363	0.0818
PC ae C38:2	Phosphatidylcholine with acyl-alkyl residue sum C38:2	Phosphatidylcholines-acyl-alkyl	bp_risk	0.401	0.224	0.718	0.0021	0.0323
PC ae C38:3	Phosphatidylcholine with acyl-alkyl residue sum C38:3	Phosphatidylcholines-acyl-alkyl	bp_risk	0.758	0.47	1.222	0.2553	0.3169
PC ae C38:4	Phosphatidylcholine with acyl-alkyl residue sum C38:4	Phosphatidylcholines-acyl-alkyl	bp_risk	1.008	0.675	1.506	0.968	0.968
PC ae C38:5	Phosphatidylcholine with acyl-alkyl residue sum C38:5	Phosphatidylcholines-acyl-alkyl	bp_risk	0.775	0.483	1.243	0.2902	0.337
PC ae C38:6	Phosphatidylcholine with acyl-alkyl residue sum C38:6	Phosphatidylcholines-acyl-alkyl	bp_risk	0.798	0.473	1.346	0.398	0.4477
PC ae C40:1	Phosphatidylcholine with acyl-alkyl residue sum C40:1	Phosphatidylcholines-acyl-alkyl	bp_risk	0.676	0.403	1.135	0.1386	0.2169
PC ae C40:2	Phosphatidylcholine with acyl-alkyl residue sum C40:2	Phosphatidylcholines-acyl-alkyl	bp_risk	0.871	0.554	1.368	0.5479	0.5802
PC ae C40:3	Phosphatidylcholine with acyl-alkyl residue sum C40:3	Phosphatidylcholines-acyl-alkyl	bp_risk	0.505	0.286	0.89	0.0182	0.0622
PC ae C40:4	Phosphatidylcholine with acyl-alkyl residue sum C40:4	Phosphatidylcholines-acyl-alkyl	bp_risk	0.714	0.446	1.142	0.1599	0.2274
PC ae C40:5	Phosphatidylcholine with acyl-alkyl residue sum C40:5	Phosphatidylcholines-acyl-alkyl	bp_risk	0.778	0.5	1.212	0.2673	0.3208
PC ae C40:6	Phosphatidylcholine with acyl-alkyl residue sum C40:6	Phosphatidylcholines-acyl-alkyl	bp_risk	0.824	0.518	1.309	0.4126	0.4501
PC ae C42:1	Phosphatidylcholine with acyl-alkyl residue sum C42:1	Phosphatidylcholines-acyl-alkyl	bp_risk	0.706	0.433	1.153	0.1642	0.2274
PC ae C42:2	Phosphatidylcholine with acyl-alkyl residue sum C42:2	Phosphatidylcholines-acyl-alkyl	bp_risk	0.646	0.384	1.087	0.0999	0.1635
PC ae C42:3	Phosphatidylcholine with acyl-alkyl residue sum C42:3	Phosphatidylcholines-acyl-alkyl	bp_risk	0.561	0.318	0.991	0.0463	0.0926
PC ae C42:4	Phosphatidylcholine with acyl-alkyl residue sum C42:4	Phosphatidylcholines-acyl-alkyl	bp_risk	0.569	0.354	0.917	0.0205	0.0622
PC ae C42:5	Phosphatidylcholine with acyl-alkyl residue sum C42:5	Phosphatidylcholines-acyl-alkyl	bp_risk	0.639	0.403	1.012	0.0564	0.1025
PC ae C44:3	Phosphatidylcholine with acyl-alkyl residue sum C44:3	Phosphatidylcholines-acyl-alkyl	bp_risk	0.47	0.284	0.778	0.0033	0.0323
PC ae C44:4	Phosphatidylcholine with acyl-alkyl residue sum C44:4	Phosphatidylcholines-acyl-alkyl	bp_risk	0.632	0.394	1.014	0.0569	0.1025
PC ae C44:5	Phosphatidylcholine with acyl-alkyl residue sum C44:5	Phosphatidylcholines-acyl-alkyl	bp_risk	0.483	0.279	0.834	0.0091	0.0584
PC ae C44:6	Phosphatidylcholine with acyl-alkyl residue sum C44:6	Phosphatidylcholines-acyl-alkyl	bp_risk	0.566	0.342	0.937	0.0268	0.073
SM (OH) C14:1	Hydroxysphingomyelin with acyl residue sum C14:1	Sphingomyelins	bp_risk	0.647	0.382	1.093	0.1038	0.2401
SM (OH) C16:1	Hydroxysphingomyelin with acyl residue sum C16:1	Sphingomyelins	bp_risk	0.928	0.57	1.509	0.7619	0.7619
SM (OH) C22:1	Hydroxysphingomyelin with acyl residue sum C22:1	Sphingomyelins	bp_risk	0.709	0.456	1.101	0.1257	0.2401
SM (OH) C22:2	Hydroxysphingomyelin with acyl residue sum C22:2	Sphingomyelins	bp_risk	0.804	0.448	1.443	0.4645	0.579
SM (OH) C24:1	Hydroxysphingomyelin with acyl residue sum C24:1	Sphingomyelins	bp_risk	0.681	0.41	1.13	0.1372	0.2401
SM C16:0	Sphingomyelin with acyl residue sum C16:0	Sphingomyelins	bp_risk	0.502	0.291	0.866	0.0133	0.0885
SM C16:1	Sphingomyelin with acyl residue sum C16:1	Sphingomyelins	bp_risk	0.823	0.457	1.482	0.5166	0.579
SM C18:0	Sphingomyelin with acyl residue sum C18:0	Sphingomyelins	bp_risk	1.171	0.71	1.931	0.5376	0.579
SM C18:1	Sphingomyelin with acyl residue sum C18:1	Sphingomyelins	bp_risk	1.862	1.052	3.295	0.0328	0.1146
SM C20:2	Sphingomyelin with acyl residue sum C20:2	Sphingomyelins	bp_risk	1.908	1.112	3.273	0.019	0.0885
SM C24:0	Sphingomyelin with acyl residue sum C24:0	Sphingomyelins	bp_risk	0.526	0.311	0.888	0.0162	0.0885
SM C24:1	Sphingomyelin with acyl residue sum C24:1	Sphingomyelins	bp_risk	0.611	0.347	1.076	0.088	0.2401
SM C26:0	Sphingomyelin with acyl residue sum C26:0	Sphingomyelins	bp_risk	0.792	0.526	1.192	0.2628	0.4088
SM C26:1	Sphingomyelin with acyl residue sum C26:1	Sphingomyelins	bp_risk	0.757	0.448	1.281	0.3004	0.4206
CA	Cholic Acid	Bile Acids	bp_risk	1.144	0.847	1.544	0.3805	0.8799
CDCA	Chenodeoxycholic Acid	Bile Acids	bp_risk	0.915	0.625	1.338	0.6457	0.8799
DCA	Deoxycholic Acid	Bile Acids	bp_risk	1.269	0.868	1.854	0.2186	0.8799
GCA	Glycocholic Acid	Bile Acids	bp_risk	1.145	0.757	1.732	0.5206	0.8799
GCDCA	Glycochenodeoxycholic Acid	Bile Acids	bp_risk	0.999	0.693	1.44	0.9963	0.9963
GDCA	Glycodeoxycholic Acid	Bile Acids	bp_risk	1.129	0.724	1.761	0.5913	0.8799
GUDCA	Glycoursodeoxycholic Acid	Bile Acids	bp_risk	0.984	0.651	1.487	0.939	0.9963
TCA	Taurocholic Acid	Bile Acids	bp_risk	1.065	0.769	1.476	0.7039	0.8799
TCDCA	Taurochenodeoxycholic Acid	Bile Acids	bp_risk	1.077	0.793	1.463	0.634	0.8799
TDCA	Taurodeoxycholic Acid	Bile Acids	bp_risk	1.147	0.766	1.717	0.5056	0.8799
c-C18:1w9	Oleic acid	Free Fatty Acid	bp_risk	0.984	0.64	1.513	0.9413	0.9413
c-C18:2w6	Linoleic acid	Free Fatty Acid	bp_risk	0.474	0.273	0.822	0.0079	0.0634
c-C20:1w9	cis-11-Eicosenoic acid	Free Fatty Acid	bp_risk	0.808	0.522	1.252	0.3405	0.8684
c-C20:2w6	cis-11,14-Eicosadienoic acid	Free Fatty Acid	bp_risk	0.942	0.618	1.436	0.7799	0.9413
c-C20:3w6	cis-8,11,14-Eicosatrienoic acid	Free Fatty Acid	bp_risk	1.028	0.677	1.562	0.8962	0.9413
c-C20:4w6	Arachidonic acid	Free Fatty Acid	bp_risk	1.257	0.78	2.027	0.3473	0.8684
c-C20:5w3 (EPA)	Eicosapentaenoic acid	Free Fatty Acid	bp_risk	0.918	0.596	1.414	0.698	0.9413
c-C22:6w3 (DHA)	cis-4,7,10,13,16,19-docosahexaenoic acid	Free Fatty Acid	bp_risk	0.837	0.537	1.307	0.4342	0.8684
N-C16:0-Cer		Ceramides	bp_risk	0.705	0.482	1.032	0.0724	0.2923
N-C18:0-Cer		Ceramides	bp_risk	1.395	0.874	2.225	0.1627	0.3253
N-C20:0-Cer		Ceramides	bp_risk	1.091	0.676	1.758	0.7221	0.722
N-C22:0-Cer		Ceramides	bp_risk	0.72	0.481	1.079	0.1113	0.2923
N-C23:0-Cer		Ceramides	bp_risk	0.758	0.489	1.175	0.215	0.3583
N-C24:0-Cer		Ceramides	bp_risk	0.613	0.388	0.967	0.0353	0.2923
N-C24:0-Cer(2H)		Ceramides	bp_risk	0.902	0.58	1.405	0.6493	0.722
N-C24:1-Cer		Ceramides	bp_risk	0.823	0.551	1.229	0.3406	0.4865
N-C25:0-Cer		Ceramides	bp_risk	0.673	0.41	1.104	0.1169	0.2923
N-C26:1-Cer		Ceramides	bp_risk	0.889	0.514	1.537	0.6732	0.722
Supp Table 5a. Covariate-adjusted Blood Pressure (BP) Associations in BLSA. symbol: Metabolite symbol; fullname: Metabolite fullname; category: Metabolite category; yvar: association tested; OddsRatioEstimate: odds ratio estimate; Lower95CIofOddsRatio: lower bound of a 95% confidence interval; Upper95CIofOddsRato: lower bound of a 95% confidence interval; Pvalue: p-value; FDRadjustedpvalue: False…

## Sheet: GLU
symbol	fullname	category	yvar	OddsRatioEstimate	Lower95CIofOddsRatio	Upper95CIofOddsRatio	Pvalue	FDRadjustedpvalue
Ala	Alanine	Amino acids	glu_risk	2.454	1.371	4.393	0.0025	0.0263
Arg	Arginine	Amino acids	glu_risk	1.673	1.032	2.712	0.0366	0.1924
Asn	Asparagine	Amino acids	glu_risk	0.906	0.605	1.355	0.6295	0.8069
Asp	Aspartate	Amino acids	glu_risk	0.962	0.651	1.422	0.8458	0.8625
Cit	Citrulline	Amino acids	glu_risk	1.151	0.68	1.949	0.5999	0.8069
Gln	Glutamine	Amino acids	glu_risk	0.932	0.597	1.456	0.7568	0.8625
Glu	Glutamate	Amino acids	glu_risk	1.103	0.719	1.692	0.6532	0.8069
Gly	Glycine	Amino acids	glu_risk	0.956	0.623	1.467	0.8366	0.8625
His	Histidine	Amino acids	glu_risk	1.316	0.808	2.143	0.2704	0.7073
Ile	Isoleucine	Amino acids	glu_risk	2.13	1.248	3.636	0.0056	0.039
Leu	Leucine	Amino acids	glu_risk	1.661	0.996	2.772	0.0519	0.2181
Lys	Lysine	Amino acids	glu_risk	1.158	0.759	1.765	0.496	0.744
Met	Methionine	Amino acids	glu_risk	1.333	0.841	2.113	0.2206	0.6619
Orn	Ornithine	Amino acids	glu_risk	0.961	0.614	1.505	0.8625	0.8625
Phe	Phenylalanine	Amino acids	glu_risk	1.245	0.796	1.946	0.3368	0.7073
Pro	Proline	Amino acids	glu_risk	2.291	1.344	3.905	0.0023	0.0263
Ser	Serine	Amino acids	glu_risk	1.233	0.712	2.138	0.4546	0.7343
Thr	Threonine	Amino acids	glu_risk	1.175	0.797	1.731	0.4149	0.7261
Trp	Tryptophan	Amino acids	glu_risk	1.304	0.768	2.214	0.3251	0.7073
Tyr	Tyrosine	Amino acids	glu_risk	1.203	0.791	1.829	0.3884	0.7261
Val	Valine	Amino acids	glu_risk	1.572	0.974	2.539	0.0643	0.2249
ADMA	Asymmetric dimethylarginine	Biogenic amines	glu_risk	1.277	0.827	1.973	0.2704	0.4506
alpha-AAA	alpha-Aminoadipic acid	Biogenic amines	glu_risk	1.687	1.15	2.474	0.0074	0.0744
Creatinine	Creatinine	Biogenic amines	glu_risk	1.393	0.867	2.24	0.1707	0.428
Kyn	Kynurenine	Biogenic amines	glu_risk	1.129	0.675	1.889	0.644	0.644
Met-SO	Methionine-Sulfoxide	Biogenic amines	glu_risk	1.202	0.783	1.845	0.4013	0.5016
Sarcosine	Sarcosine	Biogenic amines	glu_risk	0.84	0.567	1.244	0.3852	0.5016
SDMA	Symmetric dimethylarginine	Biogenic amines	glu_risk	0.865	0.516	1.45	0.5833	0.644
Serotonin	Serotonin	Biogenic amines	glu_risk	0.748	0.474	1.182	0.214	0.428
t4-OH-Pro	trans-4-Hydroxyproline	Biogenic amines	glu_risk	1.438	0.915	2.262	0.1154	0.428
Taurine	Taurine	Biogenic amines	glu_risk	0.718	0.438	1.175	0.1873	0.428
C0	Carnitine (free)	acylcarnitines	glu_risk	1.14	0.688	1.887	0.611	0.9697
C2	Acetylcarnitine	acylcarnitines	glu_risk	1.27	0.846	1.906	0.2483	0.9697
C3	Propionylcarnitine	acylcarnitines	glu_risk	1.957	1.169	3.276	0.0106	0.1274
C4	Butyrylcarnitine / Isobutyrylcarnitine	acylcarnitines	glu_risk	0.996	0.652	1.522	0.9865	0.9865
C5	Isovalerylcarnitine / 2-Methylbutyrylcarnitine / Valerylcarnitine	acylcarnitines	glu_risk	1.359	0.872	2.118	0.1758	0.9697
C10	Decanoylcarnitine [= Caprylcarnitine]	acylcarnitines	glu_risk	1.083	0.725	1.618	0.6967	0.9697
C14:1	Tetradecenoylcarnitine [= Myristoleylcarnitine]	acylcarnitines	glu_risk	0.905	0.615	1.332	0.614	0.9697
C14:2	Tetradecadienoylcarnitine	acylcarnitines	glu_risk	1.048	0.689	1.593	0.8278	0.976
C16	Hexadecanoylcarnitine [= Palmitoylcarnitine]	acylcarnitines	glu_risk	1.133	0.709	1.812	0.6014	0.9697
C18	Octadecanoylcarnitine [= Stearylcarnitine]	acylcarnitines	glu_risk	0.965	0.567	1.641	0.8947	0.976
C18:1	Octadecenoylcarnitine [= Oleylcarnitine]	acylcarnitines	glu_risk	0.885	0.562	1.392	0.5964	0.9697
C18:2	Octadecadienoylcarnitine [= Linoleylcarnitine]	acylcarnitines	glu_risk	0.927	0.606	1.419	0.7273	0.9697
H1	Glucose	hexoses	glu_risk	36.909	10.115	134.683	<.0001	<.0001
lysoPC a C16:0	Lysophosphatidylcholine with acyl residue C16:0	Lysophosphatidylcholines	glu_risk	1.607	0.999	2.585	0.0506	0.3665
lysoPC a C16:1	Lysophosphatidylcholine with acyl residue C16:1	Lysophosphatidylcholines	glu_risk	1.264	0.828	1.929	0.277	0.5173
lysoPC a C17:0	Lysophosphatidylcholine with acyl residue C17:0	Lysophosphatidylcholines	glu_risk	0.92	0.605	1.401	0.6988	0.6988
lysoPC a C18:0	Lysophosphatidylcholine with acyl residue C18:0	Lysophosphatidylcholines	glu_risk	1.226	0.734	2.047	0.4354	0.5173
lysoPC a C18:1	Lysophosphatidylcholine with acyl residue C18:1	Lysophosphatidylcholines	glu_risk	0.846	0.537	1.333	0.4703	0.5173
lysoPC a C18:2	Lysophosphatidylcholine with acyl residue C18:2	Lysophosphatidylcholines	glu_risk	0.819	0.494	1.359	0.4406	0.5173
lysoPC a C20:3	Lysophosphatidylcholine with acyl residue C20:3	Lysophosphatidylcholines	glu_risk	0.857	0.565	1.3	0.4685	0.5173
lysoPC a C20:4	Lysophosphatidylcholine with acyl residue C20:4	Lysophosphatidylcholines	glu_risk	1.5	0.93	2.421	0.0968	0.3665
lysoPC a C26:0	Lysophosphatidylcholine with acyl residue C26:0	Lysophosphatidylcholines	glu_risk	0.82	0.556	1.208	0.3153	0.5173
lysoPC a C28:0	Lysophosphatidylcholine with acyl residue C28:0	Lysophosphatidylcholines	glu_risk	0.75	0.504	1.116	0.1556	0.4279
lysoPC a C28:1	Lysophosphatidylcholine with acyl residue C28:1	Lysophosphatidylcholines	glu_risk	0.714	0.479	1.066	0.1	0.3665
PC aa C28:1	Phosphatidylcholine with diacyl residue sum C28:1	Phosphatidylcholines-diacyl	glu_risk	0.681	0.432	1.075	0.0991	0.3882
PC aa C30:0	Phosphatidylcholine with diacyl residue sum C30:0	Phosphatidylcholines-diacyl	glu_risk	0.84	0.52	1.356	0.4754	0.5799
PC aa C32:0	Phosphatidylcholine with diacyl residue sum C32:0	Phosphatidylcholines-diacyl	glu_risk	0.698	0.39	1.249	0.2263	0.445
PC aa C32:1	Phosphatidylcholine with diacyl residue sum C32:1	Phosphatidylcholines-diacyl	glu_risk	1.206	0.751	1.938	0.4385	0.5757
PC aa C32:2	Phosphatidylcholine with diacyl residue sum C32:2	Phosphatidylcholines-diacyl	glu_risk	0.95	0.588	1.534	0.8339	0.8591
PC aa C32:3	Phosphatidylcholine with diacyl residue sum C32:3	Phosphatidylcholines-diacyl	glu_risk	0.692	0.37	1.294	0.2487	0.445
PC aa C34:1	Phosphatidylcholine with diacyl residue sum C34:1	Phosphatidylcholines-diacyl	glu_risk	0.972	0.605	1.562	0.9072	0.9072
PC aa C34:2	Phosphatidylcholine with diacyl residue sum C34:2	Phosphatidylcholines-diacyl	glu_risk	0.765	0.458	1.278	0.3063	0.4724
PC aa C34:3	Phosphatidylcholine with diacyl residue sum C34:3	Phosphatidylcholines-diacyl	glu_risk	0.761	0.458	1.266	0.2931	0.4724
PC aa C34:4	Phosphatidylcholine with diacyl residue sum C34:4	Phosphatidylcholines-diacyl	glu_risk	1.325	0.823	2.135	0.2467	0.445
PC aa C36:0	Phosphatidylcholine with diacyl residue sum C36:0	Phosphatidylcholines-diacyl	glu_risk	0.91	0.555	1.493	0.7101	0.7788
PC aa C36:1	Phosphatidylcholine with diacyl residue sum C36:1	Phosphatidylcholines-diacyl	glu_risk	0.769	0.459	1.29	0.3195	0.4724
PC aa C36:2	Phosphatidylcholine with diacyl residue sum C36:2	Phosphatidylcholines-diacyl	glu_risk	0.56	0.324	0.97	0.0386	0.328
PC aa C36:3	Phosphatidylcholine with diacyl residue sum C36:3	Phosphatidylcholines-diacyl	glu_risk	0.532	0.316	0.893	0.0171	0.2254
PC aa C36:4	Phosphatidylcholine with diacyl residue sum C36:4	Phosphatidylcholines-diacyl	glu_risk	1.413	0.843	2.367	0.1896	0.445
PC aa C36:5	Phosphatidylcholine with diacyl residue sum C36:5	Phosphatidylcholines-diacyl	glu_risk	1.765	1.135	2.743	0.0116	0.2254
PC aa C36:6	Phosphatidylcholine with diacyl residue sum C36:6	Phosphatidylcholines-diacyl	glu_risk	1.661	1.084	2.546	0.0199	0.2254
PC aa C38:0	Phosphatidylcholine with diacyl residue sum C38:0	Phosphatidylcholines-diacyl	glu_risk	0.684	0.4	1.171	0.1666	0.445
PC aa C38:1	Phosphatidylcholine with diacyl residue sum C38:1	Phosphatidylcholines-diacyl	glu_risk	0.821	0.477	1.414	0.4776	0.5799
PC aa C38:3	Phosphatidylcholine with diacyl residue sum C38:3	Phosphatidylcholines-diacyl	glu_risk	0.691	0.414	1.152	0.1564	0.445
PC aa C38:4	Phosphatidylcholine with diacyl residue sum C38:4	Phosphatidylcholines-diacyl	glu_risk	1.304	0.807	2.107	0.2786	0.4724
PC aa C38:5	Phosphatidylcholine with diacyl residue sum C38:5	Phosphatidylcholines-diacyl	glu_risk	1.334	0.856	2.081	0.2031	0.445
PC aa C38:6	Phosphatidylcholine with diacyl residue sum C38:6	Phosphatidylcholines-diacyl	glu_risk	1.312	0.746	2.307	0.3464	0.4908
PC aa C40:2	Phosphatidylcholine with diacyl residue sum C40:2	Phosphatidylcholines-diacyl	glu_risk	0.643	0.399	1.036	0.0696	0.3382
PC aa C40:3	Phosphatidylcholine with diacyl residue sum C40:3	Phosphatidylcholines-diacyl	glu_risk	0.583	0.328	1.036	0.0657	0.3382
PC aa C40:4	Phosphatidylcholine with diacyl residue sum C40:4	Phosphatidylcholines-diacyl	glu_risk	1.065	0.699	1.622	0.7695	0.8176
PC aa C40:5	Phosphatidylcholine with diacyl residue sum C40:5	Phosphatidylcholines-diacyl	glu_risk	1.23	0.727	2.078	0.4403	0.5757
PC aa C40:6	Phosphatidylcholine with diacyl residue sum C40:6	Phosphatidylcholines-diacyl	glu_risk	1.361	0.81	2.288	0.2442	0.445
PC aa C42:0	Phosphatidylcholine with diacyl residue sum C42:0	Phosphatidylcholines-diacyl	glu_risk	0.642	0.398	1.036	0.0694	0.3382
PC aa C42:1	Phosphatidylcholine with diacyl residue sum C42:1	Phosphatidylcholines-diacyl	glu_risk	0.684	0.421	1.109	0.1236	0.4201
PC aa C42:2	Phosphatidylcholine with diacyl residue sum C42:2	Phosphatidylcholines-diacyl	glu_risk	0.874	0.547	1.398	0.5751	0.6518
PC aa C42:4	Phosphatidylcholine with diacyl residue sum C42:4	Phosphatidylcholines-diacyl	glu_risk	0.667	0.41	1.085	0.1028	0.3882
PC aa C42:5	Phosphatidylcholine with diacyl residue sum C42:5	Phosphatidylcholines-diacyl	glu_risk	1.332	0.847	2.093	0.2143	0.445
PC aa C42:6	Phosphatidylcholine with diacyl residue sum C42:6	Phosphatidylcholines-diacyl	glu_risk	1.157	0.708	1.889	0.561	0.6518
PC ae C30:0	Phosphatidylcholine with acyl-alkyl residue sum C30:0	Phosphatidylcholines-acyl-alkyl	glu_risk	0.5	0.29	0.86	0.0123	0.0246
PC ae C30:1	Phosphatidylcholine with acyl-alkyl residue sum C30:1	Phosphatidylcholines-acyl-alkyl	glu_risk	0.712	0.464	1.093	0.1201	0.1601
PC ae C32:1	Phosphatidylcholine with acyl-alkyl residue sum C32:1	Phosphatidylcholines-acyl-alkyl	glu_risk	0.356	0.192	0.662	0.0011	0.0048
PC ae C32:2	Phosphatidylcholine with acyl-alkyl residue sum C32:2	Phosphatidylcholines-acyl-alkyl	glu_risk	0.5	0.279	0.896	0.0199	0.0358
PC ae C34:0	Phosphatidylcholine with acyl-alkyl residue sum C34:0	Phosphatidylcholines-acyl-alkyl	glu_risk	0.719	0.458	1.13	0.1527	0.1896
PC ae C34:1	Phosphatidylcholine with acyl-alkyl residue sum C34:1	Phosphatidylcholines-acyl-alkyl	glu_risk	0.357	0.19	0.672	0.0014	0.0048
PC ae C34:2	Phosphatidylcholine with acyl-alkyl residue sum C34:2	Phosphatidylcholines-acyl-alkyl	glu_risk	0.347	0.188	0.642	0.0007	0.0048
PC ae C34:3	Phosphatidylcholine with acyl-alkyl residue sum C34:3	Phosphatidylcholines-acyl-alkyl	glu_risk	0.274	0.139	0.539	0.0002	0.0021
PC ae C36:0	Phosphatidylcholine with acyl-alkyl residue sum C36:0	Phosphatidylcholines-acyl-alkyl	glu_risk	0.803	0.523	1.234	0.3177	0.3465
PC ae C36:1	Phosphatidylcholine with acyl-alkyl residue sum C36:1	Phosphatidylcholines-acyl-alkyl	glu_risk	0.558	0.33	0.943	0.0295	0.0477
PC ae C36:2	Phosphatidylcholine with acyl-alkyl residue sum C36:2	Phosphatidylcholines-acyl-alkyl	glu_risk	0.304	0.156	0.591	0.0004	0.004
PC ae C36:3	Phosphatidylcholine with acyl-alkyl residue sum C36:3	Phosphatidylcholines-acyl-alkyl	glu_risk	0.262	0.133	0.519	0.0001	0.0021
PC ae C36:4	Phosphatidylcholine with acyl-alkyl residue sum C36:4	Phosphatidylcholines-acyl-alkyl	glu_risk	0.724	0.449	1.168	0.1854	0.2209
PC ae C36:5	Phosphatidylcholine with acyl-alkyl residue sum C36:5	Phosphatidylcholines-acyl-alkyl	glu_risk	0.795	0.455	1.389	0.421	0.4458
PC ae C38:0	Phosphatidylcholine with acyl-alkyl residue sum C38:0	Phosphatidylcholines-acyl-alkyl	glu_risk	1.271	0.833	1.938	0.2656	0.2988
PC ae C38:1	Phosphatidylcholine with acyl-alkyl residue sum C38:1	Phosphatidylcholines-acyl-alkyl	glu_risk	0.632	0.378	1.056	0.0797	0.1103
PC ae C38:2	Phosphatidylcholine with acyl-alkyl residue sum C38:2	Phosphatidylcholines-acyl-alkyl	glu_risk	0.369	0.202	0.675	0.0012	0.0048
PC ae C38:3	Phosphatidylcholine with acyl-alkyl residue sum C38:3	Phosphatidylcholines-acyl-alkyl	glu_risk	0.407	0.233	0.708	0.0015	0.0048
PC ae C38:4	Phosphatidylcholine with acyl-alkyl residue sum C38:4	Phosphatidylcholines-acyl-alkyl	glu_risk	0.759	0.502	1.147	0.1903	0.2209
PC ae C38:5	Phosphatidylcholine with acyl-alkyl residue sum C38:5	Phosphatidylcholines-acyl-alkyl	glu_risk	0.618	0.38	1.006	0.0529	0.0793
PC ae C38:6	Phosphatidylcholine with acyl-alkyl residue sum C38:6	Phosphatidylcholines-acyl-alkyl	glu_risk	0.893	0.533	1.495	0.6661	0.676
PC ae C40:1	Phosphatidylcholine with acyl-alkyl residue sum C40:1	Phosphatidylcholines-acyl-alkyl	glu_risk	0.897	0.54	1.492	0.676	0.676
PC ae C40:2	Phosphatidylcholine with acyl-alkyl residue sum C40:2	Phosphatidylcholines-acyl-alkyl	glu_risk	0.541	0.33	0.888	0.015	0.0284
PC ae C40:3	Phosphatidylcholine with acyl-alkyl residue sum C40:3	Phosphatidylcholines-acyl-alkyl	glu_risk	0.185	0.089	0.383	<.0001	0.0002
PC ae C40:4	Phosphatidylcholine with acyl-alkyl residue sum C40:4	Phosphatidylcholines-acyl-alkyl	glu_risk	0.573	0.347	0.949	0.0305	0.0477
PC ae C40:5	Phosphatidylcholine with acyl-alkyl residue sum C40:5	Phosphatidylcholines-acyl-alkyl	glu_risk	0.593	0.371	0.948	0.0289	0.0477
PC ae C40:6	Phosphatidylcholine with acyl-alkyl residue sum C40:6	Phosphatidylcholines-acyl-alkyl	glu_risk	0.685	0.422	1.112	0.1256	0.1615
PC ae C42:1	Phosphatidylcholine with acyl-alkyl residue sum C42:1	Phosphatidylcholines-acyl-alkyl	glu_risk	0.599	0.355	1.011	0.0551	0.0793
PC ae C42:2	Phosphatidylcholine with acyl-alkyl residue sum C42:2	Phosphatidylcholines-acyl-alkyl	glu_risk	0.4	0.221	0.723	0.0024	0.0063
PC ae C42:3	Phosphatidylcholine with acyl-alkyl residue sum C42:3	Phosphatidylcholines-acyl-alkyl	glu_risk	0.469	0.261	0.843	0.0113	0.0239
PC ae C42:4	Phosphatidylcholine with acyl-alkyl residue sum C42:4	Phosphatidylcholines-acyl-alkyl	glu_risk	0.447	0.269	0.744	0.0019	0.0053
PC ae C42:5	Phosphatidylcholine with acyl-alkyl residue sum C42:5	Phosphatidylcholines-acyl-alkyl	glu_risk	0.417	0.245	0.709	0.0012	0.0048
PC ae C44:3	Phosphatidylcholine with acyl-alkyl residue sum C44:3	Phosphatidylcholines-acyl-alkyl	glu_risk	0.467	0.282	0.776	0.0033	0.0078
PC ae C44:4	Phosphatidylcholine with acyl-alkyl residue sum C44:4	Phosphatidylcholines-acyl-alkyl	glu_risk	0.415	0.247	0.698	0.0009	0.0048
PC ae C44:5	Phosphatidylcholine with acyl-alkyl residue sum C44:5	Phosphatidylcholines-acyl-alkyl	glu_risk	0.395	0.221	0.707	0.0018	0.0053
PC ae C44:6	Phosphatidylcholine with acyl-alkyl residue sum C44:6	Phosphatidylcholines-acyl-alkyl	glu_risk	0.503	0.296	0.855	0.0111	0.0239
SM (OH) C14:1	Hydroxysphingomyelin with acyl residue sum C14:1	Sphingomyelins	glu_risk	0.432	0.246	0.76	0.0036	0.025
SM (OH) C16:1	Hydroxysphingomyelin with acyl residue sum C16:1	Sphingomyelins	glu_risk	0.5	0.295	0.848	0.0101	0.0355
SM (OH) C22:1	Hydroxysphingomyelin with acyl residue sum C22:1	Sphingomyelins	glu_risk	0.646	0.413	1.011	0.056	0.112
SM (OH) C22:2	Hydroxysphingomyelin with acyl residue sum C22:2	Sphingomyelins	glu_risk	0.42	0.222	0.794	0.0076	0.0355
SM (OH) C24:1	Hydroxysphingomyelin with acyl residue sum C24:1	Sphingomyelins	glu_risk	0.6	0.358	1.007	0.053	0.112
SM C16:0	Sphingomyelin with acyl residue sum C16:0	Sphingomyelins	glu_risk	0.424	0.238	0.754	0.0035	0.025
SM C16:1	Sphingomyelin with acyl residue sum C16:1	Sphingomyelins	glu_risk	0.861	0.48	1.544	0.6151	0.7176
SM C18:0	Sphingomyelin with acyl residue sum C18:0	Sphingomyelins	glu_risk	0.907	0.55	1.496	0.7029	0.757
SM C18:1	Sphingomyelin with acyl residue sum C18:1	Sphingomyelins	glu_risk	1.161	0.674	1.999	0.5907	0.7176
SM C20:2	Sphingomyelin with acyl residue sum C20:2	Sphingomyelins	glu_risk	0.951	0.571	1.585	0.8485	0.8485
SM C24:0	Sphingomyelin with acyl residue sum C24:0	Sphingomyelins	glu_risk	0.777	0.473	1.276	0.3188	0.4959
SM C24:1	Sphingomyelin with acyl residue sum C24:1	Sphingomyelins	glu_risk	0.515	0.289	0.92	0.025	0.0701
SM C26:0	Sphingomyelin with acyl residue sum C26:0	Sphingomyelins	glu_risk	0.7	0.461	1.063	0.0946	0.1656
SM C26:1	Sphingomyelin with acyl residue sum C26:1	Sphingomyelins	glu_risk	0.809	0.48	1.363	0.4253	0.5954
CA	Cholic Acid	Bile Acids	glu_risk	1.117	0.828	1.507	0.4676	0.4676
CDCA	Chenodeoxycholic Acid	Bile Acids	glu_risk	1.303	0.901	1.884	0.159	0.1988
DCA	Deoxycholic Acid	Bile Acids	glu_risk	1.759	1.155	2.679	0.0085	0.0316
GCA	Glycocholic Acid	Bile Acids	glu_risk	1.805	1.155	2.82	0.0095	0.0316
GCDCA	Glycochenodeoxycholic Acid	Bile Acids	glu_risk	1.533	1.047	2.245	0.028	0.0586
GDCA	Glycodeoxycholic Acid	Bile Acids	glu_risk	2.332	1.396	3.895	0.0012	0.0122
GUDCA	Glycoursodeoxycholic Acid	Bile Acids	glu_risk	1.274	0.846	1.92	0.2467	0.2741
TCA	Taurocholic Acid	Bile Acids	glu_risk	1.273	0.921	1.759	0.1435	0.1988
TCDCA	Taurochenodeoxycholic Acid	Bile Acids	glu_risk	1.38	1.009	1.889	0.0441	0.0735
TDCA	Taurodeoxycholic Acid	Bile Acids	glu_risk	1.628	1.05	2.523	0.0293	0.0586
c-C18:1w9	Oleic acid	Free Fatty Acid	glu_risk	1.229	0.793	1.907	0.356	0.6596
c-C18:2w6	Linoleic acid	Free Fatty Acid	glu_risk	0.928	0.559	1.539	0.7711	0.8595
c-C20:1w9	cis-11-Eicosenoic acid	Free Fatty Acid	glu_risk	1.096	0.709	1.692	0.6804	0.8595
c-C20:2w6	cis-11,14-Eicosadienoic acid	Free Fatty Acid	glu_risk	0.963	0.631	1.467	0.8595	0.8595
c-C20:3w6	cis-8,11,14-Eicosatrienoic acid	Free Fatty Acid	glu_risk	0.675	0.432	1.055	0.0847	0.3387
c-C20:4w6	Arachidonic acid	Free Fatty Acid	glu_risk	1.29	0.797	2.088	0.2992	0.6596
c-C20:5w3 (EPA)	Eicosapentaenoic acid	Free Fatty Acid	glu_risk	1.67	1.076	2.594	0.0224	0.1788
c-C22:6w3 (DHA)	cis-4,7,10,13,16,19-docosahexaenoic acid	Free Fatty Acid	glu_risk	1.2	0.776	1.855	0.4122	0.6596
N-C16:0-Cer		Ceramides	glu_risk	0.942	0.649	1.365	0.7505	0.8329
N-C18:0-Cer		Ceramides	glu_risk	1.24	0.78	1.971	0.3629	0.8329
N-C20:0-Cer		Ceramides	glu_risk	1.103	0.684	1.779	0.6879	0.8329
N-C22:0-Cer		Ceramides	glu_risk	1.103	0.755	1.61	0.6133	0.8329
N-C23:0-Cer		Ceramides	glu_risk	0.932	0.607	1.429	0.7453	0.8329
N-C24:0-Cer		Ceramides	glu_risk	0.943	0.619	1.434	0.7827	0.8329
N-C24:0-Cer(2H)		Ceramides	glu_risk	1.427	0.905	2.248	0.1257	0.8329
N-C24:1-Cer		Ceramides	glu_risk	0.908	0.606	1.36	0.6391	0.8329
N-C25:0-Cer		Ceramides	glu_risk	0.787	0.487	1.27	0.3267	0.8329
N-C26:1-Cer		Ceramides	glu_risk	0.943	0.545	1.631	0.8329	0.8329
Supp Table 5b. Covariate-adjusted Fasting Glucose (GLU) Associations in BLSA. symbol: Metabolite symbol; fullname: Metabolite fullname; category: Metabolite category; yvar: association tested; OddsRatioEstimate: odds ratio estimate; Lower95CIofOddsRatio: lower bound of a 95% confidence interval; Upper95CIofOddsRato: lower bound of a 95% confidence interval; Pvalue: p-value; FDRadjustedpvalue: Fal…

## Sheet: HDL
symbol	fullname	category	yvar	OddsRatioEstimate	Lower95CIofOddsRatio	Upper95CIofOddsRatio	Pvalue	FDRadjustedpvalue
Ala	Alanine	Amino acids	hdl_risk	1.146	0.663	1.981	0.6248	0.9914
Arg	Arginine	Amino acids	hdl_risk	0.769	0.481	1.228	0.2707	0.9914
Asn	Asparagine	Amino acids	hdl_risk	1.184	0.779	1.799	0.4284	0.9914
Asp	Aspartate	Amino acids	hdl_risk	1.164	0.773	1.754	0.4661	0.9914
Cit	Citrulline	Amino acids	hdl_risk	0.998	0.585	1.702	0.9939	0.9939
Gln	Glutamine	Amino acids	hdl_risk	0.901	0.565	1.439	0.6637	0.9914
Glu	Glutamate	Amino acids	hdl_risk	1.378	0.865	2.197	0.1776	0.9914
Gly	Glycine	Amino acids	hdl_risk	0.98	0.639	1.503	0.9248	0.9939
His	Histidine	Amino acids	hdl_risk	0.864	0.526	1.419	0.5645	0.9914
Ile	Isoleucine	Amino acids	hdl_risk	1.177	0.707	1.959	0.5316	0.9914
Leu	Leucine	Amino acids	hdl_risk	1.035	0.618	1.734	0.8968	0.9939
Lys	Lysine	Amino acids	hdl_risk	1.022	0.668	1.564	0.9207	0.9939
Met	Methionine	Amino acids	hdl_risk	1.149	0.721	1.83	0.5584	0.9914
Orn	Ornithine	Amino acids	hdl_risk	1.093	0.687	1.739	0.7082	0.9914
Phe	Phenylalanine	Amino acids	hdl_risk	1.483	0.901	2.441	0.1208	0.9914
Pro	Proline	Amino acids	hdl_risk	1.112	0.675	1.83	0.6775	0.9914
Ser	Serine	Amino acids	hdl_risk	1.012	0.577	1.775	0.9669	0.9939
Thr	Threonine	Amino acids	hdl_risk	1.03	0.692	1.535	0.8831	0.9939
Trp	Tryptophan	Amino acids	hdl_risk	1.571	0.896	2.754	0.1148	0.9914
Tyr	Tyrosine	Amino acids	hdl_risk	1.232	0.791	1.92	0.3564	0.9914
Val	Valine	Amino acids	hdl_risk	1.186	0.726	1.937	0.4957	0.9914
ADMA	Asymmetric dimethylarginine	Biogenic amines	hdl_risk	0.859	0.554	1.331	0.4961	0.9797
alpha-AAA	alpha-Aminoadipic acid	Biogenic amines	hdl_risk	1.458	0.999	2.128	0.0507	0.5066
Creatinine	Creatinine	Biogenic amines	hdl_risk	1.229	0.756	2	0.4056	0.9797
Kyn	Kynurenine	Biogenic amines	hdl_risk	0.883	0.522	1.494	0.6429	0.9797
Met-SO	Methionine-Sulfoxide	Biogenic amines	hdl_risk	1.067	0.681	1.67	0.7775	0.9797
Sarcosine	Sarcosine	Biogenic amines	hdl_risk	0.977	0.661	1.445	0.9091	0.9797
SDMA	Symmetric dimethylarginine	Biogenic amines	hdl_risk	0.75	0.449	1.253	0.2719	0.9797
Serotonin	Serotonin	Biogenic amines	hdl_risk	0.825	0.53	1.286	0.3966	0.9797
t4-OH-Pro	trans-4-Hydroxyproline	Biogenic amines	hdl_risk	1.039	0.661	1.633	0.8678	0.9797
Taurine	Taurine	Biogenic amines	hdl_risk	1.006	0.616	1.645	0.9797	0.9797
C0	Carnitine (free)	acylcarnitines	hdl_risk	1.172	0.699	1.964	0.5474	0.9179
C2	Acetylcarnitine	acylcarnitines	hdl_risk	1.361	0.885	2.093	0.1604	0.6928
C3	Propionylcarnitine	acylcarnitines	hdl_risk	1.043	0.637	1.708	0.8683	0.9179
C4	Butyrylcarnitine / Isobutyrylcarnitine	acylcarnitines	hdl_risk	1.068	0.696	1.64	0.7622	0.9179
C5	Isovalerylcarnitine / 2-Methylbutyrylcarnitine / Valerylcarnitine	acylcarnitines	hdl_risk	1.199	0.769	1.868	0.4234	0.9179
C10	Decanoylcarnitine [= Caprylcarnitine]	acylcarnitines	hdl_risk	0.98	0.664	1.445	0.9179	0.9179
C14:1	Tetradecenoylcarnitine [= Myristoleylcarnitine]	acylcarnitines	hdl_risk	1.305	0.871	1.957	0.197	0.6928
C14:2	Tetradecadienoylcarnitine	acylcarnitines	hdl_risk	1.286	0.852	1.939	0.2309	0.6928
C16	Hexadecanoylcarnitine [= Palmitoylcarnitine]	acylcarnitines	hdl_risk	0.969	0.6	1.563	0.8962	0.9179
C18	Octadecanoylcarnitine [= Stearylcarnitine]	acylcarnitines	hdl_risk	0.634	0.374	1.076	0.0915	0.6928
C18:1	Octadecenoylcarnitine [= Oleylcarnitine]	acylcarnitines	hdl_risk	1.148	0.723	1.823	0.5592	0.9179
C18:2	Octadecadienoylcarnitine [= Linoleylcarnitine]	acylcarnitines	hdl_risk	1.105	0.714	1.711	0.6535	0.9179
H1	Glucose	hexoses	hdl_risk	1.131	0.722	1.771	0.5908	0.5908
lysoPC a C16:0	Lysophosphatidylcholine with acyl residue C16:0	Lysophosphatidylcholines	hdl_risk	0.525	0.318	0.868	0.012	0.0661
lysoPC a C16:1	Lysophosphatidylcholine with acyl residue C16:1	Lysophosphatidylcholines	hdl_risk	0.652	0.418	1.018	0.0601	0.1318
lysoPC a C17:0	Lysophosphatidylcholine with acyl residue C17:0	Lysophosphatidylcholines	hdl_risk	0.776	0.502	1.2	0.2547	0.2802
lysoPC a C18:0	Lysophosphatidylcholine with acyl residue C18:0	Lysophosphatidylcholines	hdl_risk	0.486	0.277	0.852	0.0118	0.0661
lysoPC a C18:1	Lysophosphatidylcholine with acyl residue C18:1	Lysophosphatidylcholines	hdl_risk	0.577	0.355	0.937	0.0264	0.0726
lysoPC a C18:2	Lysophosphatidylcholine with acyl residue C18:2	Lysophosphatidylcholines	hdl_risk	0.527	0.309	0.899	0.0189	0.0691
lysoPC a C20:3	Lysophosphatidylcholine with acyl residue C20:3	Lysophosphatidylcholines	hdl_risk	0.96	0.631	1.462	0.8507	0.8507
lysoPC a C20:4	Lysophosphatidylcholine with acyl residue C20:4	Lysophosphatidylcholines	hdl_risk	1.627	0.958	2.764	0.0719	0.1318
lysoPC a C26:0	Lysophosphatidylcholine with acyl residue C26:0	Lysophosphatidylcholines	hdl_risk	0.796	0.553	1.146	0.2204	0.2693
lysoPC a C28:0	Lysophosphatidylcholine with acyl residue C28:0	Lysophosphatidylcholines	hdl_risk	0.787	0.539	1.148	0.2138	0.2693
lysoPC a C28:1	Lysophosphatidylcholine with acyl residue C28:1	Lysophosphatidylcholines	hdl_risk	0.749	0.516	1.089	0.1304	0.2049
PC aa C28:1	Phosphatidylcholine with diacyl residue sum C28:1	Phosphatidylcholines-diacyl	hdl_risk	0.582	0.366	0.925	0.0222	0.0503
PC aa C30:0	Phosphatidylcholine with diacyl residue sum C30:0	Phosphatidylcholines-diacyl	hdl_risk	0.34	0.196	0.59	0.0001	0.0014
PC aa C32:0	Phosphatidylcholine with diacyl residue sum C32:0	Phosphatidylcholines-diacyl	hdl_risk	0.303	0.157	0.586	0.0004	0.0027
PC aa C32:1	Phosphatidylcholine with diacyl residue sum C32:1	Phosphatidylcholines-diacyl	hdl_risk	0.544	0.33	0.898	0.0173	0.0427
PC aa C32:2	Phosphatidylcholine with diacyl residue sum C32:2	Phosphatidylcholines-diacyl	hdl_risk	0.389	0.223	0.678	0.0009	0.0037
PC aa C32:3	Phosphatidylcholine with diacyl residue sum C32:3	Phosphatidylcholines-diacyl	hdl_risk	0.383	0.196	0.751	0.0052	0.0147
PC aa C34:1	Phosphatidylcholine with diacyl residue sum C34:1	Phosphatidylcholines-diacyl	hdl_risk	0.443	0.26	0.756	0.0028	0.0095
PC aa C34:2	Phosphatidylcholine with diacyl residue sum C34:2	Phosphatidylcholines-diacyl	hdl_risk	0.23	0.12	0.443	<.0001	0.0004
PC aa C34:3	Phosphatidylcholine with diacyl residue sum C34:3	Phosphatidylcholines-diacyl	hdl_risk	0.339	0.189	0.606	0.0003	0.0023
PC aa C34:4	Phosphatidylcholine with diacyl residue sum C34:4	Phosphatidylcholines-diacyl	hdl_risk	0.668	0.412	1.081	0.1002	0.1793
PC aa C36:0	Phosphatidylcholine with diacyl residue sum C36:0	Phosphatidylcholines-diacyl	hdl_risk	0.695	0.42	1.151	0.157	0.2334
PC aa C36:1	Phosphatidylcholine with diacyl residue sum C36:1	Phosphatidylcholines-diacyl	hdl_risk	0.366	0.201	0.666	0.001	0.0037
PC aa C36:2	Phosphatidylcholine with diacyl residue sum C36:2	Phosphatidylcholines-diacyl	hdl_risk	0.245	0.127	0.472	<.0001	0.0004
PC aa C36:3	Phosphatidylcholine with diacyl residue sum C36:3	Phosphatidylcholines-diacyl	hdl_risk	0.387	0.225	0.668	0.0006	0.0031
PC aa C36:4	Phosphatidylcholine with diacyl residue sum C36:4	Phosphatidylcholines-diacyl	hdl_risk	1.049	0.622	1.769	0.8572	0.9076
PC aa C36:5	Phosphatidylcholine with diacyl residue sum C36:5	Phosphatidylcholines-diacyl	hdl_risk	1.031	0.673	1.579	0.8881	0.9076
PC aa C36:6	Phosphatidylcholine with diacyl residue sum C36:6	Phosphatidylcholines-diacyl	hdl_risk	0.975	0.641	1.483	0.9067	0.9076
PC aa C38:0	Phosphatidylcholine with diacyl residue sum C38:0	Phosphatidylcholines-diacyl	hdl_risk	0.722	0.426	1.224	0.2266	0.3081
PC aa C38:1	Phosphatidylcholine with diacyl residue sum C38:1	Phosphatidylcholines-diacyl	hdl_risk	0.65	0.373	1.133	0.1287	0.2188
PC aa C38:3	Phosphatidylcholine with diacyl residue sum C38:3	Phosphatidylcholines-diacyl	hdl_risk	0.603	0.362	1.004	0.0518	0.1101
PC aa C38:4	Phosphatidylcholine with diacyl residue sum C38:4	Phosphatidylcholines-diacyl	hdl_risk	1.434	0.871	2.361	0.1568	0.2334
PC aa C38:5	Phosphatidylcholine with diacyl residue sum C38:5	Phosphatidylcholines-diacyl	hdl_risk	1.137	0.722	1.791	0.5806	0.6807
PC aa C38:6	Phosphatidylcholine with diacyl residue sum C38:6	Phosphatidylcholines-diacyl	hdl_risk	1.034	0.585	1.83	0.9076	0.9076
PC aa C40:2	Phosphatidylcholine with diacyl residue sum C40:2	Phosphatidylcholines-diacyl	hdl_risk	0.482	0.294	0.79	0.0038	0.0117
PC aa C40:3	Phosphatidylcholine with diacyl residue sum C40:3	Phosphatidylcholines-diacyl	hdl_risk	0.311	0.16	0.604	0.0006	0.0031
PC aa C40:4	Phosphatidylcholine with diacyl residue sum C40:4	Phosphatidylcholines-diacyl	hdl_risk	0.752	0.486	1.164	0.2009	0.2847
PC aa C40:5	Phosphatidylcholine with diacyl residue sum C40:5	Phosphatidylcholines-diacyl	hdl_risk	1.071	0.628	1.826	0.8004	0.9071
PC aa C40:6	Phosphatidylcholine with diacyl residue sum C40:6	Phosphatidylcholines-diacyl	hdl_risk	1.243	0.74	2.089	0.4112	0.5179
PC aa C42:0	Phosphatidylcholine with diacyl residue sum C42:0	Phosphatidylcholines-diacyl	hdl_risk	0.859	0.53	1.391	0.5358	0.6507
PC aa C42:1	Phosphatidylcholine with diacyl residue sum C42:1	Phosphatidylcholines-diacyl	hdl_risk	0.779	0.497	1.222	0.2774	0.3628
PC aa C42:2	Phosphatidylcholine with diacyl residue sum C42:2	Phosphatidylcholines-diacyl	hdl_risk	0.548	0.333	0.9	0.0176	0.0427
PC aa C42:4	Phosphatidylcholine with diacyl residue sum C42:4	Phosphatidylcholines-diacyl	hdl_risk	0.661	0.407	1.074	0.0949	0.1793
PC aa C42:5	Phosphatidylcholine with diacyl residue sum C42:5	Phosphatidylcholines-diacyl	hdl_risk	0.714	0.448	1.139	0.1579	0.2334
PC aa C42:6	Phosphatidylcholine with diacyl residue sum C42:6	Phosphatidylcholines-diacyl	hdl_risk	0.649	0.389	1.081	0.0964	0.1793
PC ae C30:0	Phosphatidylcholine with acyl-alkyl residue sum C30:0	Phosphatidylcholines-acyl-alkyl	hdl_risk	0.405	0.235	0.697	0.0011	0.0068
PC ae C30:1	Phosphatidylcholine with acyl-alkyl residue sum C30:1	Phosphatidylcholines-acyl-alkyl	hdl_risk	0.702	0.474	1.039	0.0771	0.1156
PC ae C32:1	Phosphatidylcholine with acyl-alkyl residue sum C32:1	Phosphatidylcholines-acyl-alkyl	hdl_risk	0.27	0.141	0.519	<.0001	0.0015
PC ae C32:2	Phosphatidylcholine with acyl-alkyl residue sum C32:2	Phosphatidylcholines-acyl-alkyl	hdl_risk	0.405	0.224	0.733	0.0028	0.0112
PC ae C34:0	Phosphatidylcholine with acyl-alkyl residue sum C34:0	Phosphatidylcholines-acyl-alkyl	hdl_risk	0.525	0.328	0.84	0.0072	0.0174
PC ae C34:1	Phosphatidylcholine with acyl-alkyl residue sum C34:1	Phosphatidylcholines-acyl-alkyl	hdl_risk	0.291	0.153	0.553	0.0002	0.002
PC ae C34:2	Phosphatidylcholine with acyl-alkyl residue sum C34:2	Phosphatidylcholines-acyl-alkyl	hdl_risk	0.421	0.24	0.739	0.0026	0.0112
PC ae C34:3	Phosphatidylcholine with acyl-alkyl residue sum C34:3	Phosphatidylcholines-acyl-alkyl	hdl_risk	0.477	0.274	0.83	0.0089	0.0199
PC ae C36:0	Phosphatidylcholine with acyl-alkyl residue sum C36:0	Phosphatidylcholines-acyl-alkyl	hdl_risk	0.52	0.33	0.822	0.0051	0.014
PC ae C36:1	Phosphatidylcholine with acyl-alkyl residue sum C36:1	Phosphatidylcholines-acyl-alkyl	hdl_risk	0.519	0.308	0.877	0.0142	0.0271
PC ae C36:2	Phosphatidylcholine with acyl-alkyl residue sum C36:2	Phosphatidylcholines-acyl-alkyl	hdl_risk	0.311	0.163	0.593	0.0004	0.0036
PC ae C36:3	Phosphatidylcholine with acyl-alkyl residue sum C36:3	Phosphatidylcholines-acyl-alkyl	hdl_risk	0.364	0.198	0.669	0.0011	0.0068
PC ae C36:4	Phosphatidylcholine with acyl-alkyl residue sum C36:4	Phosphatidylcholines-acyl-alkyl	hdl_risk	0.775	0.475	1.265	0.3079	0.3516
PC ae C36:5	Phosphatidylcholine with acyl-alkyl residue sum C36:5	Phosphatidylcholines-acyl-alkyl	hdl_risk	0.744	0.42	1.32	0.3126	0.3516
PC ae C38:0	Phosphatidylcholine with acyl-alkyl residue sum C38:0	Phosphatidylcholines-acyl-alkyl	hdl_risk	0.92	0.598	1.416	0.705	0.705
PC ae C38:1	Phosphatidylcholine with acyl-alkyl residue sum C38:1	Phosphatidylcholines-acyl-alkyl	hdl_risk	0.468	0.271	0.809	0.0066	0.017
PC ae C38:2	Phosphatidylcholine with acyl-alkyl residue sum C38:2	Phosphatidylcholines-acyl-alkyl	hdl_risk	0.258	0.136	0.49	<.0001	0.0013
PC ae C38:3	Phosphatidylcholine with acyl-alkyl residue sum C38:3	Phosphatidylcholines-acyl-alkyl	hdl_risk	0.562	0.342	0.921	0.0222	0.0381
PC ae C38:4	Phosphatidylcholine with acyl-alkyl residue sum C38:4	Phosphatidylcholines-acyl-alkyl	hdl_risk	0.843	0.556	1.279	0.4229	0.4614
PC ae C38:5	Phosphatidylcholine with acyl-alkyl residue sum C38:5	Phosphatidylcholines-acyl-alkyl	hdl_risk	0.65	0.399	1.061	0.0849	0.1176
PC ae C38:6	Phosphatidylcholine with acyl-alkyl residue sum C38:6	Phosphatidylcholines-acyl-alkyl	hdl_risk	0.812	0.48	1.374	0.438	0.4637
PC ae C40:1	Phosphatidylcholine with acyl-alkyl residue sum C40:1	Phosphatidylcholines-acyl-alkyl	hdl_risk	0.433	0.248	0.754	0.0031	0.0113
PC ae C40:2	Phosphatidylcholine with acyl-alkyl residue sum C40:2	Phosphatidylcholines-acyl-alkyl	hdl_risk	0.78	0.489	1.244	0.2974	0.3516
PC ae C40:3	Phosphatidylcholine with acyl-alkyl residue sum C40:3	Phosphatidylcholines-acyl-alkyl	hdl_risk	0.43	0.239	0.774	0.0049	0.014
PC ae C40:4	Phosphatidylcholine with acyl-alkyl residue sum C40:4	Phosphatidylcholines-acyl-alkyl	hdl_risk	0.606	0.372	0.989	0.0453	0.0741
PC ae C40:5	Phosphatidylcholine with acyl-alkyl residue sum C40:5	Phosphatidylcholines-acyl-alkyl	hdl_risk	0.676	0.428	1.067	0.0929	0.1239
PC ae C40:6	Phosphatidylcholine with acyl-alkyl residue sum C40:6	Phosphatidylcholines-acyl-alkyl	hdl_risk	0.893	0.556	1.434	0.6393	0.6575
PC ae C42:1	Phosphatidylcholine with acyl-alkyl residue sum C42:1	Phosphatidylcholines-acyl-alkyl	hdl_risk	0.551	0.331	0.916	0.0215	0.0381
PC ae C42:2	Phosphatidylcholine with acyl-alkyl residue sum C42:2	Phosphatidylcholines-acyl-alkyl	hdl_risk	0.418	0.236	0.741	0.0028	0.0112
PC ae C42:3	Phosphatidylcholine with acyl-alkyl residue sum C42:3	Phosphatidylcholines-acyl-alkyl	hdl_risk	0.418	0.228	0.765	0.0047	0.014
PC ae C42:4	Phosphatidylcholine with acyl-alkyl residue sum C42:4	Phosphatidylcholines-acyl-alkyl	hdl_risk	0.559	0.351	0.89	0.0143	0.0271
PC ae C42:5	Phosphatidylcholine with acyl-alkyl residue sum C42:5	Phosphatidylcholines-acyl-alkyl	hdl_risk	0.658	0.417	1.038	0.0719	0.1125
PC ae C44:3	Phosphatidylcholine with acyl-alkyl residue sum C44:3	Phosphatidylcholines-acyl-alkyl	hdl_risk	0.685	0.436	1.077	0.1016	0.1306
PC ae C44:4	Phosphatidylcholine with acyl-alkyl residue sum C44:4	Phosphatidylcholines-acyl-alkyl	hdl_risk	0.558	0.351	0.886	0.0134	0.0271
PC ae C44:5	Phosphatidylcholine with acyl-alkyl residue sum C44:5	Phosphatidylcholines-acyl-alkyl	hdl_risk	0.645	0.392	1.061	0.0843	0.1176
PC ae C44:6	Phosphatidylcholine with acyl-alkyl residue sum C44:6	Phosphatidylcholines-acyl-alkyl	hdl_risk	0.755	0.466	1.224	0.2543	0.3157
SM (OH) C14:1	Hydroxysphingomyelin with acyl residue sum C14:1	Sphingomyelins	hdl_risk	0.612	0.366	1.023	0.0611	0.1425
SM (OH) C16:1	Hydroxysphingomyelin with acyl residue sum C16:1	Sphingomyelins	hdl_risk	0.744	0.455	1.217	0.2394	0.3047
SM (OH) C22:1	Hydroxysphingomyelin with acyl residue sum C22:1	Sphingomyelins	hdl_risk	0.638	0.406	1.003	0.0514	0.1425
SM (OH) C22:2	Hydroxysphingomyelin with acyl residue sum C22:2	Sphingomyelins	hdl_risk	0.639	0.355	1.151	0.1361	0.2381
SM (OH) C24:1	Hydroxysphingomyelin with acyl residue sum C24:1	Sphingomyelins	hdl_risk	0.701	0.419	1.172	0.1753	0.2454
SM C16:0	Sphingomyelin with acyl residue sum C16:0	Sphingomyelins	hdl_risk	0.421	0.242	0.73	0.0021	0.0294
SM C16:1	Sphingomyelin with acyl residue sum C16:1	Sphingomyelins	hdl_risk	0.46	0.248	0.854	0.0138	0.0483
SM C18:0	Sphingomyelin with acyl residue sum C18:0	Sphingomyelins	hdl_risk	0.761	0.457	1.267	0.2934	0.3422
SM C18:1	Sphingomyelin with acyl residue sum C18:1	Sphingomyelins	hdl_risk	0.87	0.501	1.511	0.6208	0.6208
SM C20:2	Sphingomyelin with acyl residue sum C20:2	Sphingomyelins	hdl_risk	0.865	0.511	1.463	0.588	0.6208
SM C24:0	Sphingomyelin with acyl residue sum C24:0	Sphingomyelins	hdl_risk	0.492	0.287	0.842	0.0097	0.0451
SM C24:1	Sphingomyelin with acyl residue sum C24:1	Sphingomyelins	hdl_risk	0.44	0.245	0.791	0.006	0.0422
SM C26:0	Sphingomyelin with acyl residue sum C26:0	Sphingomyelins	hdl_risk	0.703	0.462	1.07	0.0999	0.1998
SM C26:1	Sphingomyelin with acyl residue sum C26:1	Sphingomyelins	hdl_risk	0.686	0.399	1.178	0.1722	0.2454
CA	Cholic Acid	Bile Acids	hdl_risk	1.111	0.81	1.525	0.5123	0.6937
CDCA	Chenodeoxycholic Acid	Bile Acids	hdl_risk	1.1	0.751	1.613	0.6243	0.6937
DCA	Deoxycholic Acid	Bile Acids	hdl_risk	1.19	0.792	1.786	0.4018	0.6937
GCA	Glycocholic Acid	Bile Acids	hdl_risk	0.857	0.561	1.307	0.4733	0.6937
GCDCA	Glycochenodeoxycholic Acid	Bile Acids	hdl_risk	0.776	0.534	1.126	0.182	0.6937
GDCA	Glycodeoxycholic Acid	Bile Acids	hdl_risk	1.08	0.678	1.721	0.7464	0.7464
GUDCA	Glycoursodeoxycholic Acid	Bile Acids	hdl_risk	1.288	0.835	1.986	0.2519	0.6937
TCA	Taurocholic Acid	Bile Acids	hdl_risk	0.85	0.61	1.183	0.3354	0.6937
TCDCA	Taurochenodeoxycholic Acid	Bile Acids	hdl_risk	0.805	0.589	1.101	0.1746	0.6937
TDCA	Taurodeoxycholic Acid	Bile Acids	hdl_risk	0.894	0.591	1.353	0.597	0.6937
c-C18:1w9	Oleic acid	Free Fatty Acid	hdl_risk	1.202	0.767	1.883	0.422	0.6727
c-C18:2w6	Linoleic acid	Free Fatty Acid	hdl_risk	0.479	0.277	0.83	0.0087	0.0699
c-C20:1w9	cis-11-Eicosenoic acid	Free Fatty Acid	hdl_risk	0.974	0.628	1.509	0.9049	0.9049
c-C20:2w6	cis-11,14-Eicosadienoic acid	Free Fatty Acid	hdl_risk	0.787	0.507	1.221	0.2847	0.6727
c-C20:3w6	cis-8,11,14-Eicosatrienoic acid	Free Fatty Acid	hdl_risk	0.782	0.512	1.196	0.2572	0.6727
c-C20:4w6	Arachidonic acid	Free Fatty Acid	hdl_risk	1.187	0.717	1.967	0.5045	0.6727
c-C20:5w3 (EPA)	Eicosapentaenoic acid	Free Fatty Acid	hdl_risk	1.253	0.791	1.985	0.3369	0.6727
c-C22:6w3 (DHA)	cis-4,7,10,13,16,19-docosahexaenoic acid	Free Fatty Acid	hdl_risk	1.055	0.675	1.649	0.8126	0.9049
N-C16:0-Cer		Ceramides	hdl_risk	0.684	0.469	0.999	0.0494	0.0823
N-C18:0-Cer		Ceramides	hdl_risk	1.051	0.651	1.698	0.8374	0.8374
N-C20:0-Cer		Ceramides	hdl_risk	0.725	0.438	1.202	0.2123	0.2371
N-C22:0-Cer		Ceramides	hdl_risk	0.497	0.314	0.786	0.0028	0.0103
N-C23:0-Cer		Ceramides	hdl_risk	0.491	0.296	0.816	0.0061	0.0152
N-C24:0-Cer		Ceramides	hdl_risk	0.46	0.275	0.769	0.0031	0.0103
N-C24:0-Cer(2H)		Ceramides	hdl_risk	0.652	0.404	1.051	0.0792	0.1132
N-C24:1-Cer		Ceramides	hdl_risk	0.485	0.306	0.769	0.0021	0.0103
N-C25:0-Cer		Ceramides	hdl_risk	0.523	0.313	0.873	0.0133	0.0265
N-C26:1-Cer		Ceramides	hdl_risk	0.7	0.399	1.228	0.2134	0.2371
Supp Table 5c. Covariate-adjusted High Density Lipoprotein (HDL) Associations in BLSA. symbol: Metabolite symbol; fullname: Metabolite fullname; category: Metabolite category; yvar: association tested; OddsRatioEstimate: odds ratio estimate; Lower95CIofOddsRatio: lower bound of a 95% confidence interval; Upper95CIofOddsRato: lower bound of a 95% confidence interval; Pvalue: p-value; FDRadjustedpv…

## Sheet: TRIG
symbol	fullname	category	yvar	OddsRatioEstimate	Lower95CIofOddsRatio	Upper95CIofOddsRatio	Pvalue	FDRadjustedpvalue
Ala	Alanine	Amino acids	trig_risk	1.169	0.66	2.07	0.5918	0.7767
Arg	Arginine	Amino acids	trig_risk	0.868	0.529	1.423	0.5741	0.7767
Asn	Asparagine	Amino acids	trig_risk	1.152	0.742	1.79	0.5278	0.7767
Asp	Aspartate	Amino acids	trig_risk	1.126	0.731	1.734	0.5917	0.7767
Cit	Citrulline	Amino acids	trig_risk	1.224	0.694	2.158	0.4856	0.7767
Gln	Glutamine	Amino acids	trig_risk	1.012	0.617	1.659	0.9631	0.9631
Glu	Glutamate	Amino acids	trig_risk	1.341	0.82	2.192	0.2421	0.7767
Gly	Glycine	Amino acids	trig_risk	0.728	0.463	1.144	0.1692	0.7767
His	Histidine	Amino acids	trig_risk	0.967	0.576	1.622	0.8983	0.9432
Ile	Isoleucine	Amino acids	trig_risk	1.242	0.715	2.159	0.4419	0.7767
Leu	Leucine	Amino acids	trig_risk	1.127	0.652	1.95	0.6682	0.8254
Lys	Lysine	Amino acids	trig_risk	1.23	0.785	1.926	0.3667	0.7767
Met	Methionine	Amino acids	trig_risk	1.282	0.781	2.105	0.3253	0.7767
Orn	Ornithine	Amino acids	trig_risk	1.08	0.663	1.759	0.7572	0.8566
Phe	Phenylalanine	Amino acids	trig_risk	1.671	0.971	2.876	0.0636	0.6677
Pro	Proline	Amino acids	trig_risk	1.253	0.742	2.116	0.3999	0.7767
Ser	Serine	Amino acids	trig_risk	0.725	0.401	1.311	0.2877	0.7767
Thr	Threonine	Amino acids	trig_risk	1.063	0.698	1.618	0.775	0.8566
Trp	Tryptophan	Amino acids	trig_risk	1.796	0.988	3.264	0.0548	0.6677
Tyr	Tyrosine	Amino acids	trig_risk	1.498	0.924	2.428	0.1009	0.7066
Val	Valine	Amino acids	trig_risk	1.298	0.763	2.21	0.336	0.7767
ADMA	Asymmetric dimethylarginine	Biogenic amines	trig_risk	0.78	0.491	1.239	0.2929	0.5858
alpha-AAA	alpha-Aminoadipic acid	Biogenic amines	trig_risk	2.052	1.318	3.194	0.0015	0.0146
Creatinine	Creatinine	Biogenic amines	trig_risk	1.606	0.949	2.718	0.0777	0.2592
Kyn	Kynurenine	Biogenic amines	trig_risk	1.084	0.623	1.887	0.7758	0.8866
Met-SO	Methionine-Sulfoxide	Biogenic amines	trig_risk	1.064	0.661	1.714	0.7979	0.8866
Sarcosine	Sarcosine	Biogenic amines	trig_risk	1.127	0.746	1.701	0.5698	0.8139
SDMA	Symmetric dimethylarginine	Biogenic amines	trig_risk	0.847	0.499	1.436	0.5376	0.8139
Serotonin	Serotonin	Biogenic amines	trig_risk	0.634	0.39	1.031	0.066	0.2592
t4-OH-Pro	trans-4-Hydroxyproline	Biogenic amines	trig_risk	1.314	0.8	2.158	0.2811	0.5858
Taurine	Taurine	Biogenic amines	trig_risk	0.989	0.589	1.658	0.9653	0.9653
C0	Carnitine (free)	acylcarnitines	trig_risk	1.562	0.892	2.738	0.119	0.2039
C2	Acetylcarnitine	acylcarnitines	trig_risk	2.024	1.224	3.349	0.006	0.0724
C3	Propionylcarnitine	acylcarnitines	trig_risk	1.462	0.85	2.516	0.17	0.255
C4	Butyrylcarnitine / Isobutyrylcarnitine	acylcarnitines	trig_risk	1.481	0.931	2.356	0.097	0.2039
C5	Isovalerylcarnitine / 2-Methylbutyrylcarnitine / Valerylcarnitine	acylcarnitines	trig_risk	1.572	0.968	2.553	0.0677	0.203
C10	Decanoylcarnitine [= Caprylcarnitine]	acylcarnitines	trig_risk	1.221	0.804	1.853	0.349	0.349
C14:1	Tetradecenoylcarnitine [= Myristoleylcarnitine]	acylcarnitines	trig_risk	1.704	1.081	2.683	0.0216	0.1224
C14:2	Tetradecadienoylcarnitine	acylcarnitines	trig_risk	1.654	1.048	2.609	0.0306	0.1224
C16	Hexadecanoylcarnitine [= Palmitoylcarnitine]	acylcarnitines	trig_risk	1.351	0.811	2.251	0.2476	0.3116
C18	Octadecanoylcarnitine [= Stearylcarnitine]	acylcarnitines	trig_risk	0.643	0.372	1.112	0.1141	0.2039
C18:1	Octadecenoylcarnitine [= Oleylcarnitine]	acylcarnitines	trig_risk	1.3	0.796	2.122	0.2948	0.3216
C18:2	Octadecadienoylcarnitine [= Linoleylcarnitine]	acylcarnitines	trig_risk	1.309	0.82	2.091	0.2597	0.3116
H1	Glucose	hexoses	trig_risk	1.363	0.844	2.201	0.2058	0.2058
lysoPC a C16:0	Lysophosphatidylcholine with acyl residue C16:0	Lysophosphatidylcholines	trig_risk	0.559	0.334	0.937	0.0274	0.0755
lysoPC a C16:1	Lysophosphatidylcholine with acyl residue C16:1	Lysophosphatidylcholines	trig_risk	0.82	0.518	1.298	0.3974	0.4844
lysoPC a C17:0	Lysophosphatidylcholine with acyl residue C17:0	Lysophosphatidylcholines	trig_risk	0.619	0.386	0.992	0.0464	0.085
lysoPC a C18:0	Lysophosphatidylcholine with acyl residue C18:0	Lysophosphatidylcholines	trig_risk	0.433	0.238	0.789	0.0063	0.0346
lysoPC a C18:1	Lysophosphatidylcholine with acyl residue C18:1	Lysophosphatidylcholines	trig_risk	0.509	0.301	0.862	0.012	0.044
lysoPC a C18:2	Lysophosphatidylcholine with acyl residue C18:2	Lysophosphatidylcholines	trig_risk	0.433	0.242	0.774	0.0047	0.0346
lysoPC a C20:3	Lysophosphatidylcholine with acyl residue C20:3	Lysophosphatidylcholines	trig_risk	1.016	0.651	1.587	0.9436	0.9436
lysoPC a C20:4	Lysophosphatidylcholine with acyl residue C20:4	Lysophosphatidylcholines	trig_risk	1.859	1.044	3.308	0.035	0.0771
lysoPC a C26:0	Lysophosphatidylcholine with acyl residue C26:0	Lysophosphatidylcholines	trig_risk	0.804	0.55	1.174	0.2587	0.3557
lysoPC a C28:0	Lysophosphatidylcholine with acyl residue C28:0	Lysophosphatidylcholines	trig_risk	0.857	0.579	1.268	0.4403	0.4844
lysoPC a C28:1	Lysophosphatidylcholine with acyl residue C28:1	Lysophosphatidylcholines	trig_risk	0.771	0.523	1.136	0.1883	0.2959
PC aa C28:1	Phosphatidylcholine with diacyl residue sum C28:1	Phosphatidylcholines-diacyl	trig_risk	0.717	0.449	1.144	0.1626	0.2584
PC aa C30:0	Phosphatidylcholine with diacyl residue sum C30:0	Phosphatidylcholines-diacyl	trig_risk	0.442	0.261	0.749	0.0024	0.0275
PC aa C32:0	Phosphatidylcholine with diacyl residue sum C32:0	Phosphatidylcholines-diacyl	trig_risk	0.439	0.236	0.816	0.0092	0.0344
PC aa C32:1	Phosphatidylcholine with diacyl residue sum C32:1	Phosphatidylcholines-diacyl	trig_risk	0.781	0.472	1.294	0.3376	0.4783
PC aa C32:2	Phosphatidylcholine with diacyl residue sum C32:2	Phosphatidylcholines-diacyl	trig_risk	0.456	0.265	0.784	0.0045	0.0314
PC aa C32:3	Phosphatidylcholine with diacyl residue sum C32:3	Phosphatidylcholines-diacyl	trig_risk	0.549	0.282	1.068	0.0772	0.1641
PC aa C34:1	Phosphatidylcholine with diacyl residue sum C34:1	Phosphatidylcholines-diacyl	trig_risk	0.698	0.419	1.162	0.1672	0.2584
PC aa C34:2	Phosphatidylcholine with diacyl residue sum C34:2	Phosphatidylcholines-diacyl	trig_risk	0.363	0.199	0.661	0.0009	0.0156
PC aa C34:3	Phosphatidylcholine with diacyl residue sum C34:3	Phosphatidylcholines-diacyl	trig_risk	0.477	0.274	0.831	0.009	0.0344
PC aa C34:4	Phosphatidylcholine with diacyl residue sum C34:4	Phosphatidylcholines-diacyl	trig_risk	0.906	0.552	1.486	0.6963	0.7637
PC aa C36:0	Phosphatidylcholine with diacyl residue sum C36:0	Phosphatidylcholines-diacyl	trig_risk	0.835	0.496	1.406	0.4977	0.5836
PC aa C36:1	Phosphatidylcholine with diacyl residue sum C36:1	Phosphatidylcholines-diacyl	trig_risk	0.561	0.319	0.987	0.0448	0.127
PC aa C36:2	Phosphatidylcholine with diacyl residue sum C36:2	Phosphatidylcholines-diacyl	trig_risk	0.339	0.182	0.632	0.0007	0.0156
PC aa C36:3	Phosphatidylcholine with diacyl residue sum C36:3	Phosphatidylcholines-diacyl	trig_risk	0.533	0.317	0.896	0.0176	0.0545
PC aa C36:4	Phosphatidylcholine with diacyl residue sum C36:4	Phosphatidylcholines-diacyl	trig_risk	1.74	0.975	3.105	0.061	0.1504
PC aa C36:5	Phosphatidylcholine with diacyl residue sum C36:5	Phosphatidylcholines-diacyl	trig_risk	1.212	0.767	1.916	0.41	0.5325
PC aa C36:6	Phosphatidylcholine with diacyl residue sum C36:6	Phosphatidylcholines-diacyl	trig_risk	1.048	0.674	1.628	0.8358	0.8383
PC aa C38:0	Phosphatidylcholine with diacyl residue sum C38:0	Phosphatidylcholines-diacyl	trig_risk	0.772	0.446	1.335	0.3541	0.4816
PC aa C38:1	Phosphatidylcholine with diacyl residue sum C38:1	Phosphatidylcholines-diacyl	trig_risk	0.638	0.355	1.147	0.1331	0.2514
PC aa C38:3	Phosphatidylcholine with diacyl residue sum C38:3	Phosphatidylcholines-diacyl	trig_risk	0.944	0.555	1.605	0.832	0.8383
PC aa C38:4	Phosphatidylcholine with diacyl residue sum C38:4	Phosphatidylcholines-diacyl	trig_risk	2.176	1.238	3.825	0.0069	0.0344
PC aa C38:5	Phosphatidylcholine with diacyl residue sum C38:5	Phosphatidylcholines-diacyl	trig_risk	1.626	0.969	2.729	0.0658	0.1504
PC aa C38:6	Phosphatidylcholine with diacyl residue sum C38:6	Phosphatidylcholines-diacyl	trig_risk	1.284	0.697	2.364	0.4229	0.5325
PC aa C40:2	Phosphatidylcholine with diacyl residue sum C40:2	Phosphatidylcholines-diacyl	trig_risk	0.472	0.28	0.793	0.0046	0.0314
PC aa C40:3	Phosphatidylcholine with diacyl residue sum C40:3	Phosphatidylcholines-diacyl	trig_risk	0.43	0.226	0.818	0.0101	0.0344
PC aa C40:4	Phosphatidylcholine with diacyl residue sum C40:4	Phosphatidylcholines-diacyl	trig_risk	0.954	0.606	1.501	0.8383	0.8383
PC aa C40:5	Phosphatidylcholine with diacyl residue sum C40:5	Phosphatidylcholines-diacyl	trig_risk	1.57	0.882	2.794	0.1254	0.2508
PC aa C40:6	Phosphatidylcholine with diacyl residue sum C40:6	Phosphatidylcholines-diacyl	trig_risk	1.493	0.859	2.595	0.1556	0.2584
PC aa C42:0	Phosphatidylcholine with diacyl residue sum C42:0	Phosphatidylcholines-diacyl	trig_risk	0.834	0.503	1.382	0.4805	0.5835
PC aa C42:1	Phosphatidylcholine with diacyl residue sum C42:1	Phosphatidylcholines-diacyl	trig_risk	0.731	0.456	1.171	0.1922	0.2842
PC aa C42:2	Phosphatidylcholine with diacyl residue sum C42:2	Phosphatidylcholines-diacyl	trig_risk	0.495	0.291	0.842	0.0095	0.0344
PC aa C42:4	Phosphatidylcholine with diacyl residue sum C42:4	Phosphatidylcholines-diacyl	trig_risk	0.62	0.372	1.033	0.0664	0.1504
PC aa C42:5	Phosphatidylcholine with diacyl residue sum C42:5	Phosphatidylcholines-diacyl	trig_risk	0.86	0.528	1.399	0.5427	0.615
PC aa C42:6	Phosphatidylcholine with diacyl residue sum C42:6	Phosphatidylcholines-diacyl	trig_risk	0.673	0.396	1.144	0.1433	0.2564
PC ae C30:0	Phosphatidylcholine with acyl-alkyl residue sum C30:0	Phosphatidylcholines-acyl-alkyl	trig_risk	0.369	0.208	0.654	0.0006	0.0058
PC ae C30:1	Phosphatidylcholine with acyl-alkyl residue sum C30:1	Phosphatidylcholines-acyl-alkyl	trig_risk	0.593	0.389	0.905	0.0153	0.0368
PC ae C32:1	Phosphatidylcholine with acyl-alkyl residue sum C32:1	Phosphatidylcholines-acyl-alkyl	trig_risk	0.321	0.168	0.614	0.0006	0.0058
PC ae C32:2	Phosphatidylcholine with acyl-alkyl residue sum C32:2	Phosphatidylcholines-acyl-alkyl	trig_risk	0.451	0.246	0.826	0.0099	0.0253
PC ae C34:0	Phosphatidylcholine with acyl-alkyl residue sum C34:0	Phosphatidylcholines-acyl-alkyl	trig_risk	0.591	0.367	0.95	0.0298	0.0595
PC ae C34:1	Phosphatidylcholine with acyl-alkyl residue sum C34:1	Phosphatidylcholines-acyl-alkyl	trig_risk	0.353	0.187	0.668	0.0014	0.0098
PC ae C34:2	Phosphatidylcholine with acyl-alkyl residue sum C34:2	Phosphatidylcholines-acyl-alkyl	trig_risk	0.464	0.262	0.824	0.0087	0.0253
PC ae C34:3	Phosphatidylcholine with acyl-alkyl residue sum C34:3	Phosphatidylcholines-acyl-alkyl	trig_risk	0.584	0.336	1.015	0.0564	0.0846
PC ae C36:0	Phosphatidylcholine with acyl-alkyl residue sum C36:0	Phosphatidylcholines-acyl-alkyl	trig_risk	0.64	0.406	1.007	0.0538	0.0842
PC ae C36:1	Phosphatidylcholine with acyl-alkyl residue sum C36:1	Phosphatidylcholines-acyl-alkyl	trig_risk	0.649	0.382	1.104	0.1109	0.1535
PC ae C36:2	Phosphatidylcholine with acyl-alkyl residue sum C36:2	Phosphatidylcholines-acyl-alkyl	trig_risk	0.293	0.149	0.578	0.0004	0.0058
PC ae C36:3	Phosphatidylcholine with acyl-alkyl residue sum C36:3	Phosphatidylcholines-acyl-alkyl	trig_risk	0.424	0.229	0.787	0.0065	0.0244
PC ae C36:4	Phosphatidylcholine with acyl-alkyl residue sum C36:4	Phosphatidylcholines-acyl-alkyl	trig_risk	1.104	0.66	1.846	0.7061	0.7703
PC ae C36:5	Phosphatidylcholine with acyl-alkyl residue sum C36:5	Phosphatidylcholines-acyl-alkyl	trig_risk	1.249	0.682	2.287	0.4717	0.5855
PC ae C38:0	Phosphatidylcholine with acyl-alkyl residue sum C38:0	Phosphatidylcholines-acyl-alkyl	trig_risk	0.984	0.625	1.551	0.9455	0.972
PC ae C38:1	Phosphatidylcholine with acyl-alkyl residue sum C38:1	Phosphatidylcholines-acyl-alkyl	trig_risk	0.467	0.262	0.833	0.0098	0.0253
PC ae C38:2	Phosphatidylcholine with acyl-alkyl residue sum C38:2	Phosphatidylcholines-acyl-alkyl	trig_risk	0.275	0.143	0.53	0.0001	0.0041
PC ae C38:3	Phosphatidylcholine with acyl-alkyl residue sum C38:3	Phosphatidylcholines-acyl-alkyl	trig_risk	0.654	0.393	1.088	0.1022	0.1472
PC ae C38:4	Phosphatidylcholine with acyl-alkyl residue sum C38:4	Phosphatidylcholines-acyl-alkyl	trig_risk	0.914	0.588	1.421	0.6889	0.7703
PC ae C38:5	Phosphatidylcholine with acyl-alkyl residue sum C38:5	Phosphatidylcholines-acyl-alkyl	trig_risk	0.85	0.513	1.409	0.5289	0.6347
PC ae C38:6	Phosphatidylcholine with acyl-alkyl residue sum C38:6	Phosphatidylcholines-acyl-alkyl	trig_risk	1.093	0.624	1.915	0.7553	0.7997
PC ae C40:1	Phosphatidylcholine with acyl-alkyl residue sum C40:1	Phosphatidylcholines-acyl-alkyl	trig_risk	0.469	0.266	0.829	0.0092	0.0253
PC ae C40:2	Phosphatidylcholine with acyl-alkyl residue sum C40:2	Phosphatidylcholines-acyl-alkyl	trig_risk	1.009	0.614	1.657	0.972	0.972
PC ae C40:3	Phosphatidylcholine with acyl-alkyl residue sum C40:3	Phosphatidylcholines-acyl-alkyl	trig_risk	0.485	0.268	0.878	0.0168	0.0379
PC ae C40:4	Phosphatidylcholine with acyl-alkyl residue sum C40:4	Phosphatidylcholines-acyl-alkyl	trig_risk	0.579	0.346	0.967	0.0367	0.0696
PC ae C40:5	Phosphatidylcholine with acyl-alkyl residue sum C40:5	Phosphatidylcholines-acyl-alkyl	trig_risk	0.7	0.435	1.127	0.1419	0.1892
PC ae C40:6	Phosphatidylcholine with acyl-alkyl residue sum C40:6	Phosphatidylcholines-acyl-alkyl	trig_risk	0.882	0.537	1.449	0.6196	0.7196
PC ae C42:1	Phosphatidylcholine with acyl-alkyl residue sum C42:1	Phosphatidylcholines-acyl-alkyl	trig_risk	0.559	0.332	0.943	0.0293	0.0595
PC ae C42:2	Phosphatidylcholine with acyl-alkyl residue sum C42:2	Phosphatidylcholines-acyl-alkyl	trig_risk	0.443	0.248	0.79	0.0058	0.0244
PC ae C42:3	Phosphatidylcholine with acyl-alkyl residue sum C42:3	Phosphatidylcholines-acyl-alkyl	trig_risk	0.378	0.199	0.721	0.0031	0.0188
PC ae C42:4	Phosphatidylcholine with acyl-alkyl residue sum C42:4	Phosphatidylcholines-acyl-alkyl	trig_risk	0.504	0.307	0.826	0.0066	0.0244
PC ae C42:5	Phosphatidylcholine with acyl-alkyl residue sum C42:5	Phosphatidylcholines-acyl-alkyl	trig_risk	0.618	0.385	0.991	0.046	0.0788
PC ae C44:3	Phosphatidylcholine with acyl-alkyl residue sum C44:3	Phosphatidylcholines-acyl-alkyl	trig_risk	0.61	0.379	0.98	0.0411	0.0741
PC ae C44:4	Phosphatidylcholine with acyl-alkyl residue sum C44:4	Phosphatidylcholines-acyl-alkyl	trig_risk	0.51	0.313	0.83	0.0068	0.0244
PC ae C44:5	Phosphatidylcholine with acyl-alkyl residue sum C44:5	Phosphatidylcholines-acyl-alkyl	trig_risk	0.601	0.359	1.005	0.0523	0.0842
PC ae C44:6	Phosphatidylcholine with acyl-alkyl residue sum C44:6	Phosphatidylcholines-acyl-alkyl	trig_risk	0.758	0.46	1.249	0.2768	0.3559
SM (OH) C14:1	Hydroxysphingomyelin with acyl residue sum C14:1	Sphingomyelins	trig_risk	0.641	0.376	1.093	0.1023	0.3091
SM (OH) C16:1	Hydroxysphingomyelin with acyl residue sum C16:1	Sphingomyelins	trig_risk	0.843	0.504	1.409	0.5145	0.6903
SM (OH) C22:1	Hydroxysphingomyelin with acyl residue sum C22:1	Sphingomyelins	trig_risk	0.775	0.489	1.228	0.2774	0.6187
SM (OH) C22:2	Hydroxysphingomyelin with acyl residue sum C22:2	Sphingomyelins	trig_risk	0.733	0.397	1.354	0.3218	0.6187
SM (OH) C24:1	Hydroxysphingomyelin with acyl residue sum C24:1	Sphingomyelins	trig_risk	0.926	0.543	1.578	0.7767	0.7813
SM C16:0	Sphingomyelin with acyl residue sum C16:0	Sphingomyelins	trig_risk	0.475	0.276	0.816	0.007	0.0983
SM C16:1	Sphingomyelin with acyl residue sum C16:1	Sphingomyelins	trig_risk	0.602	0.323	1.122	0.1104	0.3091
SM C18:0	Sphingomyelin with acyl residue sum C18:0	Sphingomyelins	trig_risk	1.079	0.632	1.841	0.7813	0.7813
SM C18:1	Sphingomyelin with acyl residue sum C18:1	Sphingomyelins	trig_risk	1.209	0.673	2.171	0.5246	0.6903
SM C20:2	Sphingomyelin with acyl residue sum C20:2	Sphingomyelins	trig_risk	1.307	0.743	2.299	0.3535	0.6187
SM C24:0	Sphingomyelin with acyl residue sum C24:0	Sphingomyelins	trig_risk	0.586	0.34	1.009	0.054	0.2546
SM C24:1	Sphingomyelin with acyl residue sum C24:1	Sphingomyelins	trig_risk	0.564	0.315	1.011	0.0546	0.2546
SM C26:0	Sphingomyelin with acyl residue sum C26:0	Sphingomyelins	trig_risk	0.876	0.573	1.34	0.5423	0.6903
SM C26:1	Sphingomyelin with acyl residue sum C26:1	Sphingomyelins	trig_risk	0.902	0.518	1.569	0.7144	0.7813
CA	Cholic Acid	Bile Acids	trig_risk	1.385	0.969	1.982	0.0742	0.3709
CDCA	Chenodeoxycholic Acid	Bile Acids	trig_risk	1.275	0.853	1.904	0.2357	0.5894
DCA	Deoxycholic Acid	Bile Acids	trig_risk	1.377	0.877	2.162	0.1641	0.5469
GCA	Glycocholic Acid	Bile Acids	trig_risk	0.994	0.636	1.553	0.9792	0.9792
GCDCA	Glycochenodeoxycholic Acid	Bile Acids	trig_risk	0.919	0.623	1.357	0.6716	0.8395
GDCA	Glycodeoxycholic Acid	Bile Acids	trig_risk	1.229	0.747	2.02	0.417	0.744
GUDCA	Glycoursodeoxycholic Acid	Bile Acids	trig_risk	1.591	0.986	2.568	0.0573	0.3709
TCA	Taurocholic Acid	Bile Acids	trig_risk	0.895	0.639	1.255	0.5208	0.744
TCDCA	Taurochenodeoxycholic Acid	Bile Acids	trig_risk	0.982	0.707	1.362	0.9122	0.9792
TDCA	Taurodeoxycholic Acid	Bile Acids	trig_risk	1.193	0.747	1.905	0.4592	0.744
c-C18:1w9	Oleic acid	Free Fatty Acid	trig_risk	1.76	1.062	2.917	0.0283	0.1131
c-C18:2w6	Linoleic acid	Free Fatty Acid	trig_risk	0.678	0.392	1.173	0.1649	0.3299
c-C20:1w9	cis-11-Eicosenoic acid	Free Fatty Acid	trig_risk	1.082	0.684	1.71	0.7372	0.8818
c-C20:2w6	cis-11,14-Eicosadienoic acid	Free Fatty Acid	trig_risk	0.944	0.598	1.49	0.803	0.8818
c-C20:3w6	cis-8,11,14-Eicosatrienoic acid	Free Fatty Acid	trig_risk	0.967	0.624	1.5	0.8818	0.8818
c-C20:4w6	Arachidonic acid	Free Fatty Acid	trig_risk	2.241	1.209	4.155	0.0104	0.0832
c-C20:5w3 (EPA)	Eicosapentaenoic acid	Free Fatty Acid	trig_risk	1.596	0.95	2.683	0.0775	0.2066
c-C22:6w3 (DHA)	cis-4,7,10,13,16,19-docosahexaenoic acid	Free Fatty Acid	trig_risk	1.294	0.803	2.087	0.2894	0.463
N-C16:0-Cer		Ceramides	trig_risk	0.766	0.522	1.122	0.1708	0.244
N-C18:0-Cer		Ceramides	trig_risk	1.509	0.879	2.591	0.1354	0.2256
N-C20:0-Cer		Ceramides	trig_risk	0.875	0.517	1.48	0.6177	0.7511
N-C22:0-Cer		Ceramides	trig_risk	0.572	0.361	0.905	0.017	0.0849
N-C23:0-Cer		Ceramides	trig_risk	0.574	0.344	0.957	0.0334	0.1092
N-C24:0-Cer		Ceramides	trig_risk	0.503	0.297	0.85	0.0103	0.0849
N-C24:0-Cer(2H)		Ceramides	trig_risk	0.912	0.559	1.487	0.712	0.7511
N-C24:1-Cer		Ceramides	trig_risk	0.645	0.411	1.011	0.056	0.112
N-C25:0-Cer		Ceramides	trig_risk	0.584	0.347	0.985	0.0437	0.1092
N-C26:1-Cer		Ceramides	trig_risk	0.909	0.506	1.635	0.7511	0.7511
Supp Table 5d. Covariate-adjusted Triglycerides Associations in BLSA. symbol: Metabolite symbol; fullname: Metabolite fullname; category: Metabolite category; yvar: association tested; OddsRatioEstimate: odds ratio estimate; Lower95CIofOddsRatio: lower bound of a 95% confidence interval; Upper95CIofOddsRato: lower bound of a 95% confidence interval; Pvalue: p-value; FDRadjustedpvalue: False Disco…

## Sheet: WC
symbol	fullname	category	yvar	OddsRatioEstimate	Lower95CIofOddsRatio	Upper95CIofOddsRatio	Pvalue	FDRadjustedpvalue
Ala	Alanine	Amino acids	wc_risk	1.715	0.964	3.052	0.0667	0.1751
Arg	Arginine	Amino acids	wc_risk	0.905	0.554	1.477	0.6892	0.7236
Asn	Asparagine	Amino acids	wc_risk	0.54	0.334	0.871	0.0116	0.0582
Asp	Aspartate	Amino acids	wc_risk	1.281	0.855	1.921	0.2301	0.3821
Cit	Citrulline	Amino acids	wc_risk	0.713	0.408	1.248	0.2366	0.3821
Gln	Glutamine	Amino acids	wc_risk	0.823	0.51	1.328	0.425	0.525
Glu	Glutamate	Amino acids	wc_risk	1.839	1.16	2.915	0.0095	0.0582
Gly	Glycine	Amino acids	wc_risk	0.862	0.547	1.358	0.5223	0.6094
His	Histidine	Amino acids	wc_risk	1.126	0.682	1.857	0.6425	0.7101
Ile	Isoleucine	Amino acids	wc_risk	2.397	1.387	4.144	0.0017	0.0365
Leu	Leucine	Amino acids	wc_risk	1.781	1.031	3.075	0.0384	0.1153
Lys	Lysine	Amino acids	wc_risk	0.787	0.509	1.218	0.2822	0.4233
Met	Methionine	Amino acids	wc_risk	0.97	0.606	1.553	0.8989	0.8989
Orn	Ornithine	Amino acids	wc_risk	1.254	0.79	1.989	0.3371	0.472
Phe	Phenylalanine	Amino acids	wc_risk	1.464	0.904	2.373	0.1213	0.2831
Pro	Proline	Amino acids	wc_risk	1.947	1.145	3.31	0.0139	0.0582
Ser	Serine	Amino acids	wc_risk	1.286	0.722	2.291	0.3935	0.5165
Thr	Threonine	Amino acids	wc_risk	0.767	0.509	1.157	0.2062	0.3821
Trp	Tryptophan	Amino acids	wc_risk	1.394	0.809	2.405	0.2318	0.3821
Tyr	Tyrosine	Amino acids	wc_risk	1.623	1.038	2.537	0.0337	0.1153
Val	Valine	Amino acids	wc_risk	1.938	1.174	3.199	0.0096	0.0582
ADMA	Asymmetric dimethylarginine	Biogenic amines	wc_risk	1.409	0.904	2.196	0.1295	0.259
alpha-AAA	alpha-Aminoadipic acid	Biogenic amines	wc_risk	1.569	1.079	2.28	0.0184	0.1505
Creatinine	Creatinine	Biogenic amines	wc_risk	1.084	0.657	1.788	0.7533	0.7533
Kyn	Kynurenine	Biogenic amines	wc_risk	1.462	0.849	2.519	0.1709	0.275
Met-SO	Methionine-Sulfoxide	Biogenic amines	wc_risk	1.53	0.965	2.428	0.0708	0.177
Sarcosine	Sarcosine	Biogenic amines	wc_risk	0.624	0.394	0.99	0.0451	0.1505
SDMA	Symmetric dimethylarginine	Biogenic amines	wc_risk	0.854	0.498	1.463	0.5646	0.6274
Serotonin	Serotonin	Biogenic amines	wc_risk	0.746	0.463	1.204	0.2305	0.2882
t4-OH-Pro	trans-4-Hydroxyproline	Biogenic amines	wc_risk	1.353	0.859	2.132	0.1925	0.275
Taurine	Taurine	Biogenic amines	wc_risk	1.682	1.016	2.785	0.0432	0.1505
C0	Carnitine (free)	acylcarnitines	wc_risk	1.33	0.789	2.241	0.2849	0.4273
C2	Acetylcarnitine	acylcarnitines	wc_risk	1.623	1.047	2.515	0.0304	0.0912
C3	Propionylcarnitine	acylcarnitines	wc_risk	2.036	1.201	3.452	0.0083	0.0333
C4	Butyrylcarnitine / Isobutyrylcarnitine	acylcarnitines	wc_risk	1.397	0.901	2.167	0.1351	0.2316
C5	Isovalerylcarnitine / 2-Methylbutyrylcarnitine / Valerylcarnitine	acylcarnitines	wc_risk	2.232	1.321	3.771	0.0027	0.0162
C10	Decanoylcarnitine [= Caprylcarnitine]	acylcarnitines	wc_risk	0.948	0.627	1.433	0.7991	0.7991
C14:1	Tetradecenoylcarnitine [= Myristoleylcarnitine]	acylcarnitines	wc_risk	1.13	0.757	1.686	0.5508	0.6885
C14:2	Tetradecadienoylcarnitine	acylcarnitines	wc_risk	0.881	0.566	1.37	0.5737	0.6885
C16	Hexadecanoylcarnitine [= Palmitoylcarnitine]	acylcarnitines	wc_risk	2.552	1.459	4.464	0.001	0.0123
C18	Octadecanoylcarnitine [= Stearylcarnitine]	acylcarnitines	wc_risk	0.9	0.527	1.539	0.701	0.7647
C18:1	Octadecenoylcarnitine [= Oleylcarnitine]	acylcarnitines	wc_risk	1.486	0.919	2.403	0.1064	0.2316
C18:2	Octadecadienoylcarnitine [= Linoleylcarnitine]	acylcarnitines	wc_risk	1.416	0.902	2.221	0.1304	0.2316
H1	Glucose	hexoses	wc_risk	1.647	1.015	2.672	0.0435	0.0435
lysoPC a C16:0	Lysophosphatidylcholine with acyl residue C16:0	Lysophosphatidylcholines	wc_risk	1.385	0.847	2.266	0.1939	0.4149
lysoPC a C16:1	Lysophosphatidylcholine with acyl residue C16:1	Lysophosphatidylcholines	wc_risk	1.274	0.817	1.989	0.2853	0.4149
lysoPC a C17:0	Lysophosphatidylcholine with acyl residue C17:0	Lysophosphatidylcholines	wc_risk	0.55	0.337	0.897	0.0166	0.0609
lysoPC a C18:0	Lysophosphatidylcholine with acyl residue C18:0	Lysophosphatidylcholines	wc_risk	0.746	0.428	1.301	0.3017	0.4149
lysoPC a C18:1	Lysophosphatidylcholine with acyl residue C18:1	Lysophosphatidylcholines	wc_risk	0.432	0.241	0.773	0.0047	0.0261
lysoPC a C18:2	Lysophosphatidylcholine with acyl residue C18:2	Lysophosphatidylcholines	wc_risk	0.419	0.229	0.766	0.0048	0.0261
lysoPC a C20:3	Lysophosphatidylcholine with acyl residue C20:3	Lysophosphatidylcholines	wc_risk	1.099	0.721	1.677	0.6596	0.8062
lysoPC a C20:4	Lysophosphatidylcholine with acyl residue C20:4	Lysophosphatidylcholines	wc_risk	1.293	0.797	2.098	0.2986	0.4149
lysoPC a C26:0	Lysophosphatidylcholine with acyl residue C26:0	Lysophosphatidylcholines	wc_risk	0.998	0.687	1.448	0.9895	0.9896
lysoPC a C28:0	Lysophosphatidylcholine with acyl residue C28:0	Lysophosphatidylcholines	wc_risk	0.984	0.668	1.45	0.9363	0.9896
lysoPC a C28:1	Lysophosphatidylcholine with acyl residue C28:1	Lysophosphatidylcholines	wc_risk	0.797	0.525	1.21	0.287	0.4149
PC aa C28:1	Phosphatidylcholine with diacyl residue sum C28:1	Phosphatidylcholines-diacyl	wc_risk	0.983	0.625	1.545	0.9395	0.954
PC aa C30:0	Phosphatidylcholine with diacyl residue sum C30:0	Phosphatidylcholines-diacyl	wc_risk	0.963	0.586	1.584	0.8833	0.954
PC aa C32:0	Phosphatidylcholine with diacyl residue sum C32:0	Phosphatidylcholines-diacyl	wc_risk	1.108	0.62	1.979	0.7302	0.9403
PC aa C32:1	Phosphatidylcholine with diacyl residue sum C32:1	Phosphatidylcholines-diacyl	wc_risk	1.68	1.024	2.756	0.04	0.1621
PC aa C32:2	Phosphatidylcholine with diacyl residue sum C32:2	Phosphatidylcholines-diacyl	wc_risk	1.132	0.695	1.843	0.6187	0.8414
PC aa C32:3	Phosphatidylcholine with diacyl residue sum C32:3	Phosphatidylcholines-diacyl	wc_risk	1.258	0.664	2.381	0.4815	0.7441
PC aa C34:1	Phosphatidylcholine with diacyl residue sum C34:1	Phosphatidylcholines-diacyl	wc_risk	1.085	0.661	1.782	0.7467	0.9403
PC aa C34:2	Phosphatidylcholine with diacyl residue sum C34:2	Phosphatidylcholines-diacyl	wc_risk	1.042	0.616	1.765	0.8771	0.954
PC aa C34:3	Phosphatidylcholine with diacyl residue sum C34:3	Phosphatidylcholines-diacyl	wc_risk	1.015	0.606	1.703	0.954	0.954
PC aa C34:4	Phosphatidylcholine with diacyl residue sum C34:4	Phosphatidylcholines-diacyl	wc_risk	1.631	0.984	2.701	0.0576	0.1779
PC aa C36:0	Phosphatidylcholine with diacyl residue sum C36:0	Phosphatidylcholines-diacyl	wc_risk	0.67	0.389	1.154	0.149	0.3349
PC aa C36:1	Phosphatidylcholine with diacyl residue sum C36:1	Phosphatidylcholines-diacyl	wc_risk	0.759	0.437	1.319	0.3282	0.5874
PC aa C36:2	Phosphatidylcholine with diacyl residue sum C36:2	Phosphatidylcholines-diacyl	wc_risk	0.663	0.38	1.154	0.1462	0.3349
PC aa C36:3	Phosphatidylcholine with diacyl residue sum C36:3	Phosphatidylcholines-diacyl	wc_risk	0.932	0.572	1.52	0.7784	0.9452
PC aa C36:4	Phosphatidylcholine with diacyl residue sum C36:4	Phosphatidylcholines-diacyl	wc_risk	2.127	1.191	3.798	0.0107	0.0812
PC aa C36:5	Phosphatidylcholine with diacyl residue sum C36:5	Phosphatidylcholines-diacyl	wc_risk	1.171	0.767	1.789	0.4652	0.7441
PC aa C36:6	Phosphatidylcholine with diacyl residue sum C36:6	Phosphatidylcholines-diacyl	wc_risk	1.116	0.734	1.699	0.6075	0.8414
PC aa C38:0	Phosphatidylcholine with diacyl residue sum C38:0	Phosphatidylcholines-diacyl	wc_risk	0.463	0.254	0.844	0.0119	0.0812
PC aa C38:1	Phosphatidylcholine with diacyl residue sum C38:1	Phosphatidylcholines-diacyl	wc_risk	0.424	0.22	0.816	0.0102	0.0812
PC aa C38:3	Phosphatidylcholine with diacyl residue sum C38:3	Phosphatidylcholines-diacyl	wc_risk	1.44	0.864	2.398	0.1616	0.3349
PC aa C38:4	Phosphatidylcholine with diacyl residue sum C38:4	Phosphatidylcholines-diacyl	wc_risk	1.702	1.017	2.849	0.0429	0.1621
PC aa C38:5	Phosphatidylcholine with diacyl residue sum C38:5	Phosphatidylcholines-diacyl	wc_risk	1.166	0.735	1.851	0.5137	0.7594
PC aa C38:6	Phosphatidylcholine with diacyl residue sum C38:6	Phosphatidylcholines-diacyl	wc_risk	0.932	0.518	1.675	0.8134	0.9536
PC aa C40:2	Phosphatidylcholine with diacyl residue sum C40:2	Phosphatidylcholines-diacyl	wc_risk	0.493	0.286	0.849	0.0107	0.0812
PC aa C40:3	Phosphatidylcholine with diacyl residue sum C40:3	Phosphatidylcholines-diacyl	wc_risk	0.413	0.217	0.784	0.0069	0.0812
PC aa C40:4	Phosphatidylcholine with diacyl residue sum C40:4	Phosphatidylcholines-diacyl	wc_risk	1.214	0.778	1.893	0.3934	0.6687
PC aa C40:5	Phosphatidylcholine with diacyl residue sum C40:5	Phosphatidylcholines-diacyl	wc_risk	1.323	0.759	2.305	0.3233	0.5874
PC aa C40:6	Phosphatidylcholine with diacyl residue sum C40:6	Phosphatidylcholines-diacyl	wc_risk	0.97	0.57	1.65	0.9094	0.954
PC aa C42:0	Phosphatidylcholine with diacyl residue sum C42:0	Phosphatidylcholines-diacyl	wc_risk	0.531	0.308	0.914	0.0223	0.1264
PC aa C42:1	Phosphatidylcholine with diacyl residue sum C42:1	Phosphatidylcholines-diacyl	wc_risk	0.551	0.321	0.946	0.0308	0.1496
PC aa C42:2	Phosphatidylcholine with diacyl residue sum C42:2	Phosphatidylcholines-diacyl	wc_risk	0.589	0.344	1.007	0.0529	0.1779
PC aa C42:4	Phosphatidylcholine with diacyl residue sum C42:4	Phosphatidylcholines-diacyl	wc_risk	0.653	0.388	1.097	0.1074	0.3044
PC aa C42:5	Phosphatidylcholine with diacyl residue sum C42:5	Phosphatidylcholines-diacyl	wc_risk	0.701	0.429	1.144	0.1554	0.3349
PC aa C42:6	Phosphatidylcholine with diacyl residue sum C42:6	Phosphatidylcholines-diacyl	wc_risk	0.686	0.402	1.171	0.1674	0.3349
PC ae C30:0	Phosphatidylcholine with acyl-alkyl residue sum C30:0	Phosphatidylcholines-acyl-alkyl	wc_risk	0.639	0.371	1.101	0.107	0.1437
PC ae C30:1	Phosphatidylcholine with acyl-alkyl residue sum C30:1	Phosphatidylcholines-acyl-alkyl	wc_risk	0.61	0.378	0.985	0.0432	0.0819
PC ae C32:1	Phosphatidylcholine with acyl-alkyl residue sum C32:1	Phosphatidylcholines-acyl-alkyl	wc_risk	0.542	0.297	0.99	0.0462	0.0832
PC ae C32:2	Phosphatidylcholine with acyl-alkyl residue sum C32:2	Phosphatidylcholines-acyl-alkyl	wc_risk	0.709	0.403	1.249	0.2342	0.281
PC ae C34:0	Phosphatidylcholine with acyl-alkyl residue sum C34:0	Phosphatidylcholines-acyl-alkyl	wc_risk	0.746	0.465	1.197	0.2246	0.2788
PC ae C34:1	Phosphatidylcholine with acyl-alkyl residue sum C34:1	Phosphatidylcholines-acyl-alkyl	wc_risk	0.445	0.236	0.838	0.0122	0.0367
PC ae C34:2	Phosphatidylcholine with acyl-alkyl residue sum C34:2	Phosphatidylcholines-acyl-alkyl	wc_risk	0.345	0.182	0.654	0.0011	0.0103
PC ae C34:3	Phosphatidylcholine with acyl-alkyl residue sum C34:3	Phosphatidylcholines-acyl-alkyl	wc_risk	0.453	0.247	0.83	0.0104	0.0367
PC ae C36:0	Phosphatidylcholine with acyl-alkyl residue sum C36:0	Phosphatidylcholines-acyl-alkyl	wc_risk	0.626	0.387	1.012	0.0558	0.0873
PC ae C36:1	Phosphatidylcholine with acyl-alkyl residue sum C36:1	Phosphatidylcholines-acyl-alkyl	wc_risk	0.602	0.353	1.029	0.0636	0.0954
PC ae C36:2	Phosphatidylcholine with acyl-alkyl residue sum C36:2	Phosphatidylcholines-acyl-alkyl	wc_risk	0.245	0.118	0.509	0.0002	0.0029
PC ae C36:3	Phosphatidylcholine with acyl-alkyl residue sum C36:3	Phosphatidylcholines-acyl-alkyl	wc_risk	0.373	0.193	0.719	0.0032	0.0214
PC ae C36:4	Phosphatidylcholine with acyl-alkyl residue sum C36:4	Phosphatidylcholines-acyl-alkyl	wc_risk	0.897	0.551	1.461	0.6622	0.6811
PC ae C36:5	Phosphatidylcholine with acyl-alkyl residue sum C36:5	Phosphatidylcholines-acyl-alkyl	wc_risk	0.96	0.544	1.696	0.8886	0.8886
PC ae C38:0	Phosphatidylcholine with acyl-alkyl residue sum C38:0	Phosphatidylcholines-acyl-alkyl	wc_risk	0.852	0.541	1.341	0.4883	0.517
PC ae C38:1	Phosphatidylcholine with acyl-alkyl residue sum C38:1	Phosphatidylcholines-acyl-alkyl	wc_risk	0.467	0.266	0.82	0.0081	0.0323
PC ae C38:2	Phosphatidylcholine with acyl-alkyl residue sum C38:2	Phosphatidylcholines-acyl-alkyl	wc_risk	0.27	0.137	0.531	0.0001	0.0029
PC ae C38:3	Phosphatidylcholine with acyl-alkyl residue sum C38:3	Phosphatidylcholines-acyl-alkyl	wc_risk	0.685	0.412	1.138	0.1438	0.1849
PC ae C38:4	Phosphatidylcholine with acyl-alkyl residue sum C38:4	Phosphatidylcholines-acyl-alkyl	wc_risk	0.849	0.557	1.294	0.4455	0.4859
PC ae C38:5	Phosphatidylcholine with acyl-alkyl residue sum C38:5	Phosphatidylcholines-acyl-alkyl	wc_risk	0.663	0.402	1.094	0.1078	0.1437
PC ae C38:6	Phosphatidylcholine with acyl-alkyl residue sum C38:6	Phosphatidylcholines-acyl-alkyl	wc_risk	0.735	0.423	1.277	0.2744	0.3087
PC ae C40:1	Phosphatidylcholine with acyl-alkyl residue sum C40:1	Phosphatidylcholines-acyl-alkyl	wc_risk	0.567	0.328	0.981	0.0425	0.0819
PC ae C40:2	Phosphatidylcholine with acyl-alkyl residue sum C40:2	Phosphatidylcholines-acyl-alkyl	wc_risk	0.753	0.463	1.224	0.2528	0.2935
PC ae C40:3	Phosphatidylcholine with acyl-alkyl residue sum C40:3	Phosphatidylcholines-acyl-alkyl	wc_risk	0.443	0.236	0.832	0.0114	0.0367
PC ae C40:4	Phosphatidylcholine with acyl-alkyl residue sum C40:4	Phosphatidylcholines-acyl-alkyl	wc_risk	0.608	0.365	1.011	0.0553	0.0873
PC ae C40:5	Phosphatidylcholine with acyl-alkyl residue sum C40:5	Phosphatidylcholines-acyl-alkyl	wc_risk	0.558	0.342	0.91	0.0194	0.05
PC ae C40:6	Phosphatidylcholine with acyl-alkyl residue sum C40:6	Phosphatidylcholines-acyl-alkyl	wc_risk	0.441	0.252	0.772	0.0042	0.0214
PC ae C42:1	Phosphatidylcholine with acyl-alkyl residue sum C42:1	Phosphatidylcholines-acyl-alkyl	wc_risk	0.632	0.37	1.08	0.0931	0.1341
PC ae C42:2	Phosphatidylcholine with acyl-alkyl residue sum C42:2	Phosphatidylcholines-acyl-alkyl	wc_risk	0.488	0.27	0.881	0.0174	0.0481
PC ae C42:3	Phosphatidylcholine with acyl-alkyl residue sum C42:3	Phosphatidylcholines-acyl-alkyl	wc_risk	0.338	0.176	0.65	0.0011	0.0103
PC ae C42:4	Phosphatidylcholine with acyl-alkyl residue sum C42:4	Phosphatidylcholines-acyl-alkyl	wc_risk	0.445	0.257	0.769	0.0037	0.0214
PC ae C42:5	Phosphatidylcholine with acyl-alkyl residue sum C42:5	Phosphatidylcholines-acyl-alkyl	wc_risk	0.551	0.332	0.915	0.0213	0.0512
PC ae C44:3	Phosphatidylcholine with acyl-alkyl residue sum C44:3	Phosphatidylcholines-acyl-alkyl	wc_risk	0.486	0.287	0.823	0.0073	0.0323
PC ae C44:4	Phosphatidylcholine with acyl-alkyl residue sum C44:4	Phosphatidylcholines-acyl-alkyl	wc_risk	0.542	0.318	0.923	0.0243	0.0546
PC ae C44:5	Phosphatidylcholine with acyl-alkyl residue sum C44:5	Phosphatidylcholines-acyl-alkyl	wc_risk	0.528	0.297	0.94	0.03	0.0635
PC ae C44:6	Phosphatidylcholine with acyl-alkyl residue sum C44:6	Phosphatidylcholines-acyl-alkyl	wc_risk	0.583	0.337	1.008	0.0534	0.0873
SM (OH) C14:1	Hydroxysphingomyelin with acyl residue sum C14:1	Sphingomyelins	wc_risk	0.781	0.463	1.317	0.3533	0.4496
SM (OH) C16:1	Hydroxysphingomyelin with acyl residue sum C16:1	Sphingomyelins	wc_risk	0.806	0.487	1.334	0.4009	0.4678
SM (OH) C22:1	Hydroxysphingomyelin with acyl residue sum C22:1	Sphingomyelins	wc_risk	0.882	0.563	1.382	0.5826	0.5826
SM (OH) C22:2	Hydroxysphingomyelin with acyl residue sum C22:2	Sphingomyelins	wc_risk	0.718	0.391	1.319	0.286	0.4407
SM (OH) C24:1	Hydroxysphingomyelin with acyl residue sum C24:1	Sphingomyelins	wc_risk	0.857	0.51	1.441	0.5602	0.5826
SM C16:0	Sphingomyelin with acyl residue sum C16:0	Sphingomyelins	wc_risk	0.631	0.365	1.088	0.0977	0.3484
SM C16:1	Sphingomyelin with acyl residue sum C16:1	Sphingomyelins	wc_risk	1.489	0.811	2.736	0.1991	0.3484
SM C18:0	Sphingomyelin with acyl residue sum C18:0	Sphingomyelins	wc_risk	1.711	1.01	2.901	0.046	0.3218
SM C18:1	Sphingomyelin with acyl residue sum C18:1	Sphingomyelins	wc_risk	2.058	1.139	3.718	0.0167	0.2344
SM C20:2	Sphingomyelin with acyl residue sum C20:2	Sphingomyelins	wc_risk	1.573	0.909	2.722	0.1054	0.3484
SM C24:0	Sphingomyelin with acyl residue sum C24:0	Sphingomyelins	wc_risk	0.761	0.446	1.297	0.3148	0.4407
SM C24:1	Sphingomyelin with acyl residue sum C24:1	Sphingomyelins	wc_risk	0.651	0.359	1.179	0.1569	0.3484
SM C26:0	Sphingomyelin with acyl residue sum C26:0	Sphingomyelins	wc_risk	0.747	0.486	1.149	0.184	0.3484
SM C26:1	Sphingomyelin with acyl residue sum C26:1	Sphingomyelins	wc_risk	0.64	0.36	1.139	0.1295	0.3484
CA	Cholic Acid	Bile Acids	wc_risk	1.196	0.879	1.626	0.2543	0.5612
CDCA	Chenodeoxycholic Acid	Bile Acids	wc_risk	0.849	0.567	1.271	0.4271	0.6101
DCA	Deoxycholic Acid	Bile Acids	wc_risk	1.773	1.16	2.71	0.0082	0.041
GCA	Glycocholic Acid	Bile Acids	wc_risk	1.264	0.826	1.934	0.2806	0.5612
GCDCA	Glycochenodeoxycholic Acid	Bile Acids	wc_risk	1.102	0.756	1.604	0.6139	0.6821
GDCA	Glycodeoxycholic Acid	Bile Acids	wc_risk	2.274	1.348	3.835	0.0021	0.0206
GUDCA	Glycoursodeoxycholic Acid	Bile Acids	wc_risk	0.81	0.514	1.275	0.3625	0.6041
TCA	Taurocholic Acid	Bile Acids	wc_risk	0.983	0.697	1.386	0.9222	0.9222
TCDCA	Taurochenodeoxycholic Acid	Bile Acids	wc_risk	1.097	0.803	1.498	0.5616	0.6821
TDCA	Taurodeoxycholic Acid	Bile Acids	wc_risk	1.27	0.836	1.927	0.2624	0.5612
c-C18:1w9	Oleic acid	Free Fatty Acid	wc_risk	1.252	0.797	1.967	0.3296	0.5584
c-C18:2w6	Linoleic acid	Free Fatty Acid	wc_risk	0.821	0.488	1.379	0.4553	0.6071
c-C20:1w9	cis-11-Eicosenoic acid	Free Fatty Acid	wc_risk	0.886	0.565	1.389	0.5971	0.6824
c-C20:2w6	cis-11,14-Eicosadienoic acid	Free Fatty Acid	wc_risk	0.811	0.524	1.257	0.349	0.5584
c-C20:3w6	cis-8,11,14-Eicosatrienoic acid	Free Fatty Acid	wc_risk	1.25	0.813	1.922	0.3084	0.5584
c-C20:4w6	Arachidonic acid	Free Fatty Acid	wc_risk	1.423	0.862	2.35	0.1679	0.5584
c-C20:5w3 (EPA)	Eicosapentaenoic acid	Free Fatty Acid	wc_risk	1.25	0.811	1.926	0.3114	0.5584
c-C22:6w3 (DHA)	cis-4,7,10,13,16,19-docosahexaenoic acid	Free Fatty Acid	wc_risk	0.925	0.585	1.464	0.7395	0.7395
N-C16:0-Cer		Ceramides	wc_risk	1.31	0.903	1.901	0.1552	0.29
N-C18:0-Cer		Ceramides	wc_risk	3.203	1.811	5.663	<.0001	0.0006
N-C20:0-Cer		Ceramides	wc_risk	2.075	1.229	3.505	0.0063	0.0317
N-C22:0-Cer		Ceramides	wc_risk	1.57	1.038	2.375	0.0324	0.0811
N-C23:0-Cer		Ceramides	wc_risk	1.3	0.823	2.052	0.2612	0.3323
N-C24:0-Cer		Ceramides	wc_risk	1.05	0.672	1.64	0.8317	0.8317
N-C24:0-Cer(2H)		Ceramides	wc_risk	1.745	1.075	2.833	0.0242	0.0808
N-C24:1-Cer		Ceramides	wc_risk	1.274	0.832	1.951	0.2658	0.3323
N-C25:0-Cer		Ceramides	wc_risk	0.903	0.547	1.49	0.689	0.7656
N-C26:1-Cer		Ceramides	wc_risk	1.48	0.841	2.606	0.174	0.29
Supp Table 5e. Covariate-adjusted Waist Circumference Associations in BLSA. symbol: Metabolite symbol; fullname: Metabolite fullname; category: Metabolite category; yvar: association tested; OddsRatioEstimate: odds ratio estimate; Lower95CIofOddsRatio: lower bound of a 95% confidence interval; Upper95CIofOddsRato: lower bound of a 95% confidence interval; Pvalue: p-value; FDRadjustedpvalue: False…

## Sheet: MetS
symbol	fullname	category	yvar	OddsRatioEstimate	Lower95CIofOddsRatio	Upper95CIofOddsRatio	Pvalue	FDRadjustedpvalue
Ala	Alanine	Amino acids	metabolic_syndrom	1.379	0.807	2.357	0.2402	0.4889
Arg	Arginine	Amino acids	metabolic_syndrom	1.119	0.711	1.761	0.628	0.6941
Asn	Asparagine	Amino acids	metabolic_syndrom	0.622	0.4	0.969	0.0357	0.2568
Asp	Aspartate	Amino acids	metabolic_syndrom	0.955	0.648	1.408	0.8159	0.8159
Cit	Citrulline	Amino acids	metabolic_syndrom	0.932	0.556	1.562	0.7896	0.8159
Gln	Glutamine	Amino acids	metabolic_syndrom	0.768	0.487	1.211	0.2561	0.4889
Glu	Glutamate	Amino acids	metabolic_syndrom	1.145	0.752	1.744	0.5285	0.633
Gly	Glycine	Amino acids	metabolic_syndrom	0.727	0.465	1.136	0.1617	0.4852
His	Histidine	Amino acids	metabolic_syndrom	0.785	0.484	1.272	0.3251	0.5688
Ile	Isoleucine	Amino acids	metabolic_syndrom	1.803	1.074	3.028	0.0258	0.2568
Leu	Leucine	Amino acids	metabolic_syndrom	1.405	0.847	2.329	0.1875	0.4889
Lys	Lysine	Amino acids	metabolic_syndrom	0.694	0.451	1.067	0.0962	0.4038
Met	Methionine	Amino acids	metabolic_syndrom	1.148	0.736	1.791	0.5426	0.633
Orn	Ornithine	Amino acids	metabolic_syndrom	0.818	0.521	1.284	0.3822	0.5911
Phe	Phenylalanine	Amino acids	metabolic_syndrom	1.638	1.02	2.629	0.041	0.2568
Pro	Proline	Amino acids	metabolic_syndrom	1.647	1.002	2.708	0.0489	0.2568
Ser	Serine	Amino acids	metabolic_syndrom	0.786	0.451	1.37	0.395	0.5911
Thr	Threonine	Amino acids	metabolic_syndrom	0.875	0.595	1.287	0.4989	0.633
Trp	Tryptophan	Amino acids	metabolic_syndrom	1.24	0.733	2.097	0.4222	0.5911
Tyr	Tyrosine	Amino acids	metabolic_syndrom	1.311	0.858	2.001	0.2107	0.4889
Val	Valine	Amino acids	metabolic_syndrom	1.439	0.898	2.306	0.13	0.4549
ADMA	Asymmetric dimethylarginine	Biogenic amines	metabolic_syndrom	0.902	0.591	1.376	0.6317	0.7184
alpha-AAA	alpha-Aminoadipic acid	Biogenic amines	metabolic_syndrom	1.856	1.252	2.753	0.0021	0.0209
Creatinine	Creatinine	Biogenic amines	metabolic_syndrom	1.7	1.041	2.776	0.0338	0.1607
Kyn	Kynurenine	Biogenic amines	metabolic_syndrom	1.018	0.61	1.699	0.9457	0.9457
Met-SO	Methionine-Sulfoxide	Biogenic amines	metabolic_syndrom	1.151	0.751	1.764	0.5173	0.7184
Sarcosine	Sarcosine	Biogenic amines	metabolic_syndrom	0.704	0.468	1.058	0.0912	0.228
SDMA	Symmetric dimethylarginine	Biogenic amines	metabolic_syndrom	0.803	0.482	1.337	0.3993	0.6656
Serotonin	Serotonin	Biogenic amines	metabolic_syndrom	0.814	0.519	1.276	0.3698	0.6656
t4-OH-Pro	trans-4-Hydroxyproline	Biogenic amines	metabolic_syndrom	1.601	1.004	2.552	0.0482	0.1607
Taurine	Taurine	Biogenic amines	metabolic_syndrom	0.893	0.55	1.45	0.6466	0.7184
C0	Carnitine (free)	acylcarnitines	metabolic_syndrom	1.597	0.958	2.664	0.0728	0.1748
C2	Acetylcarnitine	acylcarnitines	metabolic_syndrom	1.913	1.225	2.987	0.0043	0.0362
C3	Propionylcarnitine	acylcarnitines	metabolic_syndrom	1.858	1.119	3.087	0.0167	0.0667
C4	Butyrylcarnitine / Isobutyrylcarnitine	acylcarnitines	metabolic_syndrom	1.38	0.901	2.115	0.139	0.2151
C5	Isovalerylcarnitine / 2-Methylbutyrylcarnitine / Valerylcarnitine	acylcarnitines	metabolic_syndrom	1.965	1.213	3.183	0.006	0.0362
C10	Decanoylcarnitine [= Caprylcarnitine]	acylcarnitines	metabolic_syndrom	1.135	0.773	1.665	0.5187	0.5187
C14:1	Tetradecenoylcarnitine [= Myristoleylcarnitine]	acylcarnitines	metabolic_syndrom	1.352	0.917	1.993	0.1282	0.1118
C14:2	Tetradecadienoylcarnitine	acylcarnitines	metabolic_syndrom	1.344	0.901	2.004	0.147	0.2525
C16	Hexadecanoylcarnitine [= Palmitoylcarnitine]	acylcarnitines	metabolic_syndrom	1.683	1.031	2.747	0.0373	0.2151
C18	Octadecanoylcarnitine [= Stearylcarnitine]	acylcarnitines	metabolic_syndrom	0.729	0.434	1.223	0.2315	0.2151
C18:1	Octadecenoylcarnitine [= Oleylcarnitine]	acylcarnitines	metabolic_syndrom	1.326	0.844	2.083	0.2208	0.2525
C18:2	Octadecadienoylcarnitine [= Linoleylcarnitine]	acylcarnitines	metabolic_syndrom	1.361	0.884	2.095	0.1613	0.2151
H1	Glucose	hexoses	metabolic_syndrom	3.367	1.834	6.18	<.0001	0.0001
lysoPC a C16:0	Lysophosphatidylcholine with acyl residue C16:0	Lysophosphatidylcholines	metabolic_syndrom	0.922	0.582	1.459	0.728	0.9459
lysoPC a C16:1	Lysophosphatidylcholine with acyl residue C16:1	Lysophosphatidylcholines	metabolic_syndrom	0.991	0.65	1.512	0.9671	0.9671
lysoPC a C17:0	Lysophosphatidylcholine with acyl residue C17:0	Lysophosphatidylcholines	metabolic_syndrom	0.762	0.497	1.168	0.2119	0.4662
lysoPC a C18:0	Lysophosphatidylcholine with acyl residue C18:0	Lysophosphatidylcholines	metabolic_syndrom	0.742	0.443	1.242	0.2559	0.4692
lysoPC a C18:1	Lysophosphatidylcholine with acyl residue C18:1	Lysophosphatidylcholines	metabolic_syndrom	0.481	0.288	0.802	0.005	0.0276
lysoPC a C18:2	Lysophosphatidylcholine with acyl residue C18:2	Lysophosphatidylcholines	metabolic_syndrom	0.436	0.249	0.764	0.0037	0.0276
lysoPC a C20:3	Lysophosphatidylcholine with acyl residue C20:3	Lysophosphatidylcholines	metabolic_syndrom	0.964	0.643	1.446	0.8599	0.9459
lysoPC a C20:4	Lysophosphatidylcholine with acyl residue C20:4	Lysophosphatidylcholines	metabolic_syndrom	1.708	1.037	2.814	0.0355	0.1301
lysoPC a C26:0	Lysophosphatidylcholine with acyl residue C26:0	Lysophosphatidylcholines	metabolic_syndrom	0.955	0.666	1.368	0.8011	0.9459
lysoPC a C28:0	Lysophosphatidylcholine with acyl residue C28:0	Lysophosphatidylcholines	metabolic_syndrom	0.935	0.645	1.355	0.7218	0.9459
lysoPC a C28:1	Lysophosphatidylcholine with acyl residue C28:1	Lysophosphatidylcholines	metabolic_syndrom	0.761	0.516	1.121	0.1666	0.4582
PC aa C28:1	Phosphatidylcholine with diacyl residue sum C28:1	Phosphatidylcholines-diacyl	metabolic_syndrom	0.521	0.32	0.849	0.0089	0.0279
PC aa C30:0	Phosphatidylcholine with diacyl residue sum C30:0	Phosphatidylcholines-diacyl	metabolic_syndrom	0.399	0.23	0.691	0.001	0.0119
PC aa C32:0	Phosphatidylcholine with diacyl residue sum C32:0	Phosphatidylcholines-diacyl	metabolic_syndrom	0.439	0.239	0.808	0.0082	0.0279
PC aa C32:1	Phosphatidylcholine with diacyl residue sum C32:1	Phosphatidylcholines-diacyl	metabolic_syndrom	0.878	0.546	1.411	0.5912	0.6484
PC aa C32:2	Phosphatidylcholine with diacyl residue sum C32:2	Phosphatidylcholines-diacyl	metabolic_syndrom	0.507	0.297	0.865	0.0126	0.0307
PC aa C32:3	Phosphatidylcholine with diacyl residue sum C32:3	Phosphatidylcholines-diacyl	metabolic_syndrom	0.588	0.312	1.108	0.1005	0.1424
PC aa C34:1	Phosphatidylcholine with diacyl residue sum C34:1	Phosphatidylcholines-diacyl	metabolic_syndrom	0.624	0.38	1.026	0.0632	0.1194
PC aa C34:2	Phosphatidylcholine with diacyl residue sum C34:2	Phosphatidylcholines-diacyl	metabolic_syndrom	0.403	0.23	0.707	0.0015	0.0124
PC aa C34:3	Phosphatidylcholine with diacyl residue sum C34:3	Phosphatidylcholines-diacyl	metabolic_syndrom	0.5	0.293	0.856	0.0115	0.03
PC aa C34:4	Phosphatidylcholine with diacyl residue sum C34:4	Phosphatidylcholines-diacyl	metabolic_syndrom	0.906	0.566	1.45	0.681	0.7235
PC aa C36:0	Phosphatidylcholine with diacyl residue sum C36:0	Phosphatidylcholines-diacyl	metabolic_syndrom	0.785	0.479	1.286	0.3361	0.3809
PC aa C36:1	Phosphatidylcholine with diacyl residue sum C36:1	Phosphatidylcholines-diacyl	metabolic_syndrom	0.478	0.272	0.838	0.01	0.0282
PC aa C36:2	Phosphatidylcholine with diacyl residue sum C36:2	Phosphatidylcholines-diacyl	metabolic_syndrom	0.352	0.195	0.637	0.0006	0.0096
PC aa C36:3	Phosphatidylcholine with diacyl residue sum C36:3	Phosphatidylcholines-diacyl	metabolic_syndrom	0.441	0.259	0.751	0.0026	0.0124
PC aa C36:4	Phosphatidylcholine with diacyl residue sum C36:4	Phosphatidylcholines-diacyl	metabolic_syndrom	1.563	0.93	2.628	0.0918	0.1418
PC aa C36:5	Phosphatidylcholine with diacyl residue sum C36:5	Phosphatidylcholines-diacyl	metabolic_syndrom	1.483	0.964	2.282	0.0728	0.1303
PC aa C36:6	Phosphatidylcholine with diacyl residue sum C36:6	Phosphatidylcholines-diacyl	metabolic_syndrom	1.263	0.838	1.902	0.2641	0.3326
PC aa C38:0	Phosphatidylcholine with diacyl residue sum C38:0	Phosphatidylcholines-diacyl	metabolic_syndrom	0.723	0.429	1.221	0.2253	0.2984
PC aa C38:1	Phosphatidylcholine with diacyl residue sum C38:1	Phosphatidylcholines-diacyl	metabolic_syndrom	0.553	0.311	0.985	0.0444	0.0897
PC aa C38:3	Phosphatidylcholine with diacyl residue sum C38:3	Phosphatidylcholines-diacyl	metabolic_syndrom	0.91	0.557	1.486	0.706	0.7274
PC aa C38:4	Phosphatidylcholine with diacyl residue sum C38:4	Phosphatidylcholines-diacyl	metabolic_syndrom	1.964	1.183	3.26	0.009	0.0279
PC aa C38:5	Phosphatidylcholine with diacyl residue sum C38:5	Phosphatidylcholines-diacyl	metabolic_syndrom	1.604	1.011	2.545	0.0449	0.0897
PC aa C38:6	Phosphatidylcholine with diacyl residue sum C38:6	Phosphatidylcholines-diacyl	metabolic_syndrom	1.411	0.806	2.469	0.2282	0.2984
PC aa C40:2	Phosphatidylcholine with diacyl residue sum C40:2	Phosphatidylcholines-diacyl	metabolic_syndrom	0.446	0.266	0.748	0.0022	0.0124
PC aa C40:3	Phosphatidylcholine with diacyl residue sum C40:3	Phosphatidylcholines-diacyl	metabolic_syndrom	0.303	0.158	0.58	0.0003	0.0096
PC aa C40:4	Phosphatidylcholine with diacyl residue sum C40:4	Phosphatidylcholines-diacyl	metabolic_syndrom	0.944	0.619	1.442	0.7908	0.7908
PC aa C40:5	Phosphatidylcholine with diacyl residue sum C40:5	Phosphatidylcholines-diacyl	metabolic_syndrom	1.585	0.928	2.707	0.0916	0.1418
PC aa C40:6	Phosphatidylcholine with diacyl residue sum C40:6	Phosphatidylcholines-diacyl	metabolic_syndrom	1.792	1.063	3.022	0.0286	0.0649
PC aa C42:0	Phosphatidylcholine with diacyl residue sum C42:0	Phosphatidylcholines-diacyl	metabolic_syndrom	0.656	0.408	1.053	0.0809	0.1375
PC aa C42:1	Phosphatidylcholine with diacyl residue sum C42:1	Phosphatidylcholines-diacyl	metabolic_syndrom	0.676	0.426	1.072	0.0963	0.1423
PC aa C42:2	Phosphatidylcholine with diacyl residue sum C42:2	Phosphatidylcholines-diacyl	metabolic_syndrom	0.456	0.268	0.777	0.0039	0.0164
PC aa C42:4	Phosphatidylcholine with diacyl residue sum C42:4	Phosphatidylcholines-diacyl	metabolic_syndrom	0.422	0.245	0.728	0.0019	0.0124
PC aa C42:5	Phosphatidylcholine with diacyl residue sum C42:5	Phosphatidylcholines-diacyl	metabolic_syndrom	0.779	0.492	1.232	0.2854	0.3466
PC aa C42:6	Phosphatidylcholine with diacyl residue sum C42:6	Phosphatidylcholines-diacyl	metabolic_syndrom	0.768	0.465	1.267	0.3012	0.3532
PC ae C30:0	Phosphatidylcholine with acyl-alkyl residue sum C30:0	Phosphatidylcholines-acyl-alkyl	metabolic_syndrom	0.274	0.147	0.511	<.0001	0.0002
PC ae C30:1	Phosphatidylcholine with acyl-alkyl residue sum C30:1	Phosphatidylcholines-acyl-alkyl	metabolic_syndrom	0.647	0.423	0.989	0.0443	0.0549
PC ae C32:1	Phosphatidylcholine with acyl-alkyl residue sum C32:1	Phosphatidylcholines-acyl-alkyl	metabolic_syndrom	0.191	0.095	0.384	<.0001	0.0001
PC ae C32:2	Phosphatidylcholine with acyl-alkyl residue sum C32:2	Phosphatidylcholines-acyl-alkyl	metabolic_syndrom	0.37	0.202	0.677	0.0013	0.0024
PC ae C34:0	Phosphatidylcholine with acyl-alkyl residue sum C34:0	Phosphatidylcholines-acyl-alkyl	metabolic_syndrom	0.498	0.305	0.811	0.0051	0.008
PC ae C34:1	Phosphatidylcholine with acyl-alkyl residue sum C34:1	Phosphatidylcholines-acyl-alkyl	metabolic_syndrom	0.215	0.108	0.429	<.0001	0.0001
PC ae C34:2	Phosphatidylcholine with acyl-alkyl residue sum C34:2	Phosphatidylcholines-acyl-alkyl	metabolic_syndrom	0.233	0.119	0.454	<.0001	0.0001
PC ae C34:3	Phosphatidylcholine with acyl-alkyl residue sum C34:3	Phosphatidylcholines-acyl-alkyl	metabolic_syndrom	0.249	0.126	0.491	<.0001	0.0002
PC ae C36:0	Phosphatidylcholine with acyl-alkyl residue sum C36:0	Phosphatidylcholines-acyl-alkyl	metabolic_syndrom	0.483	0.299	0.78	0.0029	0.0048
PC ae C36:1	Phosphatidylcholine with acyl-alkyl residue sum C36:1	Phosphatidylcholines-acyl-alkyl	metabolic_syndrom	0.434	0.252	0.748	0.0026	0.0045
PC ae C36:2	Phosphatidylcholine with acyl-alkyl residue sum C36:2	Phosphatidylcholines-acyl-alkyl	metabolic_syndrom	0.174	0.083	0.365	<.0001	0.0001
PC ae C36:3	Phosphatidylcholine with acyl-alkyl residue sum C36:3	Phosphatidylcholines-acyl-alkyl	metabolic_syndrom	0.207	0.102	0.419	<.0001	0.0001
PC ae C36:4	Phosphatidylcholine with acyl-alkyl residue sum C36:4	Phosphatidylcholines-acyl-alkyl	metabolic_syndrom	0.795	0.496	1.274	0.3397	0.3706
PC ae C36:5	Phosphatidylcholine with acyl-alkyl residue sum C36:5	Phosphatidylcholines-acyl-alkyl	metabolic_syndrom	0.772	0.445	1.34	0.3579	0.379
PC ae C38:0	Phosphatidylcholine with acyl-alkyl residue sum C38:0	Phosphatidylcholines-acyl-alkyl	metabolic_syndrom	1.148	0.755	1.744	0.5188	0.5336
PC ae C38:1	Phosphatidylcholine with acyl-alkyl residue sum C38:1	Phosphatidylcholines-acyl-alkyl	metabolic_syndrom	0.369	0.209	0.65	0.0006	0.0014
PC ae C38:2	Phosphatidylcholine with acyl-alkyl residue sum C38:2	Phosphatidylcholines-acyl-alkyl	metabolic_syndrom	0.183	0.091	0.368	<.0001	0.0001
PC ae C38:3	Phosphatidylcholine with acyl-alkyl residue sum C38:3	Phosphatidylcholines-acyl-alkyl	metabolic_syndrom	0.43	0.252	0.732	0.0019	0.0034
PC ae C38:4	Phosphatidylcholine with acyl-alkyl residue sum C38:4	Phosphatidylcholines-acyl-alkyl	metabolic_syndrom	0.748	0.494	1.132	0.1694	0.1992
PC ae C38:5	Phosphatidylcholine with acyl-alkyl residue sum C38:5	Phosphatidylcholines-acyl-alkyl	metabolic_syndrom	0.6	0.37	0.973	0.0384	0.0494
PC ae C38:6	Phosphatidylcholine with acyl-alkyl residue sum C38:6	Phosphatidylcholines-acyl-alkyl	metabolic_syndrom	0.9	0.54	1.5	0.6855	0.6855
PC ae C40:1	Phosphatidylcholine with acyl-alkyl residue sum C40:1	Phosphatidylcholines-acyl-alkyl	metabolic_syndrom	0.526	0.31	0.891	0.0169	0.0226
PC ae C40:2	Phosphatidylcholine with acyl-alkyl residue sum C40:2	Phosphatidylcholines-acyl-alkyl	metabolic_syndrom	0.727	0.461	1.148	0.1716	0.1992
PC ae C40:3	Phosphatidylcholine with acyl-alkyl residue sum C40:3	Phosphatidylcholines-acyl-alkyl	metabolic_syndrom	0.275	0.144	0.525	<.0001	0.0003
PC ae C40:4	Phosphatidylcholine with acyl-alkyl residue sum C40:4	Phosphatidylcholines-acyl-alkyl	metabolic_syndrom	0.404	0.236	0.692	0.0009	0.002
PC ae C40:5	Phosphatidylcholine with acyl-alkyl residue sum C40:5	Phosphatidylcholines-acyl-alkyl	metabolic_syndrom	0.52	0.325	0.834	0.0066	0.0099
PC ae C40:6	Phosphatidylcholine with acyl-alkyl residue sum C40:6	Phosphatidylcholines-acyl-alkyl	metabolic_syndrom	0.757	0.475	1.205	0.2398	0.2698
PC ae C42:1	Phosphatidylcholine with acyl-alkyl residue sum C42:1	Phosphatidylcholines-acyl-alkyl	metabolic_syndrom	0.52	0.306	0.885	0.0159	0.022
PC ae C42:2	Phosphatidylcholine with acyl-alkyl residue sum C42:2	Phosphatidylcholines-acyl-alkyl	metabolic_syndrom	0.38	0.212	0.681	0.0011	0.0023
PC ae C42:3	Phosphatidylcholine with acyl-alkyl residue sum C42:3	Phosphatidylcholines-acyl-alkyl	metabolic_syndrom	0.294	0.156	0.555	0.0002	0.0005
PC ae C42:4	Phosphatidylcholine with acyl-alkyl residue sum C42:4	Phosphatidylcholines-acyl-alkyl	metabolic_syndrom	0.292	0.163	0.522	<.0001	0.0002
PC ae C42:5	Phosphatidylcholine with acyl-alkyl residue sum C42:5	Phosphatidylcholines-acyl-alkyl	metabolic_syndrom	0.4	0.237	0.675	0.0006	0.0014
PC ae C44:3	Phosphatidylcholine with acyl-alkyl residue sum C44:3	Phosphatidylcholines-acyl-alkyl	metabolic_syndrom	0.426	0.256	0.706	0.0009	0.002
PC ae C44:4	Phosphatidylcholine with acyl-alkyl residue sum C44:4	Phosphatidylcholines-acyl-alkyl	metabolic_syndrom	0.348	0.201	0.602	0.0002	0.0005
PC ae C44:5	Phosphatidylcholine with acyl-alkyl residue sum C44:5	Phosphatidylcholines-acyl-alkyl	metabolic_syndrom	0.347	0.193	0.624	0.0004	0.0011
PC ae C44:6	Phosphatidylcholine with acyl-alkyl residue sum C44:6	Phosphatidylcholines-acyl-alkyl	metabolic_syndrom	0.534	0.321	0.888	0.0156	0.022
SM (OH) C14:1	Hydroxysphingomyelin with acyl residue sum C14:1	Sphingomyelins	metabolic_syndrom	0.434	0.251	0.751	0.0028	0.0043
SM (OH) C16:1	Hydroxysphingomyelin with acyl residue sum C16:1	Sphingomyelins	metabolic_syndrom	0.607	0.369	1	0.0501	0.3572
SM (OH) C22:1	Hydroxysphingomyelin with acyl residue sum C22:1	Sphingomyelins	metabolic_syndrom	0.591	0.375	0.931	0.0233	0.6033
SM (OH) C22:2	Hydroxysphingomyelin with acyl residue sum C22:2	Sphingomyelins	metabolic_syndrom	0.55	0.303	0.997	0.0489	0.1242
SM (OH) C24:1	Hydroxysphingomyelin with acyl residue sum C24:1	Sphingomyelins	metabolic_syndrom	0.583	0.348	0.976	0.04	0.3005
SM C16:0	Sphingomyelin with acyl residue sum C16:0	Sphingomyelins	metabolic_syndrom	0.34	0.189	0.61	0.0003	0.0135
SM C16:1	Sphingomyelin with acyl residue sum C16:1	Sphingomyelins	metabolic_syndrom	0.75	0.419	1.341	0.3317	0.0223
SM C18:0	Sphingomyelin with acyl residue sum C18:0	Sphingomyelins	metabolic_syndrom	1.141	0.694	1.875	0.6033	0.0615
SM C18:1	Sphingomyelin with acyl residue sum C18:1	Sphingomyelins	metabolic_syndrom	1.623	0.929	2.834	0.0887	0.1896
SM C20:2	Sphingomyelin with acyl residue sum C20:2	Sphingomyelins	metabolic_syndrom	1.351	0.803	2.274	0.2576	0.0135
SM C24:0	Sphingomyelin with acyl residue sum C24:0	Sphingomyelins	metabolic_syndrom	0.434	0.251	0.751	0.0029	0.078
SM C24:1	Sphingomyelin with acyl residue sum C24:1	Sphingomyelins	metabolic_syndrom	0.444	0.248	0.796	0.0064	0.0615
SM C26:0	Sphingomyelin with acyl residue sum C26:0	Sphingomyelins	metabolic_syndrom	0.617	0.402	0.945	0.0264	0.078
SM C26:1	Sphingomyelin with acyl residue sum C26:1	Sphingomyelins	metabolic_syndrom	0.675	0.396	1.151	0.149	0.078
CA	Cholic Acid	Bile Acids	metabolic_syndrom	1.195	0.884	1.616	0.2473	0.4121
CDCA	Chenodeoxycholic Acid	Bile Acids	metabolic_syndrom	1.106	0.765	1.599	0.5934	0.6593
DCA	Deoxycholic Acid	Bile Acids	metabolic_syndrom	1.429	0.961	2.123	0.0775	0.2528
GCA	Glycocholic Acid	Bile Acids	metabolic_syndrom	1.319	0.867	2.005	0.1957	0.3913
GCDCA	Glycochenodeoxycholic Acid	Bile Acids	metabolic_syndrom	1.066	0.744	1.529	0.7273	0.7273
GDCA	Glycodeoxycholic Acid	Bile Acids	metabolic_syndrom	1.731	1.078	2.78	0.0232	0.2316
GUDCA	Glycoursodeoxycholic Acid	Bile Acids	metabolic_syndrom	1.516	0.995	2.309	0.0526	0.2528
TCA	Taurocholic Acid	Bile Acids	metabolic_syndrom	1.135	0.824	1.564	0.4387	0.5484
TCDCA	Taurochenodeoxycholic Acid	Bile Acids	metabolic_syndrom	1.155	0.853	1.564	0.3521	0.503
TDCA	Taurodeoxycholic Acid	Bile Acids	metabolic_syndrom	1.429	0.933	2.189	0.1011	0.2528
c-C18:1w9	Oleic acid	Free Fatty Acid	metabolic_syndrom	1.339	0.865	2.07	0.19	0.2945
c-C18:2w6	Linoleic acid	Free Fatty Acid	metabolic_syndrom	0.611	0.364	1.027	0.0629	0.1678
c-C20:1w9	cis-11-Eicosenoic acid	Free Fatty Acid	metabolic_syndrom	0.941	0.613	1.446	0.7824	0.7965
c-C20:2w6	cis-11,14-Eicosadienoic acid	Free Fatty Acid	metabolic_syndrom	0.764	0.497	1.175	0.2209	0.2945
c-C20:3w6	cis-8,11,14-Eicosatrienoic acid	Free Fatty Acid	metabolic_syndrom	0.947	0.626	1.433	0.7965	0.7965
c-C20:4w6	Arachidonic acid	Free Fatty Acid	metabolic_syndrom	1.703	1.022	2.836	0.0409	0.1635
c-C20:5w3 (EPA)	Eicosapentaenoic acid	Free Fatty Acid	metabolic_syndrom	1.762	1.111	2.797	0.0162	0.1294
c-C22:6w3 (DHA)	cis-4,7,10,13,16,19-docosahexaenoic acid	Free Fatty Acid	metabolic_syndrom	1.381	0.889	2.143	0.1507	0.2945
N-C16:0-Cer		Ceramides	metabolic_syndrom	0.768	0.531	1.111	0.1617	0.231
N-C18:0-Cer		Ceramides	metabolic_syndrom	1.685	1.038	2.737	0.0349	0.0698
N-C20:0-Cer		Ceramides	metabolic_syndrom	1.143	0.708	1.846	0.585	0.7312
N-C22:0-Cer		Ceramides	metabolic_syndrom	0.674	0.445	1.022	0.0631	0.1051
N-C23:0-Cer		Ceramides	metabolic_syndrom	0.564	0.35	0.91	0.0189	0.0629
N-C24:0-Cer		Ceramides	metabolic_syndrom	0.422	0.25	0.713	0.0012	0.0125
N-C24:0-Cer(2H)		Ceramides	metabolic_syndrom	1.038	0.665	1.618	0.8706	0.8706
N-C24:1-Cer		Ceramides	metabolic_syndrom	0.62	0.407	0.945	0.0263	0.0657
N-C25:0-Cer		Ceramides	metabolic_syndrom	0.485	0.284	0.826	0.0078	0.0391
N-C26:1-Cer		Ceramides	metabolic_syndrom	1.073	0.623	1.849	0.7988	0.8706
Supp Table 5f. Covariate-adjusted MetS Associations in BLSA. symbol: Metabolite symbol; fullname: Metabolite fullname; category: Metabolite category; yvar: association tested; OddsRatioEstimate: odds ratio estimate; Lower95CIofOddsRatio: lower bound of a 95% confidence interval; Upper95CIofOddsRato: lower bound of a 95% confidence interval; Pvalue: p-value; FDRadjustedpvalue: False Discovery Rate…
